# Supplementary material for: THP1 proteomics in response to mycobacterium tuberculosis infection
Source: Data Brief. 2021 Jan 30;35:106803. doi: 10.1016/j.dib.2021.106803 (PMC7892794; doi:10.1016/j.dib.2021.106803)
Supplement: Supplementary file 1 [file mmc1.txt]

Q1	Q3	RT_detected	protein_name	isotype	relative_intensity	stripped_sequence	modification_sequence	prec_z	frg_type	frg_z	frg_nr	iRT	uniprot_id	score	decoy	prec_y	confidence	shared	N
634.3300781	685.3879395	118.5	Neuroblast differentiation-associated protein AHNAK OS=Homo sapiens GN=AHNAK PE=1 SV=2		1884	AEGPEVDVNLPK	AEGPEVDVNLPK	2	y	1	6	118.5	sp|Q09666|AHNK_HUMAN		FALSE	19938.88086	1	FALSE	1
634.3300781	784.4563599	118.5	Neuroblast differentiation-associated protein AHNAK OS=Homo sapiens GN=AHNAK PE=1 SV=2		1462	AEGPEVDVNLPK	AEGPEVDVNLPK	2	y	1	7	118.5	sp|Q09666|AHNK_HUMAN		FALSE	19938.88086	1	FALSE	1
634.3300781	244.1655731	118.5	Neuroblast differentiation-associated protein AHNAK OS=Homo sapiens GN=AHNAK PE=1 SV=2		1403	AEGPEVDVNLPK	AEGPEVDVNLPK	2	y	1	2	118.5	sp|Q09666|AHNK_HUMAN		FALSE	19938.88086	1	FALSE	1
634.3300781	1067.57312	118.5	Neuroblast differentiation-associated protein AHNAK OS=Homo sapiens GN=AHNAK PE=1 SV=2		1272	AEGPEVDVNLPK	AEGPEVDVNLPK	2	y	1	10	118.5	sp|Q09666|AHNK_HUMAN		FALSE	19938.88086	1	FALSE	1
634.3300781	913.4989014	118.5	Neuroblast differentiation-associated protein AHNAK OS=Homo sapiens GN=AHNAK PE=1 SV=2		949.29	AEGPEVDVNLPK	AEGPEVDVNLPK	2	y	1	8	118.5	sp|Q09666|AHNK_HUMAN		FALSE	19938.88086	1	FALSE	1
634.3300781	570.3609619	118.5	Neuroblast differentiation-associated protein AHNAK OS=Homo sapiens GN=AHNAK PE=1 SV=2		709.62	AEGPEVDVNLPK	AEGPEVDVNLPK	2	y	1	5	118.5	sp|Q09666|AHNK_HUMAN		FALSE	19938.88086	1	FALSE	1
634.3300781	505.77948	118.5	Neuroblast differentiation-associated protein AHNAK OS=Homo sapiens GN=AHNAK PE=1 SV=2		622	AEGPEVDVNLPK	AEGPEVDVNLPK	2	y	2	9	118.5	sp|Q09666|AHNK_HUMAN		FALSE	19938.88086	1	FALSE	1
634.3300781	1010.551697	118.5	Neuroblast differentiation-associated protein AHNAK OS=Homo sapiens GN=AHNAK PE=1 SV=2		434.42	AEGPEVDVNLPK	AEGPEVDVNLPK	2	y	1	9	118.5	sp|Q09666|AHNK_HUMAN		FALSE	19938.88086	1	FALSE	1
634.3300781	534.2902222	118.5	Neuroblast differentiation-associated protein AHNAK OS=Homo sapiens GN=AHNAK PE=1 SV=2		403.82	AEGPEVDVNLPK	AEGPEVDVNLPK	2	y	2	10	118.5	sp|Q09666|AHNK_HUMAN		FALSE	19938.88086	1	FALSE	1
634.3300781	201.0869904	118.5	Neuroblast differentiation-associated protein AHNAK OS=Homo sapiens GN=AHNAK PE=1 SV=2		289.06	AEGPEVDVNLPK	AEGPEVDVNLPK	2	b	1	2	118.5	sp|Q09666|AHNK_HUMAN		FALSE	19938.88086	1	FALSE	1
634.3300781	471.292572	118.5	Neuroblast differentiation-associated protein AHNAK OS=Homo sapiens GN=AHNAK PE=1 SV=2		288	AEGPEVDVNLPK	AEGPEVDVNLPK	2	y	1	4	118.5	sp|Q09666|AHNK_HUMAN		FALSE	19938.88086	1	FALSE	1
634.3300781	634.3300781	118.5	Neuroblast differentiation-associated protein AHNAK OS=Homo sapiens GN=AHNAK PE=1 SV=2		235.03	AEGPEVDVNLPK	AEGPEVDVNLPK	2	y	2	12	118.5	sp|Q09666|AHNK_HUMAN		FALSE	19938.88086	1	FALSE	1
634.3300781	357.2496338	118.5	Neuroblast differentiation-associated protein AHNAK OS=Homo sapiens GN=AHNAK PE=1 SV=2		215.06	AEGPEVDVNLPK	AEGPEVDVNLPK	2	y	1	3	118.5	sp|Q09666|AHNK_HUMAN		FALSE	19938.88086	1	FALSE	1
634.3300781	1024.494507	118.5	Neuroblast differentiation-associated protein AHNAK OS=Homo sapiens GN=AHNAK PE=1 SV=2		115.81	AEGPEVDVNLPK	AEGPEVDVNLPK	2	b	1	10	118.5	sp|Q09666|AHNK_HUMAN		FALSE	19938.88086	1	FALSE	1
634.3300781	258.1084595	118.5	Neuroblast differentiation-associated protein AHNAK OS=Homo sapiens GN=AHNAK PE=1 SV=2		115	AEGPEVDVNLPK	AEGPEVDVNLPK	2	b	1	3	118.5	sp|Q09666|AHNK_HUMAN		FALSE	19938.88086	1	FALSE	1
634.3300781	583.2722168	118.5	Neuroblast differentiation-associated protein AHNAK OS=Homo sapiens GN=AHNAK PE=1 SV=2		100	AEGPEVDVNLPK	AEGPEVDVNLPK	2	b	1	6	118.5	sp|Q09666|AHNK_HUMAN		FALSE	19938.88086	1	FALSE	1
451.2348938	602.3143921	79.75	Neuroblast differentiation-associated protein AHNAK OS=Homo sapiens GN=AHNAK PE=1 SV=2		3743	ADIDVSGPK	ADIDVSGPK	2	y	1	6	79.75	sp|Q09666|AHNK_HUMAN		FALSE	17482.43945	0.995899975	FALSE	1
451.2348938	715.3984985	79.75	Neuroblast differentiation-associated protein AHNAK OS=Homo sapiens GN=AHNAK PE=1 SV=2		3576.06	ADIDVSGPK	ADIDVSGPK	2	y	1	7	79.75	sp|Q09666|AHNK_HUMAN		FALSE	17482.43945	0.995899975	FALSE	1
451.2348938	451.2348938	79.75	Neuroblast differentiation-associated protein AHNAK OS=Homo sapiens GN=AHNAK PE=1 SV=2		1531	ADIDVSGPK	ADIDVSGPK	2	y	2	9	79.75	sp|Q09666|AHNK_HUMAN		FALSE	17482.43945	0.995899975	FALSE	1
451.2348938	487.2874756	79.75	Neuroblast differentiation-associated protein AHNAK OS=Homo sapiens GN=AHNAK PE=1 SV=2		1200.76	ADIDVSGPK	ADIDVSGPK	2	y	1	5	79.75	sp|Q09666|AHNK_HUMAN		FALSE	17482.43945	0.995899975	FALSE	1
451.2348938	388.2190552	79.75	Neuroblast differentiation-associated protein AHNAK OS=Homo sapiens GN=AHNAK PE=1 SV=2		1098	ADIDVSGPK	ADIDVSGPK	2	y	1	4	79.75	sp|Q09666|AHNK_HUMAN		FALSE	17482.43945	0.995899975	FALSE	1
451.2348938	830.425415	79.75	Neuroblast differentiation-associated protein AHNAK OS=Homo sapiens GN=AHNAK PE=1 SV=2		1040	ADIDVSGPK	ADIDVSGPK	2	y	1	8	79.75	sp|Q09666|AHNK_HUMAN		FALSE	17482.43945	0.995899975	FALSE	1
451.2348938	244.1473694	79.75	Neuroblast differentiation-associated protein AHNAK OS=Homo sapiens GN=AHNAK PE=1 SV=2		809	ADIDVSGPK	ADIDVSGPK	2	y	2	5	79.75	sp|Q09666|AHNK_HUMAN		FALSE	17482.43945	0.995899975	FALSE	1
451.2348938	301.1870422	79.75	Neuroblast differentiation-associated protein AHNAK OS=Homo sapiens GN=AHNAK PE=1 SV=2		433	ADIDVSGPK	ADIDVSGPK	2	y	1	3	79.75	sp|Q09666|AHNK_HUMAN		FALSE	17482.43945	0.995899975	FALSE	1
451.2348938	358.2028809	79.75	Neuroblast differentiation-associated protein AHNAK OS=Homo sapiens GN=AHNAK PE=1 SV=2		202	ADIDVSGPK	ADIDVSGPK	2	y	2	7	79.75	sp|Q09666|AHNK_HUMAN		FALSE	17482.43945	0.995899975	FALSE	1
451.2348938	300.1553955	79.75	Neuroblast differentiation-associated protein AHNAK OS=Homo sapiens GN=AHNAK PE=1 SV=2		128	ADIDVSGPK	ADIDVSGPK	2	b	1	3	79.75	sp|Q09666|AHNK_HUMAN		FALSE	17482.43945	0.995899975	FALSE	1
451.2348938	415.1823425	79.75	Neuroblast differentiation-associated protein AHNAK OS=Homo sapiens GN=AHNAK PE=1 SV=2		102.44	ADIDVSGPK	ADIDVSGPK	2	b	1	4	79.75	sp|Q09666|AHNK_HUMAN		FALSE	17482.43945	0.995899975	FALSE	1
507.7509766	852.4362793	138.23	Neuroblast differentiation-associated protein AHNAK OS=Homo sapiens GN=AHNAK PE=1 SV=2		923.75	VDIDAPDVDVHGPDWHLK	VDIDAPDVDVHGPDWHLK	4	y	1	7	138.23	sp|Q09666|AHNK_HUMAN		FALSE	15836	1	FALSE	1
507.7509766	757.8729858	138.23	Neuroblast differentiation-associated protein AHNAK OS=Homo sapiens GN=AHNAK PE=1 SV=2		620	VDIDAPDVDVHGPDWHLK	VDIDAPDVDVHGPDWHLK	4	y	2	13	138.23	sp|Q09666|AHNK_HUMAN		FALSE	15836	1	FALSE	1
507.7509766	989.4951782	138.23	Neuroblast differentiation-associated protein AHNAK OS=Homo sapiens GN=AHNAK PE=1 SV=2		489.62	VDIDAPDVDVHGPDWHLK	VDIDAPDVDVHGPDWHLK	4	y	1	8	138.23	sp|Q09666|AHNK_HUMAN		FALSE	15836	1	FALSE	1
507.7509766	583.335083	138.23	Neuroblast differentiation-associated protein AHNAK OS=Homo sapiens GN=AHNAK PE=1 SV=2		433.59	VDIDAPDVDVHGPDWHLK	VDIDAPDVDVHGPDWHLK	4	y	1	4	138.23	sp|Q09666|AHNK_HUMAN		FALSE	15836	1	FALSE	1
507.7509766	215.1026306	138.23	Neuroblast differentiation-associated protein AHNAK OS=Homo sapiens GN=AHNAK PE=1 SV=2		432	VDIDAPDVDVHGPDWHLK	VDIDAPDVDVHGPDWHLK	4	b	1	2	138.23	sp|Q09666|AHNK_HUMAN		FALSE	15836	1	FALSE	1
507.7509766	709.3465576	138.23	Neuroblast differentiation-associated protein AHNAK OS=Homo sapiens GN=AHNAK PE=1 SV=2		431	VDIDAPDVDVHGPDWHLK	VDIDAPDVDVHGPDWHLK	4	y	2	12	138.23	sp|Q09666|AHNK_HUMAN		FALSE	15836	1	FALSE	1
507.7509766	514.2507324	138.23	Neuroblast differentiation-associated protein AHNAK OS=Homo sapiens GN=AHNAK PE=1 SV=2		414.44	VDIDAPDVDVHGPDWHLK	VDIDAPDVDVHGPDWHLK	4	b	1	5	138.23	sp|Q09666|AHNK_HUMAN		FALSE	15836	1	FALSE	1
507.7509766	505.5844116	138.23	Neuroblast differentiation-associated protein AHNAK OS=Homo sapiens GN=AHNAK PE=1 SV=2		347.06	VDIDAPDVDVHGPDWHLK	VDIDAPDVDVHGPDWHLK	4	y	3	13	138.23	sp|Q09666|AHNK_HUMAN		FALSE	15836	1	FALSE	1
507.7509766	850.9049683	138.23	Neuroblast differentiation-associated protein AHNAK OS=Homo sapiens GN=AHNAK PE=1 SV=2		344	VDIDAPDVDVHGPDWHLK	VDIDAPDVDVHGPDWHLK	4	y	2	15	138.23	sp|Q09666|AHNK_HUMAN		FALSE	15836	1	FALSE	1
507.7509766	602.2988892	138.23	Neuroblast differentiation-associated protein AHNAK OS=Homo sapiens GN=AHNAK PE=1 SV=2		332.56	VDIDAPDVDVHGPDWHLK	VDIDAPDVDVHGPDWHLK	4	y	2	10	138.23	sp|Q09666|AHNK_HUMAN		FALSE	15836	1	FALSE	1
507.7509766	795.4147949	138.23	Neuroblast differentiation-associated protein AHNAK OS=Homo sapiens GN=AHNAK PE=1 SV=2		287.06	VDIDAPDVDVHGPDWHLK	VDIDAPDVDVHGPDWHLK	4	y	1	6	138.23	sp|Q09666|AHNK_HUMAN		FALSE	15836	1	FALSE	1
507.7509766	495.2512207	138.23	Neuroblast differentiation-associated protein AHNAK OS=Homo sapiens GN=AHNAK PE=1 SV=2		275.31	VDIDAPDVDVHGPDWHLK	VDIDAPDVDVHGPDWHLK	4	y	2	8	138.23	sp|Q09666|AHNK_HUMAN		FALSE	15836	1	FALSE	1
507.7509766	651.8331299	138.23	Neuroblast differentiation-associated protein AHNAK OS=Homo sapiens GN=AHNAK PE=1 SV=2		257	VDIDAPDVDVHGPDWHLK	VDIDAPDVDVHGPDWHLK	4	y	2	11	138.23	sp|Q09666|AHNK_HUMAN		FALSE	15836	1	FALSE	1
507.7509766	544.7854614	138.23	Neuroblast differentiation-associated protein AHNAK OS=Homo sapiens GN=AHNAK PE=1 SV=2		245	VDIDAPDVDVHGPDWHLK	VDIDAPDVDVHGPDWHLK	4	y	2	9	138.23	sp|Q09666|AHNK_HUMAN		FALSE	15836	1	FALSE	1
507.7509766	260.1968689	138.23	Neuroblast differentiation-associated protein AHNAK OS=Homo sapiens GN=AHNAK PE=1 SV=2		244.75	VDIDAPDVDVHGPDWHLK	VDIDAPDVDVHGPDWHLK	4	y	1	2	138.23	sp|Q09666|AHNK_HUMAN		FALSE	15836	1	FALSE	1
507.7509766	397.1994019	138.23	Neuroblast differentiation-associated protein AHNAK OS=Homo sapiens GN=AHNAK PE=1 SV=2		221.83	VDIDAPDVDVHGPDWHLK	VDIDAPDVDVHGPDWHLK	4	y	4	14	138.23	sp|Q09666|AHNK_HUMAN		FALSE	15836	1	FALSE	1
507.7509766	443.2136536	138.23	Neuroblast differentiation-associated protein AHNAK OS=Homo sapiens GN=AHNAK PE=1 SV=2		171	VDIDAPDVDVHGPDWHLK	VDIDAPDVDVHGPDWHLK	4	b	1	4	138.23	sp|Q09666|AHNK_HUMAN		FALSE	15836	1	FALSE	1
507.7509766	793.3915405	138.23	Neuroblast differentiation-associated protein AHNAK OS=Homo sapiens GN=AHNAK PE=1 SV=2		171	VDIDAPDVDVHGPDWHLK	VDIDAPDVDVHGPDWHLK	4	y	2	14	138.23	sp|Q09666|AHNK_HUMAN		FALSE	15836	1	FALSE	1
507.7509766	1088.563599	138.23	Neuroblast differentiation-associated protein AHNAK OS=Homo sapiens GN=AHNAK PE=1 SV=2		157	VDIDAPDVDVHGPDWHLK	VDIDAPDVDVHGPDWHLK	4	y	1	9	138.23	sp|Q09666|AHNK_HUMAN		FALSE	15836	1	FALSE	1
507.7509766	1203.590576	138.23	Neuroblast differentiation-associated protein AHNAK OS=Homo sapiens GN=AHNAK PE=1 SV=2		129	VDIDAPDVDVHGPDWHLK	VDIDAPDVDVHGPDWHLK	4	y	1	10	138.23	sp|Q09666|AHNK_HUMAN		FALSE	15836	1	FALSE	1
507.7509766	726.3304443	138.23	Neuroblast differentiation-associated protein AHNAK OS=Homo sapiens GN=AHNAK PE=1 SV=2		121.28	VDIDAPDVDVHGPDWHLK	VDIDAPDVDVHGPDWHLK	4	b	1	7	138.23	sp|Q09666|AHNK_HUMAN		FALSE	15836	1	FALSE	1
507.7509766	507.7509766	138.23	Neuroblast differentiation-associated protein AHNAK OS=Homo sapiens GN=AHNAK PE=1 SV=2		118.87	VDIDAPDVDVHGPDWHLK	VDIDAPDVDVHGPDWHLK	4	y	4	18	138.23	sp|Q09666|AHNK_HUMAN		FALSE	15836	1	FALSE	1
507.7509766	698.3620605	138.23	Neuroblast differentiation-associated protein AHNAK OS=Homo sapiens GN=AHNAK PE=1 SV=2		114	VDIDAPDVDVHGPDWHLK	VDIDAPDVDVHGPDWHLK	4	y	1	5	138.23	sp|Q09666|AHNK_HUMAN		FALSE	15836	1	FALSE	1
507.7509766	426.7217712	138.23	Neuroblast differentiation-associated protein AHNAK OS=Homo sapiens GN=AHNAK PE=1 SV=2		99	VDIDAPDVDVHGPDWHLK	VDIDAPDVDVHGPDWHLK	4	y	2	7	138.23	sp|Q09666|AHNK_HUMAN		FALSE	15836	1	FALSE	1
507.7509766	1302.658936	138.23	Neuroblast differentiation-associated protein AHNAK OS=Homo sapiens GN=AHNAK PE=1 SV=2		28	VDIDAPDVDVHGPDWHLK	VDIDAPDVDVHGPDWHLK	4	y	1	11	138.23	sp|Q09666|AHNK_HUMAN		FALSE	15836	1	FALSE	1
507.7509766	1514.738647	138.23	Neuroblast differentiation-associated protein AHNAK OS=Homo sapiens GN=AHNAK PE=1 SV=2		14	VDIDAPDVDVHGPDWHLK	VDIDAPDVDVHGPDWHLK	4	y	1	13	138.23	sp|Q09666|AHNK_HUMAN		FALSE	15836	1	FALSE	1
514.2849731	605.34552	146.07	Neuroblast differentiation-associated protein AHNAK OS=Homo sapiens GN=AHNAK PE=1 SV=2		16272.96	ISMPDIDLNLKGPK	ISMPDIDLNLKGPK	3	y	2	11	146.07	sp|Q09666|AHNK_HUMAN		FALSE	9668.490234	0.999899983	FALSE	1
514.2849731	884.5200195	146.07	Neuroblast differentiation-associated protein AHNAK OS=Homo sapiens GN=AHNAK PE=1 SV=2		8302	ISMPDIDLNLKGPK	ISMPDIDLNLKGPK	3	y	1	8	146.07	sp|Q09666|AHNK_HUMAN		FALSE	9668.490234	0.999899983	FALSE	1
514.2849731	1112.630981	146.07	Neuroblast differentiation-associated protein AHNAK OS=Homo sapiens GN=AHNAK PE=1 SV=2		5863.11	ISMPDIDLNLKGPK	ISMPDIDLNLKGPK	3	y	1	10	146.07	sp|Q09666|AHNK_HUMAN		FALSE	9668.490234	0.999899983	FALSE	1
514.2849731	670.8657837	146.07	Neuroblast differentiation-associated protein AHNAK OS=Homo sapiens GN=AHNAK PE=1 SV=2		5306	ISMPDIDLNLKGPK	ISMPDIDLNLKGPK	3	y	2	12	146.07	sp|Q09666|AHNK_HUMAN		FALSE	9668.490234	0.999899983	FALSE	1
514.2849731	1209.683716	146.07	Neuroblast differentiation-associated protein AHNAK OS=Homo sapiens GN=AHNAK PE=1 SV=2		4965.06	ISMPDIDLNLKGPK	ISMPDIDLNLKGPK	3	y	1	11	146.07	sp|Q09666|AHNK_HUMAN		FALSE	9668.490234	0.999899983	FALSE	1
514.2849731	714.3817749	146.07	Neuroblast differentiation-associated protein AHNAK OS=Homo sapiens GN=AHNAK PE=1 SV=2		4907	ISMPDIDLNLKGPK	ISMPDIDLNLKGPK	3	y	2	13	146.07	sp|Q09666|AHNK_HUMAN		FALSE	9668.490234	0.999899983	FALSE	1
514.2849731	769.493042	146.07	Neuroblast differentiation-associated protein AHNAK OS=Homo sapiens GN=AHNAK PE=1 SV=2		4794.14	ISMPDIDLNLKGPK	ISMPDIDLNLKGPK	3	y	1	7	146.07	sp|Q09666|AHNK_HUMAN		FALSE	9668.490234	0.999899983	FALSE	1
514.2849731	997.6040649	146.07	Neuroblast differentiation-associated protein AHNAK OS=Homo sapiens GN=AHNAK PE=1 SV=2		4748	ISMPDIDLNLKGPK	ISMPDIDLNLKGPK	3	y	1	9	146.07	sp|Q09666|AHNK_HUMAN		FALSE	9668.490234	0.999899983	FALSE	1
514.2849731	301.1870422	146.07	Neuroblast differentiation-associated protein AHNAK OS=Homo sapiens GN=AHNAK PE=1 SV=2		3994.75	ISMPDIDLNLKGPK	ISMPDIDLNLKGPK	3	y	1	3	146.07	sp|Q09666|AHNK_HUMAN		FALSE	9668.490234	0.999899983	FALSE	1
514.2849731	201.1233673	146.07	Neuroblast differentiation-associated protein AHNAK OS=Homo sapiens GN=AHNAK PE=1 SV=2		3814.07	ISMPDIDLNLKGPK	ISMPDIDLNLKGPK	3	b	1	2	146.07	sp|Q09666|AHNK_HUMAN		FALSE	9668.490234	0.999899983	FALSE	1
514.2849731	656.4089966	146.07	Neuroblast differentiation-associated protein AHNAK OS=Homo sapiens GN=AHNAK PE=1 SV=2		3180.88	ISMPDIDLNLKGPK	ISMPDIDLNLKGPK	3	y	1	6	146.07	sp|Q09666|AHNK_HUMAN		FALSE	9668.490234	0.999899983	FALSE	1
514.2849731	429.2819824	146.07	Neuroblast differentiation-associated protein AHNAK OS=Homo sapiens GN=AHNAK PE=1 SV=2		2481.81	ISMPDIDLNLKGPK	ISMPDIDLNLKGPK	3	y	1	4	146.07	sp|Q09666|AHNK_HUMAN		FALSE	9668.490234	0.999899983	FALSE	1
514.2849731	542.3660889	146.07	Neuroblast differentiation-associated protein AHNAK OS=Homo sapiens GN=AHNAK PE=1 SV=2		1258	ISMPDIDLNLKGPK	ISMPDIDLNLKGPK	3	y	1	5	146.07	sp|Q09666|AHNK_HUMAN		FALSE	9668.490234	0.999899983	FALSE	1
514.2849731	499.3056641	146.07	Neuroblast differentiation-associated protein AHNAK OS=Homo sapiens GN=AHNAK PE=1 SV=2		1244	ISMPDIDLNLKGPK	ISMPDIDLNLKGPK	3	y	2	9	146.07	sp|Q09666|AHNK_HUMAN		FALSE	9668.490234	0.999899983	FALSE	1
514.2849731	514.2849731	146.07	Neuroblast differentiation-associated protein AHNAK OS=Homo sapiens GN=AHNAK PE=1 SV=2		1099.06	ISMPDIDLNLKGPK	ISMPDIDLNLKGPK	3	y	3	14	146.07	sp|Q09666|AHNK_HUMAN		FALSE	9668.490234	0.999899983	FALSE	1
514.2849731	244.1655731	146.07	Neuroblast differentiation-associated protein AHNAK OS=Homo sapiens GN=AHNAK PE=1 SV=2		896	ISMPDIDLNLKGPK	ISMPDIDLNLKGPK	3	y	1	2	146.07	sp|Q09666|AHNK_HUMAN		FALSE	9668.490234	0.999899983	FALSE	1
514.2849731	556.8191528	146.07	Neuroblast differentiation-associated protein AHNAK OS=Homo sapiens GN=AHNAK PE=1 SV=2		680	ISMPDIDLNLKGPK	ISMPDIDLNLKGPK	3	y	2	10	146.07	sp|Q09666|AHNK_HUMAN		FALSE	9668.490234	0.999899983	FALSE	1
514.2849731	403.8994446	146.07	Neuroblast differentiation-associated protein AHNAK OS=Homo sapiens GN=AHNAK PE=1 SV=2		475	ISMPDIDLNLKGPK	ISMPDIDLNLKGPK	3	y	3	11	146.07	sp|Q09666|AHNK_HUMAN		FALSE	9668.490234	0.999899983	FALSE	1
514.2849731	447.5795898	146.07	Neuroblast differentiation-associated protein AHNAK OS=Homo sapiens GN=AHNAK PE=1 SV=2		461	ISMPDIDLNLKGPK	ISMPDIDLNLKGPK	3	y	3	12	146.07	sp|Q09666|AHNK_HUMAN		FALSE	9668.490234	0.999899983	FALSE	1
514.2849731	385.2501526	146.07	Neuroblast differentiation-associated protein AHNAK OS=Homo sapiens GN=AHNAK PE=1 SV=2		446	ISMPDIDLNLKGPK	ISMPDIDLNLKGPK	3	y	2	7	146.07	sp|Q09666|AHNK_HUMAN		FALSE	9668.490234	0.999899983	FALSE	1
514.2849731	508.2814331	146.07	Neuroblast differentiation-associated protein AHNAK OS=Homo sapiens GN=AHNAK PE=1 SV=2		345.62	ISMPDIDLNLKGPK	ISMPDIDLNLKGPK	3	b	3	14	146.07	sp|Q09666|AHNK_HUMAN		FALSE	9668.490234	0.999899983	FALSE	1
514.2849731	544.2435303	146.07	Neuroblast differentiation-associated protein AHNAK OS=Homo sapiens GN=AHNAK PE=1 SV=2		241	ISMPDIDLNLKGPK	ISMPDIDLNLKGPK	3	b	1	5	146.07	sp|Q09666|AHNK_HUMAN		FALSE	9668.490234	0.999899983	FALSE	1
514.2849731	442.7636414	146.07	Neuroblast differentiation-associated protein AHNAK OS=Homo sapiens GN=AHNAK PE=1 SV=2		214	ISMPDIDLNLKGPK	ISMPDIDLNLKGPK	3	y	2	8	146.07	sp|Q09666|AHNK_HUMAN		FALSE	9668.490234	0.999899983	FALSE	1
514.2849731	332.1638489	146.07	Neuroblast differentiation-associated protein AHNAK OS=Homo sapiens GN=AHNAK PE=1 SV=2		143.06	ISMPDIDLNLKGPK	ISMPDIDLNLKGPK	3	b	1	3	146.07	sp|Q09666|AHNK_HUMAN		FALSE	9668.490234	0.999899983	FALSE	1
514.2849731	772.3545532	146.07	Neuroblast differentiation-associated protein AHNAK OS=Homo sapiens GN=AHNAK PE=1 SV=2		142.82	ISMPDIDLNLKGPK	ISMPDIDLNLKGPK	3	b	1	7	146.07	sp|Q09666|AHNK_HUMAN		FALSE	9668.490234	0.999899983	FALSE	1
514.2849731	999.4815674	146.07	Neuroblast differentiation-associated protein AHNAK OS=Homo sapiens GN=AHNAK PE=1 SV=2		86	ISMPDIDLNLKGPK	ISMPDIDLNLKGPK	3	b	1	9	146.07	sp|Q09666|AHNK_HUMAN		FALSE	9668.490234	0.999899983	FALSE	1
627.3222656	685.3879395	119.62	Neuroblast differentiation-associated protein AHNAK OS=Homo sapiens GN=AHNAK PE=1 SV=2		1113	GEGPEVDVNLPK	GEGPEVDVNLPK	2	y	1	6	119.62	sp|Q09666|AHNK_HUMAN		FALSE	9534.280273	1	FALSE	1
627.3222656	244.1655731	119.62	Neuroblast differentiation-associated protein AHNAK OS=Homo sapiens GN=AHNAK PE=1 SV=2		911	GEGPEVDVNLPK	GEGPEVDVNLPK	2	y	1	2	119.62	sp|Q09666|AHNK_HUMAN		FALSE	9534.280273	1	FALSE	1
627.3222656	784.4563599	119.62	Neuroblast differentiation-associated protein AHNAK OS=Homo sapiens GN=AHNAK PE=1 SV=2		853	GEGPEVDVNLPK	GEGPEVDVNLPK	2	y	1	7	119.62	sp|Q09666|AHNK_HUMAN		FALSE	9534.280273	1	FALSE	1
627.3222656	913.4989014	119.62	Neuroblast differentiation-associated protein AHNAK OS=Homo sapiens GN=AHNAK PE=1 SV=2		649	GEGPEVDVNLPK	GEGPEVDVNLPK	2	y	1	8	119.62	sp|Q09666|AHNK_HUMAN		FALSE	9534.280273	1	FALSE	1
627.3222656	505.77948	119.62	Neuroblast differentiation-associated protein AHNAK OS=Homo sapiens GN=AHNAK PE=1 SV=2		302	GEGPEVDVNLPK	GEGPEVDVNLPK	2	y	2	9	119.62	sp|Q09666|AHNK_HUMAN		FALSE	9534.280273	1	FALSE	1
627.3222656	1067.57312	119.62	Neuroblast differentiation-associated protein AHNAK OS=Homo sapiens GN=AHNAK PE=1 SV=2		286.06	GEGPEVDVNLPK	GEGPEVDVNLPK	2	y	1	10	119.62	sp|Q09666|AHNK_HUMAN		FALSE	9534.280273	1	FALSE	1
627.3222656	1010.551697	119.62	Neuroblast differentiation-associated protein AHNAK OS=Homo sapiens GN=AHNAK PE=1 SV=2		216.43	GEGPEVDVNLPK	GEGPEVDVNLPK	2	y	1	9	119.62	sp|Q09666|AHNK_HUMAN		FALSE	9534.280273	1	FALSE	1
627.3222656	570.3609619	119.62	Neuroblast differentiation-associated protein AHNAK OS=Homo sapiens GN=AHNAK PE=1 SV=2		213	GEGPEVDVNLPK	GEGPEVDVNLPK	2	y	1	5	119.62	sp|Q09666|AHNK_HUMAN		FALSE	9534.280273	1	FALSE	1
627.3222656	534.2902222	119.62	Neuroblast differentiation-associated protein AHNAK OS=Homo sapiens GN=AHNAK PE=1 SV=2		201.82	GEGPEVDVNLPK	GEGPEVDVNLPK	2	y	2	10	119.62	sp|Q09666|AHNK_HUMAN		FALSE	9534.280273	1	FALSE	1
627.3222656	618.3169556	119.62	Neuroblast differentiation-associated protein AHNAK OS=Homo sapiens GN=AHNAK PE=1 SV=2		171	GEGPEVDVNLPK	GEGPEVDVNLPK	2	b	2	12	119.62	sp|Q09666|AHNK_HUMAN		FALSE	9534.280273	1	FALSE	1
627.3222656	471.292572	119.62	Neuroblast differentiation-associated protein AHNAK OS=Homo sapiens GN=AHNAK PE=1 SV=2		156.75	GEGPEVDVNLPK	GEGPEVDVNLPK	2	y	1	4	119.62	sp|Q09666|AHNK_HUMAN		FALSE	9534.280273	1	FALSE	1
627.3222656	627.3222656	119.62	Neuroblast differentiation-associated protein AHNAK OS=Homo sapiens GN=AHNAK PE=1 SV=2		114.06	GEGPEVDVNLPK	GEGPEVDVNLPK	2	y	2	12	119.62	sp|Q09666|AHNK_HUMAN		FALSE	9534.280273	1	FALSE	1
627.3222656	569.2565918	119.62	Neuroblast differentiation-associated protein AHNAK OS=Homo sapiens GN=AHNAK PE=1 SV=2		84	GEGPEVDVNLPK	GEGPEVDVNLPK	2	b	1	6	119.62	sp|Q09666|AHNK_HUMAN		FALSE	9534.280273	1	FALSE	1
627.3222656	357.2496338	119.62	Neuroblast differentiation-associated protein AHNAK OS=Homo sapiens GN=AHNAK PE=1 SV=2		72	GEGPEVDVNLPK	GEGPEVDVNLPK	2	y	1	3	119.62	sp|Q09666|AHNK_HUMAN		FALSE	9534.280273	1	FALSE	1
466.9206848	585.8218994	105.38	Neuroblast differentiation-associated protein AHNAK OS=Homo sapiens GN=AHNAK PE=1 SV=2		840	VEGDLKGPEVDIK	VEGDLKGPEVDIK	3	y	2	11	105.38	sp|Q09666|AHNK_HUMAN		FALSE	9205.19043	0.994799972	FALSE	1
466.9206848	757.4090576	105.38	Neuroblast differentiation-associated protein AHNAK OS=Homo sapiens GN=AHNAK PE=1 SV=2		749.82	VEGDLKGPEVDIK	VEGDLKGPEVDIK	3	y	1	7	105.38	sp|Q09666|AHNK_HUMAN		FALSE	9205.19043	0.994799972	FALSE	1
466.9206848	650.3432007	105.38	Neuroblast differentiation-associated protein AHNAK OS=Homo sapiens GN=AHNAK PE=1 SV=2		547	VEGDLKGPEVDIK	VEGDLKGPEVDIK	3	y	2	12	105.38	sp|Q09666|AHNK_HUMAN		FALSE	9205.19043	0.994799972	FALSE	1
466.9206848	260.1968689	105.38	Neuroblast differentiation-associated protein AHNAK OS=Homo sapiens GN=AHNAK PE=1 SV=2		458.03	VEGDLKGPEVDIK	VEGDLKGPEVDIK	3	y	1	2	105.38	sp|Q09666|AHNK_HUMAN		FALSE	9205.19043	0.994799972	FALSE	1
466.9206848	229.1182861	105.38	Neuroblast differentiation-associated protein AHNAK OS=Homo sapiens GN=AHNAK PE=1 SV=2		392.65	VEGDLKGPEVDIK	VEGDLKGPEVDIK	3	b	1	2	105.38	sp|Q09666|AHNK_HUMAN		FALSE	9205.19043	0.994799972	FALSE	1
466.9206848	885.5040283	105.38	Neuroblast differentiation-associated protein AHNAK OS=Homo sapiens GN=AHNAK PE=1 SV=2		287.63	VEGDLKGPEVDIK	VEGDLKGPEVDIK	3	y	1	8	105.38	sp|Q09666|AHNK_HUMAN		FALSE	9205.19043	0.994799972	FALSE	1
466.9206848	466.9206848	105.38	Neuroblast differentiation-associated protein AHNAK OS=Homo sapiens GN=AHNAK PE=1 SV=2		259	VEGDLKGPEVDIK	VEGDLKGPEVDIK	3	y	3	13	105.38	sp|Q09666|AHNK_HUMAN		FALSE	9205.19043	0.994799972	FALSE	1
466.9206848	499.7976685	105.38	Neuroblast differentiation-associated protein AHNAK OS=Homo sapiens GN=AHNAK PE=1 SV=2		128	VEGDLKGPEVDIK	VEGDLKGPEVDIK	3	y	2	9	105.38	sp|Q09666|AHNK_HUMAN		FALSE	9205.19043	0.994799972	FALSE	1
466.9206848	443.2556458	105.38	Neuroblast differentiation-associated protein AHNAK OS=Homo sapiens GN=AHNAK PE=1 SV=2		127	VEGDLKGPEVDIK	VEGDLKGPEVDIK	3	y	2	8	105.38	sp|Q09666|AHNK_HUMAN		FALSE	9205.19043	0.994799972	FALSE	1
466.9206848	570.2825928	105.38	Neuroblast differentiation-associated protein AHNAK OS=Homo sapiens GN=AHNAK PE=1 SV=2		99	VEGDLKGPEVDIK	VEGDLKGPEVDIK	3	b	2	11	105.38	sp|Q09666|AHNK_HUMAN		FALSE	9205.19043	0.994799972	FALSE	1
466.9206848	401.166687	105.38	Neuroblast differentiation-associated protein AHNAK OS=Homo sapiens GN=AHNAK PE=1 SV=2		85.76	VEGDLKGPEVDIK	VEGDLKGPEVDIK	3	b	1	4	105.38	sp|Q09666|AHNK_HUMAN		FALSE	9205.19043	0.994799972	FALSE	1
466.9206848	1024.531006	105.38	Neuroblast differentiation-associated protein AHNAK OS=Homo sapiens GN=AHNAK PE=1 SV=2		85	VEGDLKGPEVDIK	VEGDLKGPEVDIK	3	b	1	10	105.38	sp|Q09666|AHNK_HUMAN		FALSE	9205.19043	0.994799972	FALSE	1
466.9206848	375.2238159	105.38	Neuroblast differentiation-associated protein AHNAK OS=Homo sapiens GN=AHNAK PE=1 SV=2		72	VEGDLKGPEVDIK	VEGDLKGPEVDIK	3	y	1	3	105.38	sp|Q09666|AHNK_HUMAN		FALSE	9205.19043	0.994799972	FALSE	1
466.9206848	700.3875732	105.38	Neuroblast differentiation-associated protein AHNAK OS=Homo sapiens GN=AHNAK PE=1 SV=2		71	VEGDLKGPEVDIK	VEGDLKGPEVDIK	3	y	1	6	105.38	sp|Q09666|AHNK_HUMAN		FALSE	9205.19043	0.994799972	FALSE	1
466.9206848	557.3111572	105.38	Neuroblast differentiation-associated protein AHNAK OS=Homo sapiens GN=AHNAK PE=1 SV=2		57	VEGDLKGPEVDIK	VEGDLKGPEVDIK	3	y	2	10	105.38	sp|Q09666|AHNK_HUMAN		FALSE	9205.19043	0.994799972	FALSE	1
466.9206848	796.4199219	105.38	Neuroblast differentiation-associated protein AHNAK OS=Homo sapiens GN=AHNAK PE=1 SV=2		28	VEGDLKGPEVDIK	VEGDLKGPEVDIK	3	b	1	8	105.38	sp|Q09666|AHNK_HUMAN		FALSE	9205.19043	0.994799972	FALSE	1
466.9206848	998.5880737	105.38	Neuroblast differentiation-associated protein AHNAK OS=Homo sapiens GN=AHNAK PE=1 SV=2		28	VEGDLKGPEVDIK	VEGDLKGPEVDIK	3	y	1	9	105.38	sp|Q09666|AHNK_HUMAN		FALSE	9205.19043	0.994799972	FALSE	1
466.9206848	699.3671875	105.38	Neuroblast differentiation-associated protein AHNAK OS=Homo sapiens GN=AHNAK PE=1 SV=2		14	VEGDLKGPEVDIK	VEGDLKGPEVDIK	3	b	1	7	105.38	sp|Q09666|AHNK_HUMAN		FALSE	9205.19043	0.994799972	FALSE	1
423.2286682	468.7610779	143.22	Neuroblast differentiation-associated protein AHNAK OS=Homo sapiens GN=AHNAK PE=1 SV=2		1056	ISMPDVDLHLK	ISMPDVDLHLK	3	y	2	8	143.22	sp|Q09666|AHNK_HUMAN		FALSE	9043.929688	0.999000013	FALSE	1
423.2286682	936.5148926	143.22	Neuroblast differentiation-associated protein AHNAK OS=Homo sapiens GN=AHNAK PE=1 SV=2		952	ISMPDVDLHLK	ISMPDVDLHLK	3	y	1	8	143.22	sp|Q09666|AHNK_HUMAN		FALSE	9043.929688	0.999000013	FALSE	1
423.2286682	839.4621582	143.22	Neuroblast differentiation-associated protein AHNAK OS=Homo sapiens GN=AHNAK PE=1 SV=2		590	ISMPDVDLHLK	ISMPDVDLHLK	3	y	1	7	143.22	sp|Q09666|AHNK_HUMAN		FALSE	9043.929688	0.999000013	FALSE	1
423.2286682	724.4351807	143.22	Neuroblast differentiation-associated protein AHNAK OS=Homo sapiens GN=AHNAK PE=1 SV=2		432.88	ISMPDVDLHLK	ISMPDVDLHLK	3	y	1	6	143.22	sp|Q09666|AHNK_HUMAN		FALSE	9043.929688	0.999000013	FALSE	1
423.2286682	625.3341064	143.22	Neuroblast differentiation-associated protein AHNAK OS=Homo sapiens GN=AHNAK PE=1 SV=2		431	ISMPDVDLHLK	ISMPDVDLHLK	3	b	2	11	143.22	sp|Q09666|AHNK_HUMAN		FALSE	9043.929688	0.999000013	FALSE	1
423.2286682	534.281311	143.22	Neuroblast differentiation-associated protein AHNAK OS=Homo sapiens GN=AHNAK PE=1 SV=2		331	ISMPDVDLHLK	ISMPDVDLHLK	3	y	2	9	143.22	sp|Q09666|AHNK_HUMAN		FALSE	9043.929688	0.999000013	FALSE	1
423.2286682	423.2286682	143.22	Neuroblast differentiation-associated protein AHNAK OS=Homo sapiens GN=AHNAK PE=1 SV=2		288	ISMPDVDLHLK	ISMPDVDLHLK	3	y	3	11	143.22	sp|Q09666|AHNK_HUMAN		FALSE	9043.929688	0.999000013	FALSE	1
423.2286682	577.7973633	143.22	Neuroblast differentiation-associated protein AHNAK OS=Homo sapiens GN=AHNAK PE=1 SV=2		273	ISMPDVDLHLK	ISMPDVDLHLK	3	y	2	10	143.22	sp|Q09666|AHNK_HUMAN		FALSE	9043.929688	0.999000013	FALSE	1
423.2286682	510.3398438	143.22	Neuroblast differentiation-associated protein AHNAK OS=Homo sapiens GN=AHNAK PE=1 SV=2		199	ISMPDVDLHLK	ISMPDVDLHLK	3	y	1	4	143.22	sp|Q09666|AHNK_HUMAN		FALSE	9043.929688	0.999000013	FALSE	1
423.2286682	397.2557678	143.22	Neuroblast differentiation-associated protein AHNAK OS=Homo sapiens GN=AHNAK PE=1 SV=2		171	ISMPDVDLHLK	ISMPDVDLHLK	3	y	1	3	143.22	sp|Q09666|AHNK_HUMAN		FALSE	9043.929688	0.999000013	FALSE	1
423.2286682	201.1233673	143.22	Neuroblast differentiation-associated protein AHNAK OS=Homo sapiens GN=AHNAK PE=1 SV=2		144.06	ISMPDVDLHLK	ISMPDVDLHLK	3	b	1	2	143.22	sp|Q09666|AHNK_HUMAN		FALSE	9043.929688	0.999000013	FALSE	1
423.2286682	544.2435303	143.22	Neuroblast differentiation-associated protein AHNAK OS=Homo sapiens GN=AHNAK PE=1 SV=2		113.76	ISMPDVDLHLK	ISMPDVDLHLK	3	b	1	5	143.22	sp|Q09666|AHNK_HUMAN		FALSE	9043.929688	0.999000013	FALSE	1
423.2286682	260.1968689	143.22	Neuroblast differentiation-associated protein AHNAK OS=Homo sapiens GN=AHNAK PE=1 SV=2		71	ISMPDVDLHLK	ISMPDVDLHLK	3	y	1	2	143.22	sp|Q09666|AHNK_HUMAN		FALSE	9043.929688	0.999000013	FALSE	1
423.2286682	362.7212524	143.22	Neuroblast differentiation-associated protein AHNAK OS=Homo sapiens GN=AHNAK PE=1 SV=2		70	ISMPDVDLHLK	ISMPDVDLHLK	3	y	2	6	143.22	sp|Q09666|AHNK_HUMAN		FALSE	9043.929688	0.999000013	FALSE	1
423.2286682	215.1088409	143.22	Neuroblast differentiation-associated protein AHNAK OS=Homo sapiens GN=AHNAK PE=1 SV=2		57	ISMPDVDLHLK	ISMPDVDLHLK	3	b	3	6	143.22	sp|Q09666|AHNK_HUMAN		FALSE	9043.929688	0.999000013	FALSE	1
423.2286682	255.6735535	143.22	Neuroblast differentiation-associated protein AHNAK OS=Homo sapiens GN=AHNAK PE=1 SV=2		57	ISMPDVDLHLK	ISMPDVDLHLK	3	y	2	4	143.22	sp|Q09666|AHNK_HUMAN		FALSE	9043.929688	0.999000013	FALSE	1
423.2286682	1008.481873	143.22	Neuroblast differentiation-associated protein AHNAK OS=Homo sapiens GN=AHNAK PE=1 SV=2		14.89	ISMPDVDLHLK	ISMPDVDLHLK	3	b	1	9	143.22	sp|Q09666|AHNK_HUMAN		FALSE	9043.929688	0.999000013	FALSE	1
834.9199829	1127.557861	143.91	Neuroblast differentiation-associated protein AHNAK OS=Homo sapiens GN=AHNAK PE=1 SV=2		3457	VDVEVPDVSLEGPEGK	VDVEVPDVSLEGPEGK	2	y	1	11	143.91	sp|Q09666|AHNK_HUMAN		FALSE	8959.629883	0.99970001	FALSE	1
834.9199829	443.2136536	143.91	Neuroblast differentiation-associated protein AHNAK OS=Homo sapiens GN=AHNAK PE=1 SV=2		911	VDVEVPDVSLEGPEGK	VDVEVPDVSLEGPEGK	2	b	1	4	143.91	sp|Q09666|AHNK_HUMAN		FALSE	8959.629883	0.99970001	FALSE	1
834.9199829	487.2510986	143.91	Neuroblast differentiation-associated protein AHNAK OS=Homo sapiens GN=AHNAK PE=1 SV=2		764	VDVEVPDVSLEGPEGK	VDVEVPDVSLEGPEGK	2	y	1	5	143.91	sp|Q09666|AHNK_HUMAN		FALSE	8959.629883	0.99970001	FALSE	1
834.9199829	314.171051	143.91	Neuroblast differentiation-associated protein AHNAK OS=Homo sapiens GN=AHNAK PE=1 SV=2		388.75	VDVEVPDVSLEGPEGK	VDVEVPDVSLEGPEGK	2	b	1	3	143.91	sp|Q09666|AHNK_HUMAN		FALSE	8959.629883	0.99970001	FALSE	1
834.9199829	215.1026306	143.91	Neuroblast differentiation-associated protein AHNAK OS=Homo sapiens GN=AHNAK PE=1 SV=2		316	VDVEVPDVSLEGPEGK	VDVEVPDVSLEGPEGK	2	b	1	2	143.91	sp|Q09666|AHNK_HUMAN		FALSE	8959.629883	0.99970001	FALSE	1
834.9199829	1226.626343	143.91	Neuroblast differentiation-associated protein AHNAK OS=Homo sapiens GN=AHNAK PE=1 SV=2		258	VDVEVPDVSLEGPEGK	VDVEVPDVSLEGPEGK	2	y	1	12	143.91	sp|Q09666|AHNK_HUMAN		FALSE	8959.629883	0.99970001	FALSE	1
834.9199829	915.4782104	143.91	Neuroblast differentiation-associated protein AHNAK OS=Homo sapiens GN=AHNAK PE=1 SV=2		229	VDVEVPDVSLEGPEGK	VDVEVPDVSLEGPEGK	2	y	1	9	143.91	sp|Q09666|AHNK_HUMAN		FALSE	8959.629883	0.99970001	FALSE	1
834.9199829	616.2937012	143.91	Neuroblast differentiation-associated protein AHNAK OS=Homo sapiens GN=AHNAK PE=1 SV=2		201	VDVEVPDVSLEGPEGK	VDVEVPDVSLEGPEGK	2	y	1	6	143.91	sp|Q09666|AHNK_HUMAN		FALSE	8959.629883	0.99970001	FALSE	1
834.9199829	816.40979	143.91	Neuroblast differentiation-associated protein AHNAK OS=Homo sapiens GN=AHNAK PE=1 SV=2		187.69	VDVEVPDVSLEGPEGK	VDVEVPDVSLEGPEGK	2	y	1	8	143.91	sp|Q09666|AHNK_HUMAN		FALSE	8959.629883	0.99970001	FALSE	1
834.9199829	430.2296143	143.91	Neuroblast differentiation-associated protein AHNAK OS=Homo sapiens GN=AHNAK PE=1 SV=2		171.75	VDVEVPDVSLEGPEGK	VDVEVPDVSLEGPEGK	2	y	1	4	143.91	sp|Q09666|AHNK_HUMAN		FALSE	8959.629883	0.99970001	FALSE	1
834.9199829	542.2820435	143.91	Neuroblast differentiation-associated protein AHNAK OS=Homo sapiens GN=AHNAK PE=1 SV=2		144	VDVEVPDVSLEGPEGK	VDVEVPDVSLEGPEGK	2	b	1	5	143.91	sp|Q09666|AHNK_HUMAN		FALSE	8959.629883	0.99970001	FALSE	1
834.9199829	1355.668945	143.91	Neuroblast differentiation-associated protein AHNAK OS=Homo sapiens GN=AHNAK PE=1 SV=2		115.82	VDVEVPDVSLEGPEGK	VDVEVPDVSLEGPEGK	2	y	1	13	143.91	sp|Q09666|AHNK_HUMAN		FALSE	8959.629883	0.99970001	FALSE	1
834.9199829	1030.505127	143.91	Neuroblast differentiation-associated protein AHNAK OS=Homo sapiens GN=AHNAK PE=1 SV=2		104.96	VDVEVPDVSLEGPEGK	VDVEVPDVSLEGPEGK	2	y	1	10	143.91	sp|Q09666|AHNK_HUMAN		FALSE	8959.629883	0.99970001	FALSE	1
834.9199829	729.3777466	143.91	Neuroblast differentiation-associated protein AHNAK OS=Homo sapiens GN=AHNAK PE=1 SV=2		72	VDVEVPDVSLEGPEGK	VDVEVPDVSLEGPEGK	2	y	1	7	143.91	sp|Q09666|AHNK_HUMAN		FALSE	8959.629883	0.99970001	FALSE	1
834.9199829	564.2825928	143.91	Neuroblast differentiation-associated protein AHNAK OS=Homo sapiens GN=AHNAK PE=1 SV=2		70	VDVEVPDVSLEGPEGK	VDVEVPDVSLEGPEGK	2	y	2	11	143.91	sp|Q09666|AHNK_HUMAN		FALSE	8959.629883	0.99970001	FALSE	1
834.9199829	204.1342621	143.91	Neuroblast differentiation-associated protein AHNAK OS=Homo sapiens GN=AHNAK PE=1 SV=2		42	VDVEVPDVSLEGPEGK	VDVEVPDVSLEGPEGK	2	y	1	2	143.91	sp|Q09666|AHNK_HUMAN		FALSE	8959.629883	0.99970001	FALSE	1
834.9199829	1454.737305	143.91	Neuroblast differentiation-associated protein AHNAK OS=Homo sapiens GN=AHNAK PE=1 SV=2		14	VDVEVPDVSLEGPEGK	VDVEVPDVSLEGPEGK	2	y	1	14	143.91	sp|Q09666|AHNK_HUMAN		FALSE	8959.629883	0.99970001	FALSE	1
841.4176025	1154.568848	138.16	Neuroblast differentiation-associated protein AHNAK OS=Homo sapiens GN=AHNAK PE=1 SV=2		2885.43	VDVDVPDVNIEGPDAK	VDVDVPDVNIEGPDAK	2	y	1	11	138.16	sp|Q09666|AHNK_HUMAN		FALSE	8679.370117	1	FALSE	1
841.4176025	429.197998	138.16	Neuroblast differentiation-associated protein AHNAK OS=Homo sapiens GN=AHNAK PE=1 SV=2		852	VDVDVPDVNIEGPDAK	VDVDVPDVNIEGPDAK	2	b	1	4	138.16	sp|Q09666|AHNK_HUMAN		FALSE	8679.370117	1	FALSE	1
841.4176025	215.1026306	138.16	Neuroblast differentiation-associated protein AHNAK OS=Homo sapiens GN=AHNAK PE=1 SV=2		635	VDVDVPDVNIEGPDAK	VDVDVPDVNIEGPDAK	2	b	2	4	138.16	sp|Q09666|AHNK_HUMAN		FALSE	8679.370117	1	FALSE	1
841.4176025	487.2510986	138.16	Neuroblast differentiation-associated protein AHNAK OS=Homo sapiens GN=AHNAK PE=1 SV=2		545.35	VDVDVPDVNIEGPDAK	VDVDVPDVNIEGPDAK	2	y	1	5	138.16	sp|Q09666|AHNK_HUMAN		FALSE	8679.370117	1	FALSE	1
841.4176025	616.2937012	138.16	Neuroblast differentiation-associated protein AHNAK OS=Homo sapiens GN=AHNAK PE=1 SV=2		317	VDVDVPDVNIEGPDAK	VDVDVPDVNIEGPDAK	2	y	1	6	138.16	sp|Q09666|AHNK_HUMAN		FALSE	8679.370117	1	FALSE	1
841.4176025	843.4206543	138.16	Neuroblast differentiation-associated protein AHNAK OS=Homo sapiens GN=AHNAK PE=1 SV=2		242	VDVDVPDVNIEGPDAK	VDVDVPDVNIEGPDAK	2	y	1	8	138.16	sp|Q09666|AHNK_HUMAN		FALSE	8679.370117	1	FALSE	1
841.4176025	314.171051	138.16	Neuroblast differentiation-associated protein AHNAK OS=Homo sapiens GN=AHNAK PE=1 SV=2		230	VDVDVPDVNIEGPDAK	VDVDVPDVNIEGPDAK	2	b	1	3	138.16	sp|Q09666|AHNK_HUMAN		FALSE	8679.370117	1	FALSE	1
841.4176025	218.1499176	138.16	Neuroblast differentiation-associated protein AHNAK OS=Homo sapiens GN=AHNAK PE=1 SV=2		216	VDVDVPDVNIEGPDAK	VDVDVPDVNIEGPDAK	2	y	1	2	138.16	sp|Q09666|AHNK_HUMAN		FALSE	8679.370117	1	FALSE	1
841.4176025	430.2296143	138.16	Neuroblast differentiation-associated protein AHNAK OS=Homo sapiens GN=AHNAK PE=1 SV=2		215	VDVDVPDVNIEGPDAK	VDVDVPDVNIEGPDAK	2	y	1	4	138.16	sp|Q09666|AHNK_HUMAN		FALSE	8679.370117	1	FALSE	1
841.4176025	942.4890747	138.16	Neuroblast differentiation-associated protein AHNAK OS=Homo sapiens GN=AHNAK PE=1 SV=2		186	VDVDVPDVNIEGPDAK	VDVDVPDVNIEGPDAK	2	y	1	9	138.16	sp|Q09666|AHNK_HUMAN		FALSE	8679.370117	1	FALSE	1
841.4176025	1368.664185	138.16	Neuroblast differentiation-associated protein AHNAK OS=Homo sapiens GN=AHNAK PE=1 SV=2		172	VDVDVPDVNIEGPDAK	VDVDVPDVNIEGPDAK	2	y	1	13	138.16	sp|Q09666|AHNK_HUMAN		FALSE	8679.370117	1	FALSE	1
841.4176025	1057.515991	138.16	Neuroblast differentiation-associated protein AHNAK OS=Homo sapiens GN=AHNAK PE=1 SV=2		171	VDVDVPDVNIEGPDAK	VDVDVPDVNIEGPDAK	2	y	1	10	138.16	sp|Q09666|AHNK_HUMAN		FALSE	8679.370117	1	FALSE	1
841.4176025	528.2664185	138.16	Neuroblast differentiation-associated protein AHNAK OS=Homo sapiens GN=AHNAK PE=1 SV=2		115	VDVDVPDVNIEGPDAK	VDVDVPDVNIEGPDAK	2	b	1	5	138.16	sp|Q09666|AHNK_HUMAN		FALSE	8679.370117	1	FALSE	1
841.4176025	729.3777466	138.16	Neuroblast differentiation-associated protein AHNAK OS=Homo sapiens GN=AHNAK PE=1 SV=2		72.82	VDVDVPDVNIEGPDAK	VDVDVPDVNIEGPDAK	2	y	1	7	138.16	sp|Q09666|AHNK_HUMAN		FALSE	8679.370117	1	FALSE	1
841.4176025	598.2957153	138.16	Neuroblast differentiation-associated protein AHNAK OS=Homo sapiens GN=AHNAK PE=1 SV=2		70	VDVDVPDVNIEGPDAK	VDVDVPDVNIEGPDAK	2	b	2	11	138.16	sp|Q09666|AHNK_HUMAN		FALSE	8679.370117	1	FALSE	1
841.4176025	1253.637207	138.16	Neuroblast differentiation-associated protein AHNAK OS=Homo sapiens GN=AHNAK PE=1 SV=2		57	VDVDVPDVNIEGPDAK	VDVDVPDVNIEGPDAK	2	y	1	12	138.16	sp|Q09666|AHNK_HUMAN		FALSE	8679.370117	1	FALSE	1
841.4176025	577.7880249	138.16	Neuroblast differentiation-associated protein AHNAK OS=Homo sapiens GN=AHNAK PE=1 SV=2		42	VDVDVPDVNIEGPDAK	VDVDVPDVNIEGPDAK	2	y	2	11	138.16	sp|Q09666|AHNK_HUMAN		FALSE	8679.370117	1	FALSE	1
841.4176025	832.4122925	138.16	Neuroblast differentiation-associated protein AHNAK OS=Homo sapiens GN=AHNAK PE=1 SV=2		14	VDVDVPDVNIEGPDAK	VDVDVPDVNIEGPDAK	2	b	2	16	138.16	sp|Q09666|AHNK_HUMAN		FALSE	8679.370117	1	FALSE	1
841.4176025	841.4176025	138.16	Neuroblast differentiation-associated protein AHNAK OS=Homo sapiens GN=AHNAK PE=1 SV=2		14	VDVDVPDVNIEGPDAK	VDVDVPDVNIEGPDAK	2	y	2	16	138.16	sp|Q09666|AHNK_HUMAN		FALSE	8679.370117	1	FALSE	1
841.4176025	1467.732544	138.16	Neuroblast differentiation-associated protein AHNAK OS=Homo sapiens GN=AHNAK PE=1 SV=2		14	VDVDVPDVNIEGPDAK	VDVDVPDVNIEGPDAK	2	y	1	14	138.16	sp|Q09666|AHNK_HUMAN		FALSE	8679.370117	1	FALSE	1
841.4176025	1535.722412	138.16	Neuroblast differentiation-associated protein AHNAK OS=Homo sapiens GN=AHNAK PE=1 SV=2		14	VDVDVPDVNIEGPDAK	VDVDVPDVNIEGPDAK	2	b	1	15	138.16	sp|Q09666|AHNK_HUMAN		FALSE	8679.370117	1	FALSE	1
386.2239075	444.2816467	98.4	Neuroblast differentiation-associated protein AHNAK OS=Homo sapiens GN=AHNAK PE=1 SV=2		2136.66	VKGDVDVSLPK	VKGDVDVSLPK	3	y	1	4	98.4	sp|Q09666|AHNK_HUMAN		FALSE	8109	1	FALSE	1
386.2239075	244.1655731	98.4	Neuroblast differentiation-associated protein AHNAK OS=Homo sapiens GN=AHNAK PE=1 SV=2		1767.69	VKGDVDVSLPK	VKGDVDVSLPK	3	y	1	2	98.4	sp|Q09666|AHNK_HUMAN		FALSE	8109	1	FALSE	1
386.2239075	614.3143921	98.4	Neuroblast differentiation-associated protein AHNAK OS=Homo sapiens GN=AHNAK PE=1 SV=2		1677	VKGDVDVSLPK	VKGDVDVSLPK	3	b	1	6	98.4	sp|Q09666|AHNK_HUMAN		FALSE	8109	1	FALSE	1
386.2239075	543.3500977	98.4	Neuroblast differentiation-associated protein AHNAK OS=Homo sapiens GN=AHNAK PE=1 SV=2		592	VKGDVDVSLPK	VKGDVDVSLPK	3	y	1	5	98.4	sp|Q09666|AHNK_HUMAN		FALSE	8109	1	FALSE	1
386.2239075	400.2190552	98.4	Neuroblast differentiation-associated protein AHNAK OS=Homo sapiens GN=AHNAK PE=1 SV=2		360	VKGDVDVSLPK	VKGDVDVSLPK	3	b	1	4	98.4	sp|Q09666|AHNK_HUMAN		FALSE	8109	1	FALSE	1
386.2239075	386.2239075	98.4	Neuroblast differentiation-associated protein AHNAK OS=Homo sapiens GN=AHNAK PE=1 SV=2		322.02	VKGDVDVSLPK	VKGDVDVSLPK	3	y	3	11	98.4	sp|Q09666|AHNK_HUMAN		FALSE	8109	1	FALSE	1
386.2239075	357.2496338	98.4	Neuroblast differentiation-associated protein AHNAK OS=Homo sapiens GN=AHNAK PE=1 SV=2		305.43	VKGDVDVSLPK	VKGDVDVSLPK	3	y	1	3	98.4	sp|Q09666|AHNK_HUMAN		FALSE	8109	1	FALSE	1
386.2239075	499.2874756	98.4	Neuroblast differentiation-associated protein AHNAK OS=Homo sapiens GN=AHNAK PE=1 SV=2		210.2	VKGDVDVSLPK	VKGDVDVSLPK	3	b	1	5	98.4	sp|Q09666|AHNK_HUMAN		FALSE	8109	1	FALSE	1
386.2239075	658.3770142	98.4	Neuroblast differentiation-associated protein AHNAK OS=Homo sapiens GN=AHNAK PE=1 SV=2		192.59	VKGDVDVSLPK	VKGDVDVSLPK	3	y	1	6	98.4	sp|Q09666|AHNK_HUMAN		FALSE	8109	1	FALSE	1
386.2239075	713.3828125	98.4	Neuroblast differentiation-associated protein AHNAK OS=Homo sapiens GN=AHNAK PE=1 SV=2		172	VKGDVDVSLPK	VKGDVDVSLPK	3	b	1	7	98.4	sp|Q09666|AHNK_HUMAN		FALSE	8109	1	FALSE	1
386.2239075	272.1786804	98.4	Neuroblast differentiation-associated protein AHNAK OS=Homo sapiens GN=AHNAK PE=1 SV=2		145.7	VKGDVDVSLPK	VKGDVDVSLPK	3	y	2	5	98.4	sp|Q09666|AHNK_HUMAN		FALSE	8109	1	FALSE	1
386.2239075	307.6608582	98.4	Neuroblast differentiation-associated protein AHNAK OS=Homo sapiens GN=AHNAK PE=1 SV=2		114	VKGDVDVSLPK	VKGDVDVSLPK	3	b	2	6	98.4	sp|Q09666|AHNK_HUMAN		FALSE	8109	1	FALSE	1
386.2239075	380.2203979	98.4	Neuroblast differentiation-associated protein AHNAK OS=Homo sapiens GN=AHNAK PE=1 SV=2		85	VKGDVDVSLPK	VKGDVDVSLPK	3	b	3	11	98.4	sp|Q09666|AHNK_HUMAN		FALSE	8109	1	FALSE	1
386.2239075	800.414856	98.4	Neuroblast differentiation-associated protein AHNAK OS=Homo sapiens GN=AHNAK PE=1 SV=2		70	VKGDVDVSLPK	VKGDVDVSLPK	3	b	1	8	98.4	sp|Q09666|AHNK_HUMAN		FALSE	8109	1	FALSE	1
386.2239075	228.1706543	98.4	Neuroblast differentiation-associated protein AHNAK OS=Homo sapiens GN=AHNAK PE=1 SV=2		43	VKGDVDVSLPK	VKGDVDVSLPK	3	b	1	2	98.4	sp|Q09666|AHNK_HUMAN		FALSE	8109	1	FALSE	1
386.2239075	222.6444702	98.4	Neuroblast differentiation-associated protein AHNAK OS=Homo sapiens GN=AHNAK PE=1 SV=2		37.46	VKGDVDVSLPK	VKGDVDVSLPK	3	y	2	4	98.4	sp|Q09666|AHNK_HUMAN		FALSE	8109	1	FALSE	1
834.40979	1211.59021	129.1	Neuroblast differentiation-associated protein AHNAK OS=Homo sapiens GN=AHNAK PE=1 SV=2		864.76	VDIEGPDVNIEGPEGK	VDIEGPDVNIEGPEGK	2	y	1	12	129.1	sp|Q09666|AHNK_HUMAN		FALSE	6859.089844	1	TRUE	1
834.40979	487.2510986	129.1	Neuroblast differentiation-associated protein AHNAK OS=Homo sapiens GN=AHNAK PE=1 SV=2		706	VDIEGPDVNIEGPEGK	VDIEGPDVNIEGPEGK	2	y	1	5	129.1	sp|Q09666|AHNK_HUMAN		FALSE	6859.089844	1	TRUE	1
834.40979	1154.568848	129.1	Neuroblast differentiation-associated protein AHNAK OS=Homo sapiens GN=AHNAK PE=1 SV=2		518	VDIEGPDVNIEGPEGK	VDIEGPDVNIEGPEGK	2	y	1	11	129.1	sp|Q09666|AHNK_HUMAN		FALSE	6859.089844	1	TRUE	1
834.40979	616.2937012	129.1	Neuroblast differentiation-associated protein AHNAK OS=Homo sapiens GN=AHNAK PE=1 SV=2		403.06	VDIEGPDVNIEGPEGK	VDIEGPDVNIEGPEGK	2	y	1	6	129.1	sp|Q09666|AHNK_HUMAN		FALSE	6859.089844	1	TRUE	1
834.40979	843.4206543	129.1	Neuroblast differentiation-associated protein AHNAK OS=Homo sapiens GN=AHNAK PE=1 SV=2		402.06	VDIEGPDVNIEGPEGK	VDIEGPDVNIEGPEGK	2	y	1	8	129.1	sp|Q09666|AHNK_HUMAN		FALSE	6859.089844	1	TRUE	1
834.40979	1340.632813	129.1	Neuroblast differentiation-associated protein AHNAK OS=Homo sapiens GN=AHNAK PE=1 SV=2		314.76	VDIEGPDVNIEGPEGK	VDIEGPDVNIEGPEGK	2	y	1	13	129.1	sp|Q09666|AHNK_HUMAN		FALSE	6859.089844	1	TRUE	1
834.40979	942.4890747	129.1	Neuroblast differentiation-associated protein AHNAK OS=Homo sapiens GN=AHNAK PE=1 SV=2		272	VDIEGPDVNIEGPEGK	VDIEGPDVNIEGPEGK	2	y	1	9	129.1	sp|Q09666|AHNK_HUMAN		FALSE	6859.089844	1	TRUE	1
834.40979	430.2296143	129.1	Neuroblast differentiation-associated protein AHNAK OS=Homo sapiens GN=AHNAK PE=1 SV=2		216	VDIEGPDVNIEGPEGK	VDIEGPDVNIEGPEGK	2	y	1	4	129.1	sp|Q09666|AHNK_HUMAN		FALSE	6859.089844	1	TRUE	1
834.40979	215.1026306	129.1	Neuroblast differentiation-associated protein AHNAK OS=Homo sapiens GN=AHNAK PE=1 SV=2		187	VDIEGPDVNIEGPEGK	VDIEGPDVNIEGPEGK	2	b	1	2	129.1	sp|Q09666|AHNK_HUMAN		FALSE	6859.089844	1	TRUE	1
834.40979	729.3777466	129.1	Neuroblast differentiation-associated protein AHNAK OS=Homo sapiens GN=AHNAK PE=1 SV=2		172	VDIEGPDVNIEGPEGK	VDIEGPDVNIEGPEGK	2	y	1	7	129.1	sp|Q09666|AHNK_HUMAN		FALSE	6859.089844	1	TRUE	1
834.40979	328.1867065	129.1	Neuroblast differentiation-associated protein AHNAK OS=Homo sapiens GN=AHNAK PE=1 SV=2		129	VDIEGPDVNIEGPEGK	VDIEGPDVNIEGPEGK	2	b	1	3	129.1	sp|Q09666|AHNK_HUMAN		FALSE	6859.089844	1	TRUE	1
834.40979	204.1342621	129.1	Neuroblast differentiation-associated protein AHNAK OS=Homo sapiens GN=AHNAK PE=1 SV=2		128	VDIEGPDVNIEGPEGK	VDIEGPDVNIEGPEGK	2	y	1	2	129.1	sp|Q09666|AHNK_HUMAN		FALSE	6859.089844	1	TRUE	1
834.40979	229.1182861	129.1	Neuroblast differentiation-associated protein AHNAK OS=Homo sapiens GN=AHNAK PE=1 SV=2		100	VDIEGPDVNIEGPEGK	VDIEGPDVNIEGPEGK	2	b	2	4	129.1	sp|Q09666|AHNK_HUMAN		FALSE	6859.089844	1	TRUE	1
834.40979	1057.515991	129.1	Neuroblast differentiation-associated protein AHNAK OS=Homo sapiens GN=AHNAK PE=1 SV=2		72	VDIEGPDVNIEGPEGK	VDIEGPDVNIEGPEGK	2	y	1	10	129.1	sp|Q09666|AHNK_HUMAN		FALSE	6859.089844	1	TRUE	1
834.40979	470.2245483	129.1	Neuroblast differentiation-associated protein AHNAK OS=Homo sapiens GN=AHNAK PE=1 SV=2		56	VDIEGPDVNIEGPEGK	VDIEGPDVNIEGPEGK	2	b	2	9	129.1	sp|Q09666|AHNK_HUMAN		FALSE	6859.089844	1	TRUE	1
834.40979	1052.525879	129.1	Neuroblast differentiation-associated protein AHNAK OS=Homo sapiens GN=AHNAK PE=1 SV=2		56	VDIEGPDVNIEGPEGK	VDIEGPDVNIEGPEGK	2	b	1	10	129.1	sp|Q09666|AHNK_HUMAN		FALSE	6859.089844	1	TRUE	1
834.40979	727.3621216	129.1	Neuroblast differentiation-associated protein AHNAK OS=Homo sapiens GN=AHNAK PE=1 SV=2		42	VDIEGPDVNIEGPEGK	VDIEGPDVNIEGPEGK	2	y	2	14	129.1	sp|Q09666|AHNK_HUMAN		FALSE	6859.089844	1	TRUE	1
834.40979	825.40448	129.1	Neuroblast differentiation-associated protein AHNAK OS=Homo sapiens GN=AHNAK PE=1 SV=2		28	VDIEGPDVNIEGPEGK	VDIEGPDVNIEGPEGK	2	b	2	16	129.1	sp|Q09666|AHNK_HUMAN		FALSE	6859.089844	1	TRUE	1
834.40979	1453.716919	129.1	Neuroblast differentiation-associated protein AHNAK OS=Homo sapiens GN=AHNAK PE=1 SV=2		14	VDIEGPDVNIEGPEGK	VDIEGPDVNIEGPEGK	2	y	1	14	129.1	sp|Q09666|AHNK_HUMAN		FALSE	6859.089844	1	TRUE	1
834.40979	1568.743896	129.1	Neuroblast differentiation-associated protein AHNAK OS=Homo sapiens GN=AHNAK PE=1 SV=2		14	VDIEGPDVNIEGPEGK	VDIEGPDVNIEGPEGK	2	y	1	15	129.1	sp|Q09666|AHNK_HUMAN		FALSE	6859.089844	1	TRUE	1
834.40979	726.3304443	129.1	Neuroblast differentiation-associated protein AHNAK OS=Homo sapiens GN=AHNAK PE=1 SV=2		6.64	VDIEGPDVNIEGPEGK	VDIEGPDVNIEGPEGK	2	b	1	7	129.1	sp|Q09666|AHNK_HUMAN		FALSE	6859.089844	1	TRUE	1
601.9723511	795.4071655	136.57	Neuroblast differentiation-associated protein AHNAK OS=Homo sapiens GN=AHNAK PE=1 SV=2		937	VDVNAPDVQAPDWHLK	VDVNAPDVQAPDWHLK	3	y	2	14	136.57	sp|Q09666|AHNK_HUMAN		FALSE	6717.279785	0.99970001	FALSE	1
601.9723511	866.4519043	136.57	Neuroblast differentiation-associated protein AHNAK OS=Homo sapiens GN=AHNAK PE=1 SV=2		503	VDVNAPDVQAPDWHLK	VDVNAPDVQAPDWHLK	3	y	1	7	136.57	sp|Q09666|AHNK_HUMAN		FALSE	6717.279785	0.99970001	FALSE	1
601.9723511	994.510498	136.57	Neuroblast differentiation-associated protein AHNAK OS=Homo sapiens GN=AHNAK PE=1 SV=2		301	VDVNAPDVQAPDWHLK	VDVNAPDVQAPDWHLK	3	y	1	8	136.57	sp|Q09666|AHNK_HUMAN		FALSE	6717.279785	0.99970001	FALSE	1
601.9723511	583.335083	136.57	Neuroblast differentiation-associated protein AHNAK OS=Homo sapiens GN=AHNAK PE=1 SV=2		215	VDVNAPDVQAPDWHLK	VDVNAPDVQAPDWHLK	3	y	1	4	136.57	sp|Q09666|AHNK_HUMAN		FALSE	6717.279785	0.99970001	FALSE	1
601.9723511	653.3329468	136.57	Neuroblast differentiation-associated protein AHNAK OS=Homo sapiens GN=AHNAK PE=1 SV=2		200	VDVNAPDVQAPDWHLK	VDVNAPDVQAPDWHLK	3	y	2	11	136.57	sp|Q09666|AHNK_HUMAN		FALSE	6717.279785	0.99970001	FALSE	1
601.9723511	1305.658569	136.57	Neuroblast differentiation-associated protein AHNAK OS=Homo sapiens GN=AHNAK PE=1 SV=2		186	VDVNAPDVQAPDWHLK	VDVNAPDVQAPDWHLK	3	y	1	11	136.57	sp|Q09666|AHNK_HUMAN		FALSE	6717.279785	0.99970001	FALSE	1
601.9723511	397.2557678	136.57	Neuroblast differentiation-associated protein AHNAK OS=Homo sapiens GN=AHNAK PE=1 SV=2		185	VDVNAPDVQAPDWHLK	VDVNAPDVQAPDWHLK	3	y	1	3	136.57	sp|Q09666|AHNK_HUMAN		FALSE	6717.279785	0.99970001	FALSE	1
601.9723511	215.1026306	136.57	Neuroblast differentiation-associated protein AHNAK OS=Homo sapiens GN=AHNAK PE=1 SV=2		172	VDVNAPDVQAPDWHLK	VDVNAPDVQAPDWHLK	3	b	1	2	136.57	sp|Q09666|AHNK_HUMAN		FALSE	6717.279785	0.99970001	FALSE	1
601.9723511	711.3308105	136.57	Neuroblast differentiation-associated protein AHNAK OS=Homo sapiens GN=AHNAK PE=1 SV=2		171	VDVNAPDVQAPDWHLK	VDVNAPDVQAPDWHLK	3	b	1	7	136.57	sp|Q09666|AHNK_HUMAN		FALSE	6717.279785	0.99970001	FALSE	1
601.9723511	499.2510986	136.57	Neuroblast differentiation-associated protein AHNAK OS=Homo sapiens GN=AHNAK PE=1 SV=2		162.76	VDVNAPDVQAPDWHLK	VDVNAPDVQAPDWHLK	3	b	1	5	136.57	sp|Q09666|AHNK_HUMAN		FALSE	6717.279785	0.99970001	FALSE	1
601.9723511	1093.578857	136.57	Neuroblast differentiation-associated protein AHNAK OS=Homo sapiens GN=AHNAK PE=1 SV=2		156	VDVNAPDVQAPDWHLK	VDVNAPDVQAPDWHLK	3	y	1	9	136.57	sp|Q09666|AHNK_HUMAN		FALSE	6717.279785	0.99970001	FALSE	1
601.9723511	688.8515015	136.57	Neuroblast differentiation-associated protein AHNAK OS=Homo sapiens GN=AHNAK PE=1 SV=2		142	VDVNAPDVQAPDWHLK	VDVNAPDVQAPDWHLK	3	y	2	12	136.57	sp|Q09666|AHNK_HUMAN		FALSE	6717.279785	0.99970001	FALSE	1
601.9723511	698.3620605	136.57	Neuroblast differentiation-associated protein AHNAK OS=Homo sapiens GN=AHNAK PE=1 SV=2		115	VDVNAPDVQAPDWHLK	VDVNAPDVQAPDWHLK	3	y	1	5	136.57	sp|Q09666|AHNK_HUMAN		FALSE	6717.279785	0.99970001	FALSE	1
601.9723511	260.1968689	136.57	Neuroblast differentiation-associated protein AHNAK OS=Homo sapiens GN=AHNAK PE=1 SV=2		71	VDVNAPDVQAPDWHLK	VDVNAPDVQAPDWHLK	3	y	1	2	136.57	sp|Q09666|AHNK_HUMAN		FALSE	6717.279785	0.99970001	FALSE	1
601.9723511	314.171051	136.57	Neuroblast differentiation-associated protein AHNAK OS=Homo sapiens GN=AHNAK PE=1 SV=2		70	VDVNAPDVQAPDWHLK	VDVNAPDVQAPDWHLK	3	b	1	3	136.57	sp|Q09666|AHNK_HUMAN		FALSE	6717.279785	0.99970001	FALSE	1
601.9723511	852.9206543	136.57	Neuroblast differentiation-associated protein AHNAK OS=Homo sapiens GN=AHNAK PE=1 SV=2		56	VDVNAPDVQAPDWHLK	VDVNAPDVQAPDWHLK	3	y	2	15	136.57	sp|Q09666|AHNK_HUMAN		FALSE	6717.279785	0.99970001	FALSE	1
601.9723511	1208.605835	136.57	Neuroblast differentiation-associated protein AHNAK OS=Homo sapiens GN=AHNAK PE=1 SV=2		56	VDVNAPDVQAPDWHLK	VDVNAPDVQAPDWHLK	3	y	1	10	136.57	sp|Q09666|AHNK_HUMAN		FALSE	6717.279785	0.99970001	FALSE	1
601.9723511	745.8729858	136.57	Neuroblast differentiation-associated protein AHNAK OS=Homo sapiens GN=AHNAK PE=1 SV=2		43	VDVNAPDVQAPDWHLK	VDVNAPDVQAPDWHLK	3	y	2	13	136.57	sp|Q09666|AHNK_HUMAN		FALSE	6717.279785	0.99970001	FALSE	1
601.9723511	1009.494873	136.57	Neuroblast differentiation-associated protein AHNAK OS=Homo sapiens GN=AHNAK PE=1 SV=2		29	VDVNAPDVQAPDWHLK	VDVNAPDVQAPDWHLK	3	b	1	10	136.57	sp|Q09666|AHNK_HUMAN		FALSE	6717.279785	0.99970001	FALSE	1
436.2478027	586.355896	71.03	Neuroblast differentiation-associated protein AHNAK OS=Homo sapiens GN=AHNAK PE=1 SV=2		2080	ADVVVSGPK	ADVVVSGPK	2	y	1	6	71.03	sp|Q09666|AHNK_HUMAN		FALSE	6172.470215	1	FALSE	1
436.2478027	685.4243164	71.03	Neuroblast differentiation-associated protein AHNAK OS=Homo sapiens GN=AHNAK PE=1 SV=2		1229.42	ADVVVSGPK	ADVVVSGPK	2	y	1	7	71.03	sp|Q09666|AHNK_HUMAN		FALSE	6172.470215	1	FALSE	1
436.2478027	487.2874756	71.03	Neuroblast differentiation-associated protein AHNAK OS=Homo sapiens GN=AHNAK PE=1 SV=2		1229	ADVVVSGPK	ADVVVSGPK	2	y	1	5	71.03	sp|Q09666|AHNK_HUMAN		FALSE	6172.470215	1	FALSE	1
436.2478027	388.2190552	71.03	Neuroblast differentiation-associated protein AHNAK OS=Homo sapiens GN=AHNAK PE=1 SV=2		649	ADVVVSGPK	ADVVVSGPK	2	y	1	4	71.03	sp|Q09666|AHNK_HUMAN		FALSE	6172.470215	1	FALSE	1
436.2478027	436.2478027	71.03	Neuroblast differentiation-associated protein AHNAK OS=Homo sapiens GN=AHNAK PE=1 SV=2		389.76	ADVVVSGPK	ADVVVSGPK	2	y	2	9	71.03	sp|Q09666|AHNK_HUMAN		FALSE	6172.470215	1	FALSE	1
436.2478027	301.1870422	71.03	Neuroblast differentiation-associated protein AHNAK OS=Homo sapiens GN=AHNAK PE=1 SV=2		389	ADVVVSGPK	ADVVVSGPK	2	y	1	3	71.03	sp|Q09666|AHNK_HUMAN		FALSE	6172.470215	1	FALSE	1
436.2478027	800.4512329	71.03	Neuroblast differentiation-associated protein AHNAK OS=Homo sapiens GN=AHNAK PE=1 SV=2		339.36	ADVVVSGPK	ADVVVSGPK	2	y	1	8	71.03	sp|Q09666|AHNK_HUMAN		FALSE	6172.470215	1	FALSE	1
436.2478027	286.1579285	71.03	Neuroblast differentiation-associated protein AHNAK OS=Homo sapiens GN=AHNAK PE=1 SV=2		331	ADVVVSGPK	ADVVVSGPK	2	b	2	6	71.03	sp|Q09666|AHNK_HUMAN		FALSE	6172.470215	1	FALSE	1
436.2478027	244.1473694	71.03	Neuroblast differentiation-associated protein AHNAK OS=Homo sapiens GN=AHNAK PE=1 SV=2		229	ADVVVSGPK	ADVVVSGPK	2	y	2	5	71.03	sp|Q09666|AHNK_HUMAN		FALSE	6172.470215	1	FALSE	1
436.2478027	571.3085938	71.03	Neuroblast differentiation-associated protein AHNAK OS=Homo sapiens GN=AHNAK PE=1 SV=2		72.84	ADVVVSGPK	ADVVVSGPK	2	b	1	6	71.03	sp|Q09666|AHNK_HUMAN		FALSE	6172.470215	1	FALSE	1
436.2478027	385.2081604	71.03	Neuroblast differentiation-associated protein AHNAK OS=Homo sapiens GN=AHNAK PE=1 SV=2		70	ADVVVSGPK	ADVVVSGPK	2	b	1	4	71.03	sp|Q09666|AHNK_HUMAN		FALSE	6172.470215	1	FALSE	1
673.3374634	852.4362793	147.01	Neuroblast differentiation-associated protein AHNAK OS=Homo sapiens GN=AHNAK PE=1 SV=2		795	VDINAPDVDVQGPDWHLK	VDINAPDVDVQGPDWHLK	3	y	1	7	147.01	sp|Q09666|AHNK_HUMAN		FALSE	5991.529785	0.999899983	FALSE	1
673.3374634	753.3728027	147.01	Neuroblast differentiation-associated protein AHNAK OS=Homo sapiens GN=AHNAK PE=1 SV=2		273	VDINAPDVDVQGPDWHLK	VDINAPDVDVQGPDWHLK	3	y	2	13	147.01	sp|Q09666|AHNK_HUMAN		FALSE	5991.529785	0.999899983	FALSE	1
673.3374634	795.4147949	147.01	Neuroblast differentiation-associated protein AHNAK OS=Homo sapiens GN=AHNAK PE=1 SV=2		273	VDINAPDVDVQGPDWHLK	VDINAPDVDVQGPDWHLK	3	y	1	6	147.01	sp|Q09666|AHNK_HUMAN		FALSE	5991.529785	0.999899983	FALSE	1
673.3374634	583.335083	147.01	Neuroblast differentiation-associated protein AHNAK OS=Homo sapiens GN=AHNAK PE=1 SV=2		230	VDINAPDVDVQGPDWHLK	VDINAPDVDVQGPDWHLK	3	y	1	4	147.01	sp|Q09666|AHNK_HUMAN		FALSE	5991.529785	0.999899983	FALSE	1
673.3374634	1194.59021	147.01	Neuroblast differentiation-associated protein AHNAK OS=Homo sapiens GN=AHNAK PE=1 SV=2		214	VDINAPDVDVQGPDWHLK	VDINAPDVDVQGPDWHLK	3	y	1	10	147.01	sp|Q09666|AHNK_HUMAN		FALSE	5991.529785	0.999899983	FALSE	1
673.3374634	397.2557678	147.01	Neuroblast differentiation-associated protein AHNAK OS=Homo sapiens GN=AHNAK PE=1 SV=2		158.06	VDINAPDVDVQGPDWHLK	VDINAPDVDVQGPDWHLK	3	y	1	3	147.01	sp|Q09666|AHNK_HUMAN		FALSE	5991.529785	0.999899983	FALSE	1
673.3374634	1079.563232	147.01	Neuroblast differentiation-associated protein AHNAK OS=Homo sapiens GN=AHNAK PE=1 SV=2		143	VDINAPDVDVQGPDWHLK	VDINAPDVDVQGPDWHLK	3	y	1	9	147.01	sp|Q09666|AHNK_HUMAN		FALSE	5991.529785	0.999899983	FALSE	1
673.3374634	980.494812	147.01	Neuroblast differentiation-associated protein AHNAK OS=Homo sapiens GN=AHNAK PE=1 SV=2		128.76	VDINAPDVDVQGPDWHLK	VDINAPDVDVQGPDWHLK	3	y	1	8	147.01	sp|Q09666|AHNK_HUMAN		FALSE	5991.529785	0.999899983	FALSE	1
673.3374634	215.1026306	147.01	Neuroblast differentiation-associated protein AHNAK OS=Homo sapiens GN=AHNAK PE=1 SV=2		115	VDINAPDVDVQGPDWHLK	VDINAPDVDVQGPDWHLK	3	b	1	2	147.01	sp|Q09666|AHNK_HUMAN		FALSE	5991.529785	0.999899983	FALSE	1
673.3374634	513.2667236	147.01	Neuroblast differentiation-associated protein AHNAK OS=Homo sapiens GN=AHNAK PE=1 SV=2		113	VDINAPDVDVQGPDWHLK	VDINAPDVDVQGPDWHLK	3	b	1	5	147.01	sp|Q09666|AHNK_HUMAN		FALSE	5991.529785	0.999899983	FALSE	1
673.3374634	526.2633057	147.01	Neuroblast differentiation-associated protein AHNAK OS=Homo sapiens GN=AHNAK PE=1 SV=2		113	VDINAPDVDVQGPDWHLK	VDINAPDVDVQGPDWHLK	3	y	3	14	147.01	sp|Q09666|AHNK_HUMAN		FALSE	5991.529785	0.999899983	FALSE	1
673.3374634	442.2296143	147.01	Neuroblast differentiation-associated protein AHNAK OS=Homo sapiens GN=AHNAK PE=1 SV=2		91.95	VDINAPDVDVQGPDWHLK	VDINAPDVDVQGPDWHLK	3	b	1	4	147.01	sp|Q09666|AHNK_HUMAN		FALSE	5991.529785	0.999899983	FALSE	1
673.3374634	328.1867065	147.01	Neuroblast differentiation-associated protein AHNAK OS=Homo sapiens GN=AHNAK PE=1 SV=2		85	VDINAPDVDVQGPDWHLK	VDINAPDVDVQGPDWHLK	3	b	1	3	147.01	sp|Q09666|AHNK_HUMAN		FALSE	5991.529785	0.999899983	FALSE	1
673.3374634	788.8913574	147.01	Neuroblast differentiation-associated protein AHNAK OS=Homo sapiens GN=AHNAK PE=1 SV=2		84	VDINAPDVDVQGPDWHLK	VDINAPDVDVQGPDWHLK	3	y	2	14	147.01	sp|Q09666|AHNK_HUMAN		FALSE	5991.529785	0.999899983	FALSE	1
673.3374634	1293.658569	147.01	Neuroblast differentiation-associated protein AHNAK OS=Homo sapiens GN=AHNAK PE=1 SV=2		84	VDINAPDVDVQGPDWHLK	VDINAPDVDVQGPDWHLK	3	y	1	11	147.01	sp|Q09666|AHNK_HUMAN		FALSE	5991.529785	0.999899983	FALSE	1
673.3374634	1505.738281	147.01	Neuroblast differentiation-associated protein AHNAK OS=Homo sapiens GN=AHNAK PE=1 SV=2		70	VDINAPDVDVQGPDWHLK	VDINAPDVDVQGPDWHLK	3	y	1	13	147.01	sp|Q09666|AHNK_HUMAN		FALSE	5991.529785	0.999899983	FALSE	1
673.3374634	698.3620605	147.01	Neuroblast differentiation-associated protein AHNAK OS=Homo sapiens GN=AHNAK PE=1 SV=2		56	VDINAPDVDVQGPDWHLK	VDINAPDVDVQGPDWHLK	3	y	1	5	147.01	sp|Q09666|AHNK_HUMAN		FALSE	5991.529785	0.999899983	FALSE	1
673.3374634	725.3464355	147.01	Neuroblast differentiation-associated protein AHNAK OS=Homo sapiens GN=AHNAK PE=1 SV=2		56	VDINAPDVDVQGPDWHLK	VDINAPDVDVQGPDWHLK	3	b	1	7	147.01	sp|Q09666|AHNK_HUMAN		FALSE	5991.529785	0.999899983	FALSE	1
673.3374634	1408.685547	147.01	Neuroblast differentiation-associated protein AHNAK OS=Homo sapiens GN=AHNAK PE=1 SV=2		56	VDINAPDVDVQGPDWHLK	VDINAPDVDVQGPDWHLK	3	y	1	12	147.01	sp|Q09666|AHNK_HUMAN		FALSE	5991.529785	0.999899983	FALSE	1
673.3374634	939.4417725	147.01	Neuroblast differentiation-associated protein AHNAK OS=Homo sapiens GN=AHNAK PE=1 SV=2		42	VDINAPDVDVQGPDWHLK	VDINAPDVDVQGPDWHLK	3	b	1	9	147.01	sp|Q09666|AHNK_HUMAN		FALSE	5991.529785	0.999899983	FALSE	1
620.3143921	685.3879395	116.43	Neuroblast differentiation-associated protein AHNAK OS=Homo sapiens GN=AHNAK PE=1 SV=2		677	GEGPDVDVNLPK	GEGPDVDVNLPK	2	y	1	6	116.43	sp|Q09666|AHNK_HUMAN		FALSE	5869.459961	1	FALSE	1
620.3143921	244.1655731	116.43	Neuroblast differentiation-associated protein AHNAK OS=Homo sapiens GN=AHNAK PE=1 SV=2		577	GEGPDVDVNLPK	GEGPDVDVNLPK	2	y	1	2	116.43	sp|Q09666|AHNK_HUMAN		FALSE	5869.459961	1	FALSE	1
620.3143921	784.4563599	116.43	Neuroblast differentiation-associated protein AHNAK OS=Homo sapiens GN=AHNAK PE=1 SV=2		330	GEGPDVDVNLPK	GEGPDVDVNLPK	2	y	1	7	116.43	sp|Q09666|AHNK_HUMAN		FALSE	5869.459961	1	FALSE	1
620.3143921	899.4832764	116.43	Neuroblast differentiation-associated protein AHNAK OS=Homo sapiens GN=AHNAK PE=1 SV=2		317.88	GEGPDVDVNLPK	GEGPDVDVNLPK	2	y	1	8	116.43	sp|Q09666|AHNK_HUMAN		FALSE	5869.459961	1	FALSE	1
620.3143921	1053.557495	116.43	Neuroblast differentiation-associated protein AHNAK OS=Homo sapiens GN=AHNAK PE=1 SV=2		199	GEGPDVDVNLPK	GEGPDVDVNLPK	2	y	1	10	116.43	sp|Q09666|AHNK_HUMAN		FALSE	5869.459961	1	FALSE	1
620.3143921	357.2496338	116.43	Neuroblast differentiation-associated protein AHNAK OS=Homo sapiens GN=AHNAK PE=1 SV=2		187	GEGPDVDVNLPK	GEGPDVDVNLPK	2	y	1	3	116.43	sp|Q09666|AHNK_HUMAN		FALSE	5869.459961	1	FALSE	1
620.3143921	996.5360107	116.43	Neuroblast differentiation-associated protein AHNAK OS=Homo sapiens GN=AHNAK PE=1 SV=2		185.06	GEGPDVDVNLPK	GEGPDVDVNLPK	2	y	1	9	116.43	sp|Q09666|AHNK_HUMAN		FALSE	5869.459961	1	FALSE	1
620.3143921	570.3609619	116.43	Neuroblast differentiation-associated protein AHNAK OS=Homo sapiens GN=AHNAK PE=1 SV=2		171	GEGPDVDVNLPK	GEGPDVDVNLPK	2	y	1	5	116.43	sp|Q09666|AHNK_HUMAN		FALSE	5869.459961	1	FALSE	1
620.3143921	498.7716675	116.43	Neuroblast differentiation-associated protein AHNAK OS=Homo sapiens GN=AHNAK PE=1 SV=2		142	GEGPDVDVNLPK	GEGPDVDVNLPK	2	y	2	9	116.43	sp|Q09666|AHNK_HUMAN		FALSE	5869.459961	1	FALSE	1
620.3143921	611.3091431	116.43	Neuroblast differentiation-associated protein AHNAK OS=Homo sapiens GN=AHNAK PE=1 SV=2		142	GEGPDVDVNLPK	GEGPDVDVNLPK	2	b	2	12	116.43	sp|Q09666|AHNK_HUMAN		FALSE	5869.459961	1	FALSE	1
620.3143921	442.1932373	116.43	Neuroblast differentiation-associated protein AHNAK OS=Homo sapiens GN=AHNAK PE=1 SV=2		129	GEGPDVDVNLPK	GEGPDVDVNLPK	2	b	2	9	116.43	sp|Q09666|AHNK_HUMAN		FALSE	5869.459961	1	FALSE	1
620.3143921	471.292572	116.43	Neuroblast differentiation-associated protein AHNAK OS=Homo sapiens GN=AHNAK PE=1 SV=2		127	GEGPDVDVNLPK	GEGPDVDVNLPK	2	y	1	4	116.43	sp|Q09666|AHNK_HUMAN		FALSE	5869.459961	1	FALSE	1
620.3143921	527.2824097	116.43	Neuroblast differentiation-associated protein AHNAK OS=Homo sapiens GN=AHNAK PE=1 SV=2		127	GEGPDVDVNLPK	GEGPDVDVNLPK	2	y	2	10	116.43	sp|Q09666|AHNK_HUMAN		FALSE	5869.459961	1	FALSE	1
620.3143921	341.1455688	116.43	Neuroblast differentiation-associated protein AHNAK OS=Homo sapiens GN=AHNAK PE=1 SV=2		86	GEGPDVDVNLPK	GEGPDVDVNLPK	2	b	1	4	116.43	sp|Q09666|AHNK_HUMAN		FALSE	5869.459961	1	FALSE	1
620.3143921	555.2409058	116.43	Neuroblast differentiation-associated protein AHNAK OS=Homo sapiens GN=AHNAK PE=1 SV=2		71.82	GEGPDVDVNLPK	GEGPDVDVNLPK	2	b	1	6	116.43	sp|Q09666|AHNK_HUMAN		FALSE	5869.459961	1	FALSE	1
620.3143921	620.3143921	116.43	Neuroblast differentiation-associated protein AHNAK OS=Homo sapiens GN=AHNAK PE=1 SV=2		56	GEGPDVDVNLPK	GEGPDVDVNLPK	2	y	2	12	116.43	sp|Q09666|AHNK_HUMAN		FALSE	5869.459961	1	FALSE	1
620.3143921	883.3792114	116.43	Neuroblast differentiation-associated protein AHNAK OS=Homo sapiens GN=AHNAK PE=1 SV=2		42	GEGPDVDVNLPK	GEGPDVDVNLPK	2	b	1	9	116.43	sp|Q09666|AHNK_HUMAN		FALSE	5869.459961	1	FALSE	1
606.8145752	700.3624268	116.66	Neuroblast differentiation-associated protein AHNAK OS=Homo sapiens GN=AHNAK PE=1 SV=2		1329	VDINAPDVDVR	VDINAPDVDVR	2	y	1	6	116.66	sp|Q09666|AHNK_HUMAN		FALSE	5516.779785	1	FALSE	1
606.8145752	274.1873779	116.66	Neuroblast differentiation-associated protein AHNAK OS=Homo sapiens GN=AHNAK PE=1 SV=2		1040	VDINAPDVDVR	VDINAPDVDVR	2	y	1	2	116.66	sp|Q09666|AHNK_HUMAN		FALSE	5516.779785	1	FALSE	1
606.8145752	885.4424438	116.66	Neuroblast differentiation-associated protein AHNAK OS=Homo sapiens GN=AHNAK PE=1 SV=2		866.67	VDINAPDVDVR	VDINAPDVDVR	2	y	1	8	116.66	sp|Q09666|AHNK_HUMAN		FALSE	5516.779785	1	FALSE	1
606.8145752	771.3995361	116.66	Neuroblast differentiation-associated protein AHNAK OS=Homo sapiens GN=AHNAK PE=1 SV=2		504	VDINAPDVDVR	VDINAPDVDVR	2	y	1	7	116.66	sp|Q09666|AHNK_HUMAN		FALSE	5516.779785	1	FALSE	1
606.8145752	488.2827148	116.66	Neuroblast differentiation-associated protein AHNAK OS=Homo sapiens GN=AHNAK PE=1 SV=2		273	VDINAPDVDVR	VDINAPDVDVR	2	y	1	4	116.66	sp|Q09666|AHNK_HUMAN		FALSE	5516.779785	1	FALSE	1
606.8145752	998.5265503	116.66	Neuroblast differentiation-associated protein AHNAK OS=Homo sapiens GN=AHNAK PE=1 SV=2		171	VDINAPDVDVR	VDINAPDVDVR	2	y	1	9	116.66	sp|Q09666|AHNK_HUMAN		FALSE	5516.779785	1	FALSE	1
606.8145752	513.2667236	116.66	Neuroblast differentiation-associated protein AHNAK OS=Homo sapiens GN=AHNAK PE=1 SV=2		157	VDINAPDVDVR	VDINAPDVDVR	2	b	1	5	116.66	sp|Q09666|AHNK_HUMAN		FALSE	5516.779785	1	FALSE	1
606.8145752	215.1026306	116.66	Neuroblast differentiation-associated protein AHNAK OS=Homo sapiens GN=AHNAK PE=1 SV=2		130	VDINAPDVDVR	VDINAPDVDVR	2	b	1	2	116.66	sp|Q09666|AHNK_HUMAN		FALSE	5516.779785	1	FALSE	1
606.8145752	603.3096924	116.66	Neuroblast differentiation-associated protein AHNAK OS=Homo sapiens GN=AHNAK PE=1 SV=2		114	VDINAPDVDVR	VDINAPDVDVR	2	y	1	5	116.66	sp|Q09666|AHNK_HUMAN		FALSE	5516.779785	1	FALSE	1
606.8145752	1113.553467	116.66	Neuroblast differentiation-associated protein AHNAK OS=Homo sapiens GN=AHNAK PE=1 SV=2		99	VDINAPDVDVR	VDINAPDVDVR	2	y	1	10	116.66	sp|Q09666|AHNK_HUMAN		FALSE	5516.779785	1	FALSE	1
606.8145752	442.2296143	116.66	Neuroblast differentiation-associated protein AHNAK OS=Homo sapiens GN=AHNAK PE=1 SV=2		71	VDINAPDVDVR	VDINAPDVDVR	2	b	1	4	116.66	sp|Q09666|AHNK_HUMAN		FALSE	5516.779785	1	FALSE	1
606.8145752	328.1867065	116.66	Neuroblast differentiation-associated protein AHNAK OS=Homo sapiens GN=AHNAK PE=1 SV=2		57	VDINAPDVDVR	VDINAPDVDVR	2	b	1	3	116.66	sp|Q09666|AHNK_HUMAN		FALSE	5516.779785	1	FALSE	1
606.8145752	389.2142944	116.66	Neuroblast differentiation-associated protein AHNAK OS=Homo sapiens GN=AHNAK PE=1 SV=2		57	VDINAPDVDVR	VDINAPDVDVR	2	y	1	3	116.66	sp|Q09666|AHNK_HUMAN		FALSE	5516.779785	1	FALSE	1
606.8145752	606.8145752	116.66	Neuroblast differentiation-associated protein AHNAK OS=Homo sapiens GN=AHNAK PE=1 SV=2		28	VDINAPDVDVR	VDINAPDVDVR	2	y	2	11	116.66	sp|Q09666|AHNK_HUMAN		FALSE	5516.779785	1	FALSE	1
606.8145752	1038.510254	116.66	Neuroblast differentiation-associated protein AHNAK OS=Homo sapiens GN=AHNAK PE=1 SV=2		28	VDINAPDVDVR	VDINAPDVDVR	2	b	1	10	116.66	sp|Q09666|AHNK_HUMAN		FALSE	5516.779785	1	FALSE	1
392.2093811	646.286499	88.91	Neuroblast differentiation-associated protein AHNAK OS=Homo sapiens GN=AHNAK PE=1 SV=2		1313	VKGDMDVSVPK	VKGDMDVSVPK	3	b	1	6	88.91	sp|Q09666|AHNK_HUMAN		FALSE	5447.609863	1	FALSE	1
392.2093811	430.2660217	88.91	Neuroblast differentiation-associated protein AHNAK OS=Homo sapiens GN=AHNAK PE=1 SV=2		1005.17	VKGDMDVSVPK	VKGDMDVSVPK	3	y	1	4	88.91	sp|Q09666|AHNK_HUMAN		FALSE	5447.609863	1	FALSE	1
392.2093811	244.1655731	88.91	Neuroblast differentiation-associated protein AHNAK OS=Homo sapiens GN=AHNAK PE=1 SV=2		882.56	VKGDMDVSVPK	VKGDMDVSVPK	3	y	1	2	88.91	sp|Q09666|AHNK_HUMAN		FALSE	5447.609863	1	FALSE	1
392.2093811	529.3344116	88.91	Neuroblast differentiation-associated protein AHNAK OS=Homo sapiens GN=AHNAK PE=1 SV=2		215	VKGDMDVSVPK	VKGDMDVSVPK	3	y	1	5	88.91	sp|Q09666|AHNK_HUMAN		FALSE	5447.609863	1	FALSE	1
392.2093811	343.2339783	88.91	Neuroblast differentiation-associated protein AHNAK OS=Homo sapiens GN=AHNAK PE=1 SV=2		186	VKGDMDVSVPK	VKGDMDVSVPK	3	y	1	3	88.91	sp|Q09666|AHNK_HUMAN		FALSE	5447.609863	1	FALSE	1
392.2093811	644.3613892	88.91	Neuroblast differentiation-associated protein AHNAK OS=Homo sapiens GN=AHNAK PE=1 SV=2		171	VKGDMDVSVPK	VKGDMDVSVPK	3	y	1	6	88.91	sp|Q09666|AHNK_HUMAN		FALSE	5447.609863	1	FALSE	1
392.2093811	400.2190552	88.91	Neuroblast differentiation-associated protein AHNAK OS=Homo sapiens GN=AHNAK PE=1 SV=2		143	VKGDMDVSVPK	VKGDMDVSVPK	3	b	1	4	88.91	sp|Q09666|AHNK_HUMAN		FALSE	5447.609863	1	FALSE	1
392.2093811	323.6468811	88.91	Neuroblast differentiation-associated protein AHNAK OS=Homo sapiens GN=AHNAK PE=1 SV=2		142	VKGDMDVSVPK	VKGDMDVSVPK	3	b	2	6	88.91	sp|Q09666|AHNK_HUMAN		FALSE	5447.609863	1	FALSE	1
392.2093811	392.2093811	88.91	Neuroblast differentiation-associated protein AHNAK OS=Homo sapiens GN=AHNAK PE=1 SV=2		129	VKGDMDVSVPK	VKGDMDVSVPK	3	y	3	11	88.91	sp|Q09666|AHNK_HUMAN		FALSE	5447.609863	1	FALSE	1
392.2093811	745.3549194	88.91	Neuroblast differentiation-associated protein AHNAK OS=Homo sapiens GN=AHNAK PE=1 SV=2		127	VKGDMDVSVPK	VKGDMDVSVPK	3	b	1	7	88.91	sp|Q09666|AHNK_HUMAN		FALSE	5447.609863	1	FALSE	1
392.2093811	531.2595215	88.91	Neuroblast differentiation-associated protein AHNAK OS=Homo sapiens GN=AHNAK PE=1 SV=2		74.93	VKGDMDVSVPK	VKGDMDVSVPK	3	b	1	5	88.91	sp|Q09666|AHNK_HUMAN		FALSE	5447.609863	1	FALSE	1
392.2093811	373.1810913	88.91	Neuroblast differentiation-associated protein AHNAK OS=Homo sapiens GN=AHNAK PE=1 SV=2		66.91	VKGDMDVSVPK	VKGDMDVSVPK	3	b	2	7	88.91	sp|Q09666|AHNK_HUMAN		FALSE	5447.609863	1	FALSE	1
392.2093811	832.3869019	88.91	Neuroblast differentiation-associated protein AHNAK OS=Homo sapiens GN=AHNAK PE=1 SV=2		56	VKGDMDVSVPK	VKGDMDVSVPK	3	b	1	8	88.91	sp|Q09666|AHNK_HUMAN		FALSE	5447.609863	1	FALSE	1
392.2093811	265.1708374	88.91	Neuroblast differentiation-associated protein AHNAK OS=Homo sapiens GN=AHNAK PE=1 SV=2		42	VKGDMDVSVPK	VKGDMDVSVPK	3	y	2	5	88.91	sp|Q09666|AHNK_HUMAN		FALSE	5447.609863	1	FALSE	1
392.2093811	228.1706543	88.91	Neuroblast differentiation-associated protein AHNAK OS=Homo sapiens GN=AHNAK PE=1 SV=2		28	VKGDMDVSVPK	VKGDMDVSVPK	3	b	1	2	88.91	sp|Q09666|AHNK_HUMAN		FALSE	5447.609863	1	FALSE	1
819.4226685	1154.568848	139.82	Neuroblast differentiation-associated protein AHNAK OS=Homo sapiens GN=AHNAK PE=1 SV=2		2827.82	VGVEVPDVNIEGPEGK	VGVEVPDVNIEGPEGK	2	y	1	11	139.82	sp|Q09666|AHNK_HUMAN		FALSE	5334.830078	1	FALSE	1
819.4226685	487.2510986	139.82	Neuroblast differentiation-associated protein AHNAK OS=Homo sapiens GN=AHNAK PE=1 SV=2		419.7	VGVEVPDVNIEGPEGK	VGVEVPDVNIEGPEGK	2	y	1	5	139.82	sp|Q09666|AHNK_HUMAN		FALSE	5334.830078	1	FALSE	1
819.4226685	385.2081604	139.82	Neuroblast differentiation-associated protein AHNAK OS=Homo sapiens GN=AHNAK PE=1 SV=2		317	VGVEVPDVNIEGPEGK	VGVEVPDVNIEGPEGK	2	b	1	4	139.82	sp|Q09666|AHNK_HUMAN		FALSE	5334.830078	1	FALSE	1
819.4226685	616.2937012	139.82	Neuroblast differentiation-associated protein AHNAK OS=Homo sapiens GN=AHNAK PE=1 SV=2		171.06	VGVEVPDVNIEGPEGK	VGVEVPDVNIEGPEGK	2	y	1	6	139.82	sp|Q09666|AHNK_HUMAN		FALSE	5334.830078	1	FALSE	1
819.4226685	1382.67981	139.82	Neuroblast differentiation-associated protein AHNAK OS=Homo sapiens GN=AHNAK PE=1 SV=2		157	VGVEVPDVNIEGPEGK	VGVEVPDVNIEGPEGK	2	y	1	13	139.82	sp|Q09666|AHNK_HUMAN		FALSE	5334.830078	1	FALSE	1
819.4226685	1253.637207	139.82	Neuroblast differentiation-associated protein AHNAK OS=Homo sapiens GN=AHNAK PE=1 SV=2		143	VGVEVPDVNIEGPEGK	VGVEVPDVNIEGPEGK	2	y	1	12	139.82	sp|Q09666|AHNK_HUMAN		FALSE	5334.830078	1	FALSE	1
819.4226685	256.1655579	139.82	Neuroblast differentiation-associated protein AHNAK OS=Homo sapiens GN=AHNAK PE=1 SV=2		128	VGVEVPDVNIEGPEGK	VGVEVPDVNIEGPEGK	2	b	1	3	139.82	sp|Q09666|AHNK_HUMAN		FALSE	5334.830078	1	FALSE	1
819.4226685	484.2765808	139.82	Neuroblast differentiation-associated protein AHNAK OS=Homo sapiens GN=AHNAK PE=1 SV=2		100	VGVEVPDVNIEGPEGK	VGVEVPDVNIEGPEGK	2	b	1	5	139.82	sp|Q09666|AHNK_HUMAN		FALSE	5334.830078	1	FALSE	1
819.4226685	729.3777466	139.82	Neuroblast differentiation-associated protein AHNAK OS=Homo sapiens GN=AHNAK PE=1 SV=2		100	VGVEVPDVNIEGPEGK	VGVEVPDVNIEGPEGK	2	y	1	7	139.82	sp|Q09666|AHNK_HUMAN		FALSE	5334.830078	1	FALSE	1
819.4226685	843.4206543	139.82	Neuroblast differentiation-associated protein AHNAK OS=Homo sapiens GN=AHNAK PE=1 SV=2		100	VGVEVPDVNIEGPEGK	VGVEVPDVNIEGPEGK	2	y	1	8	139.82	sp|Q09666|AHNK_HUMAN		FALSE	5334.830078	1	FALSE	1
819.4226685	1057.515991	139.82	Neuroblast differentiation-associated protein AHNAK OS=Homo sapiens GN=AHNAK PE=1 SV=2		99	VGVEVPDVNIEGPEGK	VGVEVPDVNIEGPEGK	2	y	1	10	139.82	sp|Q09666|AHNK_HUMAN		FALSE	5334.830078	1	FALSE	1
819.4226685	204.1342621	139.82	Neuroblast differentiation-associated protein AHNAK OS=Homo sapiens GN=AHNAK PE=1 SV=2		86	VGVEVPDVNIEGPEGK	VGVEVPDVNIEGPEGK	2	y	1	2	139.82	sp|Q09666|AHNK_HUMAN		FALSE	5334.830078	1	FALSE	1
819.4226685	942.4890747	139.82	Neuroblast differentiation-associated protein AHNAK OS=Homo sapiens GN=AHNAK PE=1 SV=2		85.75	VGVEVPDVNIEGPEGK	VGVEVPDVNIEGPEGK	2	y	1	9	139.82	sp|Q09666|AHNK_HUMAN		FALSE	5334.830078	1	FALSE	1
819.4226685	577.7880249	139.82	Neuroblast differentiation-associated protein AHNAK OS=Homo sapiens GN=AHNAK PE=1 SV=2		72	VGVEVPDVNIEGPEGK	VGVEVPDVNIEGPEGK	2	y	2	11	139.82	sp|Q09666|AHNK_HUMAN		FALSE	5334.830078	1	FALSE	1
819.4226685	430.2296143	139.82	Neuroblast differentiation-associated protein AHNAK OS=Homo sapiens GN=AHNAK PE=1 SV=2		70	VGVEVPDVNIEGPEGK	VGVEVPDVNIEGPEGK	2	y	1	4	139.82	sp|Q09666|AHNK_HUMAN		FALSE	5334.830078	1	FALSE	1
819.4226685	819.4226685	139.82	Neuroblast differentiation-associated protein AHNAK OS=Homo sapiens GN=AHNAK PE=1 SV=2		70	VGVEVPDVNIEGPEGK	VGVEVPDVNIEGPEGK	2	y	2	16	139.82	sp|Q09666|AHNK_HUMAN		FALSE	5334.830078	1	FALSE	1
819.4226685	1538.769653	139.82	Neuroblast differentiation-associated protein AHNAK OS=Homo sapiens GN=AHNAK PE=1 SV=2		16.63	VGVEVPDVNIEGPEGK	VGVEVPDVNIEGPEGK	2	y	1	15	139.82	sp|Q09666|AHNK_HUMAN		FALSE	5334.830078	1	FALSE	1
819.4226685	1434.71106	139.82	Neuroblast differentiation-associated protein AHNAK OS=Homo sapiens GN=AHNAK PE=1 SV=2		14	VGVEVPDVNIEGPEGK	VGVEVPDVNIEGPEGK	2	b	1	14	139.82	sp|Q09666|AHNK_HUMAN		FALSE	5334.830078	1	FALSE	1
819.4226685	1481.748169	139.82	Neuroblast differentiation-associated protein AHNAK OS=Homo sapiens GN=AHNAK PE=1 SV=2		14	VGVEVPDVNIEGPEGK	VGVEVPDVNIEGPEGK	2	y	1	14	139.82	sp|Q09666|AHNK_HUMAN		FALSE	5334.830078	1	FALSE	1
381.5520325	614.3143921	83.67	Neuroblast differentiation-associated protein AHNAK OS=Homo sapiens GN=AHNAK PE=1 SV=2		1082	VKGDVDVSVPK	VKGDVDVSVPK	3	b	1	6	83.67	sp|Q09666|AHNK_HUMAN		FALSE	5323.149902	0.995700002	FALSE	1
381.5520325	430.2660217	83.67	Neuroblast differentiation-associated protein AHNAK OS=Homo sapiens GN=AHNAK PE=1 SV=2		983	VKGDVDVSVPK	VKGDVDVSVPK	3	y	1	4	83.67	sp|Q09666|AHNK_HUMAN		FALSE	5323.149902	0.995700002	FALSE	1
381.5520325	244.1655731	83.67	Neuroblast differentiation-associated protein AHNAK OS=Homo sapiens GN=AHNAK PE=1 SV=2		967.82	VKGDVDVSVPK	VKGDVDVSVPK	3	y	1	2	83.67	sp|Q09666|AHNK_HUMAN		FALSE	5323.149902	0.995700002	FALSE	1
381.5520325	529.3344116	83.67	Neuroblast differentiation-associated protein AHNAK OS=Homo sapiens GN=AHNAK PE=1 SV=2		260	VKGDVDVSVPK	VKGDVDVSVPK	3	y	1	5	83.67	sp|Q09666|AHNK_HUMAN		FALSE	5323.149902	0.995700002	FALSE	1
381.5520325	499.2874756	83.67	Neuroblast differentiation-associated protein AHNAK OS=Homo sapiens GN=AHNAK PE=1 SV=2		163.13	VKGDVDVSVPK	VKGDVDVSVPK	3	b	1	5	83.67	sp|Q09666|AHNK_HUMAN		FALSE	5323.149902	0.995700002	FALSE	1
381.5520325	381.5520325	83.67	Neuroblast differentiation-associated protein AHNAK OS=Homo sapiens GN=AHNAK PE=1 SV=2		143	VKGDVDVSVPK	VKGDVDVSVPK	3	y	3	11	83.67	sp|Q09666|AHNK_HUMAN		FALSE	5323.149902	0.995700002	FALSE	1
381.5520325	400.2190552	83.67	Neuroblast differentiation-associated protein AHNAK OS=Homo sapiens GN=AHNAK PE=1 SV=2		130	VKGDVDVSVPK	VKGDVDVSVPK	3	b	1	4	83.67	sp|Q09666|AHNK_HUMAN		FALSE	5323.149902	0.995700002	FALSE	1
381.5520325	644.3613892	83.67	Neuroblast differentiation-associated protein AHNAK OS=Homo sapiens GN=AHNAK PE=1 SV=2		129	VKGDVDVSVPK	VKGDVDVSVPK	3	y	1	6	83.67	sp|Q09666|AHNK_HUMAN		FALSE	5323.149902	0.995700002	FALSE	1
381.5520325	307.6608582	83.67	Neuroblast differentiation-associated protein AHNAK OS=Homo sapiens GN=AHNAK PE=1 SV=2		85	VKGDVDVSVPK	VKGDVDVSVPK	3	b	2	6	83.67	sp|Q09666|AHNK_HUMAN		FALSE	5323.149902	0.995700002	FALSE	1
381.5520325	713.3828125	83.67	Neuroblast differentiation-associated protein AHNAK OS=Homo sapiens GN=AHNAK PE=1 SV=2		84	VKGDVDVSVPK	VKGDVDVSVPK	3	b	1	7	83.67	sp|Q09666|AHNK_HUMAN		FALSE	5323.149902	0.995700002	FALSE	1
381.5520325	265.1708374	83.67	Neuroblast differentiation-associated protein AHNAK OS=Homo sapiens GN=AHNAK PE=1 SV=2		70	VKGDVDVSVPK	VKGDVDVSVPK	3	y	2	5	83.67	sp|Q09666|AHNK_HUMAN		FALSE	5323.149902	0.995700002	FALSE	1
381.5520325	800.414856	83.67	Neuroblast differentiation-associated protein AHNAK OS=Homo sapiens GN=AHNAK PE=1 SV=2		57	VKGDVDVSVPK	VKGDVDVSVPK	3	b	1	8	83.67	sp|Q09666|AHNK_HUMAN		FALSE	5323.149902	0.995700002	FALSE	1
381.5520325	250.1473694	83.67	Neuroblast differentiation-associated protein AHNAK OS=Homo sapiens GN=AHNAK PE=1 SV=2		28	VKGDVDVSVPK	VKGDVDVSVPK	3	b	2	5	83.67	sp|Q09666|AHNK_HUMAN		FALSE	5323.149902	0.995700002	FALSE	1
381.5520325	743.4298096	83.67	Neuroblast differentiation-associated protein AHNAK OS=Homo sapiens GN=AHNAK PE=1 SV=2		28	VKGDVDVSVPK	VKGDVDVSVPK	3	y	1	7	83.67	sp|Q09666|AHNK_HUMAN		FALSE	5323.149902	0.995700002	FALSE	1
805.9228516	1098.578979	142.75	Neuroblast differentiation-associated protein AHNAK OS=Homo sapiens GN=AHNAK PE=1 SV=2		1128.06	VNVEAPDVNLEGLGGK	VNVEAPDVNLEGLGGK	2	y	1	11	142.75	sp|Q09666|AHNK_HUMAN		FALSE	5112.060059	1	FALSE	1
805.9228516	214.1186218	142.75	Neuroblast differentiation-associated protein AHNAK OS=Homo sapiens GN=AHNAK PE=1 SV=2		521.8	VNVEAPDVNLEGLGGK	VNVEAPDVNLEGLGGK	2	b	1	2	142.75	sp|Q09666|AHNK_HUMAN		FALSE	5112.060059	1	FALSE	1
805.9228516	1169.616089	142.75	Neuroblast differentiation-associated protein AHNAK OS=Homo sapiens GN=AHNAK PE=1 SV=2		241.75	VNVEAPDVNLEGLGGK	VNVEAPDVNLEGLGGK	2	y	1	12	142.75	sp|Q09666|AHNK_HUMAN		FALSE	5112.060059	1	FALSE	1
805.9228516	1298.658691	142.75	Neuroblast differentiation-associated protein AHNAK OS=Homo sapiens GN=AHNAK PE=1 SV=2		234.59	VNVEAPDVNLEGLGGK	VNVEAPDVNLEGLGGK	2	y	1	13	142.75	sp|Q09666|AHNK_HUMAN		FALSE	5112.060059	1	FALSE	1
805.9228516	787.4308472	142.75	Neuroblast differentiation-associated protein AHNAK OS=Homo sapiens GN=AHNAK PE=1 SV=2		230	VNVEAPDVNLEGLGGK	VNVEAPDVNLEGLGGK	2	y	1	8	142.75	sp|Q09666|AHNK_HUMAN		FALSE	5112.060059	1	FALSE	1
805.9228516	560.303833	142.75	Neuroblast differentiation-associated protein AHNAK OS=Homo sapiens GN=AHNAK PE=1 SV=2		187	VNVEAPDVNLEGLGGK	VNVEAPDVNLEGLGGK	2	y	1	6	142.75	sp|Q09666|AHNK_HUMAN		FALSE	5112.060059	1	FALSE	1
805.9228516	431.261261	142.75	Neuroblast differentiation-associated protein AHNAK OS=Homo sapiens GN=AHNAK PE=1 SV=2		143	VNVEAPDVNLEGLGGK	VNVEAPDVNLEGLGGK	2	y	1	5	142.75	sp|Q09666|AHNK_HUMAN		FALSE	5112.060059	1	FALSE	1
805.9228516	313.1870422	142.75	Neuroblast differentiation-associated protein AHNAK OS=Homo sapiens GN=AHNAK PE=1 SV=2		114	VNVEAPDVNLEGLGGK	VNVEAPDVNLEGLGGK	2	b	1	3	142.75	sp|Q09666|AHNK_HUMAN		FALSE	5112.060059	1	FALSE	1
805.9228516	673.3879395	142.75	Neuroblast differentiation-associated protein AHNAK OS=Homo sapiens GN=AHNAK PE=1 SV=2		99	VNVEAPDVNLEGLGGK	VNVEAPDVNLEGLGGK	2	y	1	7	142.75	sp|Q09666|AHNK_HUMAN		FALSE	5112.060059	1	FALSE	1
805.9228516	261.1557312	142.75	Neuroblast differentiation-associated protein AHNAK OS=Homo sapiens GN=AHNAK PE=1 SV=2		86	VNVEAPDVNLEGLGGK	VNVEAPDVNLEGLGGK	2	y	1	3	142.75	sp|Q09666|AHNK_HUMAN		FALSE	5112.060059	1	FALSE	1
805.9228516	886.4992676	142.75	Neuroblast differentiation-associated protein AHNAK OS=Homo sapiens GN=AHNAK PE=1 SV=2		86	VNVEAPDVNLEGLGGK	VNVEAPDVNLEGLGGK	2	y	1	9	142.75	sp|Q09666|AHNK_HUMAN		FALSE	5112.060059	1	FALSE	1
805.9228516	442.2296143	142.75	Neuroblast differentiation-associated protein AHNAK OS=Homo sapiens GN=AHNAK PE=1 SV=2		85	VNVEAPDVNLEGLGGK	VNVEAPDVNLEGLGGK	2	b	1	4	142.75	sp|Q09666|AHNK_HUMAN		FALSE	5112.060059	1	FALSE	1
805.9228516	725.3464355	142.75	Neuroblast differentiation-associated protein AHNAK OS=Homo sapiens GN=AHNAK PE=1 SV=2		85	VNVEAPDVNLEGLGGK	VNVEAPDVNLEGLGGK	2	b	1	7	142.75	sp|Q09666|AHNK_HUMAN		FALSE	5112.060059	1	FALSE	1
805.9228516	1397.727051	142.75	Neuroblast differentiation-associated protein AHNAK OS=Homo sapiens GN=AHNAK PE=1 SV=2		84.76	VNVEAPDVNLEGLGGK	VNVEAPDVNLEGLGGK	2	y	1	14	142.75	sp|Q09666|AHNK_HUMAN		FALSE	5112.060059	1	FALSE	1
805.9228516	513.2667236	142.75	Neuroblast differentiation-associated protein AHNAK OS=Homo sapiens GN=AHNAK PE=1 SV=2		84	VNVEAPDVNLEGLGGK	VNVEAPDVNLEGLGGK	2	b	1	5	142.75	sp|Q09666|AHNK_HUMAN		FALSE	5112.060059	1	FALSE	1
805.9228516	549.7930908	142.75	Neuroblast differentiation-associated protein AHNAK OS=Homo sapiens GN=AHNAK PE=1 SV=2		71	VNVEAPDVNLEGLGGK	VNVEAPDVNLEGLGGK	2	y	2	11	142.75	sp|Q09666|AHNK_HUMAN		FALSE	5112.060059	1	FALSE	1
805.9228516	1001.526184	142.75	Neuroblast differentiation-associated protein AHNAK OS=Homo sapiens GN=AHNAK PE=1 SV=2		71	VNVEAPDVNLEGLGGK	VNVEAPDVNLEGLGGK	2	y	1	10	142.75	sp|Q09666|AHNK_HUMAN		FALSE	5112.060059	1	FALSE	1
805.9228516	204.1342621	142.75	Neuroblast differentiation-associated protein AHNAK OS=Homo sapiens GN=AHNAK PE=1 SV=2		57	VNVEAPDVNLEGLGGK	VNVEAPDVNLEGLGGK	2	y	1	2	142.75	sp|Q09666|AHNK_HUMAN		FALSE	5112.060059	1	FALSE	1
444.2270813	602.3143921	62.51	Neuroblast differentiation-associated protein AHNAK OS=Homo sapiens GN=AHNAK PE=1 SV=2		1431	ADVDVSGPK	ADVDVSGPK	2	y	1	6	62.51	sp|Q09666|AHNK_HUMAN		FALSE	5095.810059	0.999300003	FALSE	1
444.2270813	701.3828125	62.51	Neuroblast differentiation-associated protein AHNAK OS=Homo sapiens GN=AHNAK PE=1 SV=2		1359	ADVDVSGPK	ADVDVSGPK	2	y	1	7	62.51	sp|Q09666|AHNK_HUMAN		FALSE	5095.810059	0.999300003	FALSE	1
444.2270813	816.40979	62.51	Neuroblast differentiation-associated protein AHNAK OS=Homo sapiens GN=AHNAK PE=1 SV=2		547	ADVDVSGPK	ADVDVSGPK	2	y	1	8	62.51	sp|Q09666|AHNK_HUMAN		FALSE	5095.810059	0.999300003	FALSE	1
444.2270813	487.2874756	62.51	Neuroblast differentiation-associated protein AHNAK OS=Homo sapiens GN=AHNAK PE=1 SV=2		418	ADVDVSGPK	ADVDVSGPK	2	y	1	5	62.51	sp|Q09666|AHNK_HUMAN		FALSE	5095.810059	0.999300003	FALSE	1
444.2270813	388.2190552	62.51	Neuroblast differentiation-associated protein AHNAK OS=Homo sapiens GN=AHNAK PE=1 SV=2		360	ADVDVSGPK	ADVDVSGPK	2	y	1	4	62.51	sp|Q09666|AHNK_HUMAN		FALSE	5095.810059	0.999300003	FALSE	1
444.2270813	244.1473694	62.51	Neuroblast differentiation-associated protein AHNAK OS=Homo sapiens GN=AHNAK PE=1 SV=2		173	ADVDVSGPK	ADVDVSGPK	2	y	2	5	62.51	sp|Q09666|AHNK_HUMAN		FALSE	5095.810059	0.999300003	FALSE	1
444.2270813	444.2270813	62.51	Neuroblast differentiation-associated protein AHNAK OS=Homo sapiens GN=AHNAK PE=1 SV=2		158.68	ADVDVSGPK	ADVDVSGPK	2	y	2	9	62.51	sp|Q09666|AHNK_HUMAN		FALSE	5095.810059	0.999300003	FALSE	1
444.2270813	301.1870422	62.51	Neuroblast differentiation-associated protein AHNAK OS=Homo sapiens GN=AHNAK PE=1 SV=2		144	ADVDVSGPK	ADVDVSGPK	2	y	1	3	62.51	sp|Q09666|AHNK_HUMAN		FALSE	5095.810059	0.999300003	FALSE	1
444.2270813	401.166687	62.51	Neuroblast differentiation-associated protein AHNAK OS=Homo sapiens GN=AHNAK PE=1 SV=2		56	ADVDVSGPK	ADVDVSGPK	2	b	1	4	62.51	sp|Q09666|AHNK_HUMAN		FALSE	5095.810059	0.999300003	FALSE	1
678.6715698	834.9332275	151.09	Neuroblast differentiation-associated protein AHNAK OS=Homo sapiens GN=AHNAK PE=1 SV=2		3406	FSMPGFKGEGPDVDVNLPK	FSMPGFKGEGPDVDVNLPK	3	y	2	16	151.09	sp|Q09666|AHNK_HUMAN		FALSE	4895.330078	0.999899983	FALSE	1
678.6715698	244.1655731	151.09	Neuroblast differentiation-associated protein AHNAK OS=Homo sapiens GN=AHNAK PE=1 SV=2		2145	FSMPGFKGEGPDVDVNLPK	FSMPGFKGEGPDVDVNLPK	3	y	1	2	151.09	sp|Q09666|AHNK_HUMAN		FALSE	4895.330078	0.999899983	FALSE	1
678.6715698	1239.621582	151.09	Neuroblast differentiation-associated protein AHNAK OS=Homo sapiens GN=AHNAK PE=1 SV=2		1241	FSMPGFKGEGPDVDVNLPK	FSMPGFKGEGPDVDVNLPK	3	y	1	12	151.09	sp|Q09666|AHNK_HUMAN		FALSE	4895.330078	0.999899983	FALSE	1
678.6715698	235.1077118	151.09	Neuroblast differentiation-associated protein AHNAK OS=Homo sapiens GN=AHNAK PE=1 SV=2		1147.72	FSMPGFKGEGPDVDVNLPK	FSMPGFKGEGPDVDVNLPK	3	b	1	2	151.09	sp|Q09666|AHNK_HUMAN		FALSE	4895.330078	0.999899983	FALSE	1
678.6715698	685.3879395	151.09	Neuroblast differentiation-associated protein AHNAK OS=Homo sapiens GN=AHNAK PE=1 SV=2		866	FSMPGFKGEGPDVDVNLPK	FSMPGFKGEGPDVDVNLPK	3	y	1	6	151.09	sp|Q09666|AHNK_HUMAN		FALSE	4895.330078	0.999899983	FALSE	1
678.6715698	996.5360107	151.09	Neuroblast differentiation-associated protein AHNAK OS=Homo sapiens GN=AHNAK PE=1 SV=2		719	FSMPGFKGEGPDVDVNLPK	FSMPGFKGEGPDVDVNLPK	3	y	1	9	151.09	sp|Q09666|AHNK_HUMAN		FALSE	4895.330078	0.999899983	FALSE	1
678.6715698	1053.557495	151.09	Neuroblast differentiation-associated protein AHNAK OS=Homo sapiens GN=AHNAK PE=1 SV=2		606.49	FSMPGFKGEGPDVDVNLPK	FSMPGFKGEGPDVDVNLPK	3	y	1	10	151.09	sp|Q09666|AHNK_HUMAN		FALSE	4895.330078	0.999899983	FALSE	1
678.6715698	570.3609619	151.09	Neuroblast differentiation-associated protein AHNAK OS=Homo sapiens GN=AHNAK PE=1 SV=2		562.82	FSMPGFKGEGPDVDVNLPK	FSMPGFKGEGPDVDVNLPK	3	y	1	5	151.09	sp|Q09666|AHNK_HUMAN		FALSE	4895.330078	0.999899983	FALSE	1
678.6715698	900.4534912	151.09	Neuroblast differentiation-associated protein AHNAK OS=Homo sapiens GN=AHNAK PE=1 SV=2		447	FSMPGFKGEGPDVDVNLPK	FSMPGFKGEGPDVDVNLPK	3	y	2	17	151.09	sp|Q09666|AHNK_HUMAN		FALSE	4895.330078	0.999899983	FALSE	1
678.6715698	784.4563599	151.09	Neuroblast differentiation-associated protein AHNAK OS=Homo sapiens GN=AHNAK PE=1 SV=2		445.88	FSMPGFKGEGPDVDVNLPK	FSMPGFKGEGPDVDVNLPK	3	y	1	7	151.09	sp|Q09666|AHNK_HUMAN		FALSE	4895.330078	0.999899983	FALSE	1
678.6715698	471.292572	151.09	Neuroblast differentiation-associated protein AHNAK OS=Homo sapiens GN=AHNAK PE=1 SV=2		431	FSMPGFKGEGPDVDVNLPK	FSMPGFKGEGPDVDVNLPK	3	y	1	4	151.09	sp|Q09666|AHNK_HUMAN		FALSE	4895.330078	0.999899983	FALSE	1
678.6715698	943.9694824	151.09	Neuroblast differentiation-associated protein AHNAK OS=Homo sapiens GN=AHNAK PE=1 SV=2		403.82	FSMPGFKGEGPDVDVNLPK	FSMPGFKGEGPDVDVNLPK	3	y	2	18	151.09	sp|Q09666|AHNK_HUMAN		FALSE	4895.330078	0.999899983	FALSE	1
678.6715698	556.9578857	151.09	Neuroblast differentiation-associated protein AHNAK OS=Homo sapiens GN=AHNAK PE=1 SV=2		359	FSMPGFKGEGPDVDVNLPK	FSMPGFKGEGPDVDVNLPK	3	y	3	16	151.09	sp|Q09666|AHNK_HUMAN		FALSE	4895.330078	0.999899983	FALSE	1
678.6715698	899.4832764	151.09	Neuroblast differentiation-associated protein AHNAK OS=Homo sapiens GN=AHNAK PE=1 SV=2		331.06	FSMPGFKGEGPDVDVNLPK	FSMPGFKGEGPDVDVNLPK	3	y	1	8	151.09	sp|Q09666|AHNK_HUMAN		FALSE	4895.330078	0.999899983	FALSE	1
678.6715698	357.2496338	151.09	Neuroblast differentiation-associated protein AHNAK OS=Homo sapiens GN=AHNAK PE=1 SV=2		317	FSMPGFKGEGPDVDVNLPK	FSMPGFKGEGPDVDVNLPK	3	y	1	3	151.09	sp|Q09666|AHNK_HUMAN		FALSE	4895.330078	0.999899983	FALSE	1
678.6715698	684.3618774	151.09	Neuroblast differentiation-associated protein AHNAK OS=Homo sapiens GN=AHNAK PE=1 SV=2		229.82	FSMPGFKGEGPDVDVNLPK	FSMPGFKGEGPDVDVNLPK	3	y	2	13	151.09	sp|Q09666|AHNK_HUMAN		FALSE	4895.330078	0.999899983	FALSE	1
678.6715698	786.4068604	151.09	Neuroblast differentiation-associated protein AHNAK OS=Homo sapiens GN=AHNAK PE=1 SV=2		201.06	FSMPGFKGEGPDVDVNLPK	FSMPGFKGEGPDVDVNLPK	3	y	2	15	151.09	sp|Q09666|AHNK_HUMAN		FALSE	4895.330078	0.999899983	FALSE	1
678.6715698	1182.600098	151.09	Neuroblast differentiation-associated protein AHNAK OS=Homo sapiens GN=AHNAK PE=1 SV=2		172	FSMPGFKGEGPDVDVNLPK	FSMPGFKGEGPDVDVNLPK	3	y	1	11	151.09	sp|Q09666|AHNK_HUMAN		FALSE	4895.330078	0.999899983	FALSE	1
678.6715698	757.8961182	151.09	Neuroblast differentiation-associated protein AHNAK OS=Homo sapiens GN=AHNAK PE=1 SV=2		158.82	FSMPGFKGEGPDVDVNLPK	FSMPGFKGEGPDVDVNLPK	3	y	2	14	151.09	sp|Q09666|AHNK_HUMAN		FALSE	4895.330078	0.999899983	FALSE	1
678.6715698	366.1481934	151.09	Neuroblast differentiation-associated protein AHNAK OS=Homo sapiens GN=AHNAK PE=1 SV=2		143.06	FSMPGFKGEGPDVDVNLPK	FSMPGFKGEGPDVDVNLPK	3	b	1	3	151.09	sp|Q09666|AHNK_HUMAN		FALSE	4895.330078	0.999899983	FALSE	1
678.6715698	944.4509277	151.09	Neuroblast differentiation-associated protein AHNAK OS=Homo sapiens GN=AHNAK PE=1 SV=2		129.82	FSMPGFKGEGPDVDVNLPK	FSMPGFKGEGPDVDVNLPK	3	b	2	18	151.09	sp|Q09666|AHNK_HUMAN		FALSE	4895.330078	0.999899983	FALSE	1
678.6715698	1017.503662	151.09	Neuroblast differentiation-associated protein AHNAK OS=Homo sapiens GN=AHNAK PE=1 SV=2		100.82	FSMPGFKGEGPDVDVNLPK	FSMPGFKGEGPDVDVNLPK	3	y	2	19	151.09	sp|Q09666|AHNK_HUMAN		FALSE	4895.330078	0.999899983	FALSE	1
678.6715698	1367.716553	151.09	Neuroblast differentiation-associated protein AHNAK OS=Homo sapiens GN=AHNAK PE=1 SV=2		99.82	FSMPGFKGEGPDVDVNLPK	FSMPGFKGEGPDVDVNLPK	3	y	1	13	151.09	sp|Q09666|AHNK_HUMAN		FALSE	4895.330078	0.999899983	FALSE	1
678.6715698	981.4498901	151.09	Neuroblast differentiation-associated protein AHNAK OS=Homo sapiens GN=AHNAK PE=1 SV=2		86.82	FSMPGFKGEGPDVDVNLPK	FSMPGFKGEGPDVDVNLPK	3	b	1	9	151.09	sp|Q09666|AHNK_HUMAN		FALSE	4895.330078	0.999899983	FALSE	1
678.6715698	1250.551025	151.09	Neuroblast differentiation-associated protein AHNAK OS=Homo sapiens GN=AHNAK PE=1 SV=2		85	FSMPGFKGEGPDVDVNLPK	FSMPGFKGEGPDVDVNLPK	3	b	1	12	151.09	sp|Q09666|AHNK_HUMAN		FALSE	4895.330078	0.999899983	FALSE	1
678.6715698	1571.806396	151.09	Neuroblast differentiation-associated protein AHNAK OS=Homo sapiens GN=AHNAK PE=1 SV=2		85	FSMPGFKGEGPDVDVNLPK	FSMPGFKGEGPDVDVNLPK	3	y	1	15	151.09	sp|Q09666|AHNK_HUMAN		FALSE	4895.330078	0.999899983	FALSE	1
678.6715698	1668.859131	151.09	Neuroblast differentiation-associated protein AHNAK OS=Homo sapiens GN=AHNAK PE=1 SV=2		42	FSMPGFKGEGPDVDVNLPK	FSMPGFKGEGPDVDVNLPK	3	y	1	16	151.09	sp|Q09666|AHNK_HUMAN		FALSE	4895.330078	0.999899983	FALSE	1
654.9900513	746.3649902	133.56	Neuroblast differentiation-associated protein AHNAK OS=Homo sapiens GN=AHNAK PE=1 SV=2		374	VDVSAPDVEAHGPEWNLK	VDVSAPDVEAHGPEWNLK	3	y	2	13	133.56	sp|Q09666|AHNK_HUMAN		FALSE	4864.330078	0.999300003	FALSE	1
654.9900513	843.4359131	133.56	Neuroblast differentiation-associated protein AHNAK OS=Homo sapiens GN=AHNAK PE=1 SV=2		288	VDVSAPDVEAHGPEWNLK	VDVSAPDVEAHGPEWNLK	3	y	1	7	133.56	sp|Q09666|AHNK_HUMAN		FALSE	4864.330078	0.999300003	FALSE	1
654.9900513	215.1026306	133.56	Neuroblast differentiation-associated protein AHNAK OS=Homo sapiens GN=AHNAK PE=1 SV=2		276.96	VDVSAPDVEAHGPEWNLK	VDVSAPDVEAHGPEWNLK	3	b	1	2	133.56	sp|Q09666|AHNK_HUMAN		FALSE	4864.330078	0.999300003	FALSE	1
654.9900513	825.3995361	133.56	Neuroblast differentiation-associated protein AHNAK OS=Homo sapiens GN=AHNAK PE=1 SV=2		246.06	VDVSAPDVEAHGPEWNLK	VDVSAPDVEAHGPEWNLK	3	y	2	15	133.56	sp|Q09666|AHNK_HUMAN		FALSE	4864.330078	0.999300003	FALSE	1
654.9900513	980.494812	133.56	Neuroblast differentiation-associated protein AHNAK OS=Homo sapiens GN=AHNAK PE=1 SV=2		227	VDVSAPDVEAHGPEWNLK	VDVSAPDVEAHGPEWNLK	3	y	1	8	133.56	sp|Q09666|AHNK_HUMAN		FALSE	4864.330078	0.999300003	FALSE	1
654.9900513	1051.531982	133.56	Neuroblast differentiation-associated protein AHNAK OS=Homo sapiens GN=AHNAK PE=1 SV=2		171.75	VDVSAPDVEAHGPEWNLK	VDVSAPDVEAHGPEWNLK	3	y	1	9	133.56	sp|Q09666|AHNK_HUMAN		FALSE	4864.330078	0.999300003	FALSE	1
654.9900513	1491.722656	133.56	Neuroblast differentiation-associated protein AHNAK OS=Homo sapiens GN=AHNAK PE=1 SV=2		126	VDVSAPDVEAHGPEWNLK	VDVSAPDVEAHGPEWNLK	3	y	1	13	133.56	sp|Q09666|AHNK_HUMAN		FALSE	4864.330078	0.999300003	FALSE	1
654.9900513	932.4472046	133.56	Neuroblast differentiation-associated protein AHNAK OS=Homo sapiens GN=AHNAK PE=1 SV=2		113.82	VDVSAPDVEAHGPEWNLK	VDVSAPDVEAHGPEWNLK	3	y	2	17	133.56	sp|Q09666|AHNK_HUMAN		FALSE	4864.330078	0.999300003	FALSE	1
654.9900513	640.3251343	133.56	Neuroblast differentiation-associated protein AHNAK OS=Homo sapiens GN=AHNAK PE=1 SV=2		98	VDVSAPDVEAHGPEWNLK	VDVSAPDVEAHGPEWNLK	3	y	2	11	133.56	sp|Q09666|AHNK_HUMAN		FALSE	4864.330078	0.999300003	FALSE	1
654.9900513	874.9337769	133.56	Neuroblast differentiation-associated protein AHNAK OS=Homo sapiens GN=AHNAK PE=1 SV=2		98	VDVSAPDVEAHGPEWNLK	VDVSAPDVEAHGPEWNLK	3	y	2	16	133.56	sp|Q09666|AHNK_HUMAN		FALSE	4864.330078	0.999300003	FALSE	1
654.9900513	781.8835449	133.56	Neuroblast differentiation-associated protein AHNAK OS=Homo sapiens GN=AHNAK PE=1 SV=2		85	VDVSAPDVEAHGPEWNLK	VDVSAPDVEAHGPEWNLK	3	y	2	14	133.56	sp|Q09666|AHNK_HUMAN		FALSE	4864.330078	0.999300003	FALSE	1
654.9900513	786.4144897	133.56	Neuroblast differentiation-associated protein AHNAK OS=Homo sapiens GN=AHNAK PE=1 SV=2		85	VDVSAPDVEAHGPEWNLK	VDVSAPDVEAHGPEWNLK	3	y	1	6	133.56	sp|Q09666|AHNK_HUMAN		FALSE	4864.330078	0.999300003	FALSE	1
654.9900513	314.171051	133.56	Neuroblast differentiation-associated protein AHNAK OS=Homo sapiens GN=AHNAK PE=1 SV=2		71	VDVSAPDVEAHGPEWNLK	VDVSAPDVEAHGPEWNLK	3	b	1	3	133.56	sp|Q09666|AHNK_HUMAN		FALSE	4864.330078	0.999300003	FALSE	1
654.9900513	374.2398071	133.56	Neuroblast differentiation-associated protein AHNAK OS=Homo sapiens GN=AHNAK PE=1 SV=2		71	VDVSAPDVEAHGPEWNLK	VDVSAPDVEAHGPEWNLK	3	y	1	3	133.56	sp|Q09666|AHNK_HUMAN		FALSE	4864.330078	0.999300003	FALSE	1
654.9900513	1180.574585	133.56	Neuroblast differentiation-associated protein AHNAK OS=Homo sapiens GN=AHNAK PE=1 SV=2		56.06	VDVSAPDVEAHGPEWNLK	VDVSAPDVEAHGPEWNLK	3	y	1	10	133.56	sp|Q09666|AHNK_HUMAN		FALSE	4864.330078	0.999300003	FALSE	1
654.9900513	560.3190918	133.56	Neuroblast differentiation-associated protein AHNAK OS=Homo sapiens GN=AHNAK PE=1 SV=2		56	VDVSAPDVEAHGPEWNLK	VDVSAPDVEAHGPEWNLK	3	y	1	4	133.56	sp|Q09666|AHNK_HUMAN		FALSE	4864.330078	0.999300003	FALSE	1
654.9900513	1279.642944	133.56	Neuroblast differentiation-associated protein AHNAK OS=Homo sapiens GN=AHNAK PE=1 SV=2		56	VDVSAPDVEAHGPEWNLK	VDVSAPDVEAHGPEWNLK	3	y	1	11	133.56	sp|Q09666|AHNK_HUMAN		FALSE	4864.330078	0.999300003	FALSE	1
654.9900513	260.1968689	133.56	Neuroblast differentiation-associated protein AHNAK OS=Homo sapiens GN=AHNAK PE=1 SV=2		43	VDVSAPDVEAHGPEWNLK	VDVSAPDVEAHGPEWNLK	3	y	1	2	133.56	sp|Q09666|AHNK_HUMAN		FALSE	4864.330078	0.999300003	FALSE	1
654.9900513	526.2695923	133.56	Neuroblast differentiation-associated protein AHNAK OS=Homo sapiens GN=AHNAK PE=1 SV=2		42	VDVSAPDVEAHGPEWNLK	VDVSAPDVEAHGPEWNLK	3	y	2	9	133.56	sp|Q09666|AHNK_HUMAN		FALSE	4864.330078	0.999300003	FALSE	1
654.9900513	1394.669922	133.56	Neuroblast differentiation-associated protein AHNAK OS=Homo sapiens GN=AHNAK PE=1 SV=2		28	VDVSAPDVEAHGPEWNLK	VDVSAPDVEAHGPEWNLK	3	y	1	12	133.56	sp|Q09666|AHNK_HUMAN		FALSE	4864.330078	0.999300003	FALSE	1
654.9900513	1649.79187	133.56	Neuroblast differentiation-associated protein AHNAK OS=Homo sapiens GN=AHNAK PE=1 SV=2		14.89	VDVSAPDVEAHGPEWNLK	VDVSAPDVEAHGPEWNLK	3	y	1	15	133.56	sp|Q09666|AHNK_HUMAN		FALSE	4864.330078	0.999300003	FALSE	1
848.425415	1154.568848	146.15	Neuroblast differentiation-associated protein AHNAK OS=Homo sapiens GN=AHNAK PE=1 SV=2		1575	VDIDVPDVNIEGPEGK	VDIDVPDVNIEGPEGK	2	y	1	11	146.15	sp|Q09666|AHNK_HUMAN		FALSE	4768.879883	0.99970001	FALSE	1
848.425415	443.2136536	146.15	Neuroblast differentiation-associated protein AHNAK OS=Homo sapiens GN=AHNAK PE=1 SV=2		503.82	VDIDVPDVNIEGPEGK	VDIDVPDVNIEGPEGK	2	b	1	4	146.15	sp|Q09666|AHNK_HUMAN		FALSE	4768.879883	0.99970001	FALSE	1
848.425415	487.2510986	146.15	Neuroblast differentiation-associated protein AHNAK OS=Homo sapiens GN=AHNAK PE=1 SV=2		330	VDIDVPDVNIEGPEGK	VDIDVPDVNIEGPEGK	2	y	1	5	146.15	sp|Q09666|AHNK_HUMAN		FALSE	4768.879883	0.99970001	FALSE	1
848.425415	215.1026306	146.15	Neuroblast differentiation-associated protein AHNAK OS=Homo sapiens GN=AHNAK PE=1 SV=2		215	VDIDVPDVNIEGPEGK	VDIDVPDVNIEGPEGK	2	b	1	2	146.15	sp|Q09666|AHNK_HUMAN		FALSE	4768.879883	0.99970001	FALSE	1
848.425415	616.2937012	146.15	Neuroblast differentiation-associated protein AHNAK OS=Homo sapiens GN=AHNAK PE=1 SV=2		214	VDIDVPDVNIEGPEGK	VDIDVPDVNIEGPEGK	2	y	1	6	146.15	sp|Q09666|AHNK_HUMAN		FALSE	4768.879883	0.99970001	FALSE	1
848.425415	430.2296143	146.15	Neuroblast differentiation-associated protein AHNAK OS=Homo sapiens GN=AHNAK PE=1 SV=2		128	VDIDVPDVNIEGPEGK	VDIDVPDVNIEGPEGK	2	y	1	4	146.15	sp|Q09666|AHNK_HUMAN		FALSE	4768.879883	0.99970001	FALSE	1
848.425415	204.1342621	146.15	Neuroblast differentiation-associated protein AHNAK OS=Homo sapiens GN=AHNAK PE=1 SV=2		86	VDIDVPDVNIEGPEGK	VDIDVPDVNIEGPEGK	2	y	1	2	146.15	sp|Q09666|AHNK_HUMAN		FALSE	4768.879883	0.99970001	FALSE	1
848.425415	729.3777466	146.15	Neuroblast differentiation-associated protein AHNAK OS=Homo sapiens GN=AHNAK PE=1 SV=2		85	VDIDVPDVNIEGPEGK	VDIDVPDVNIEGPEGK	2	y	1	7	146.15	sp|Q09666|AHNK_HUMAN		FALSE	4768.879883	0.99970001	FALSE	1
848.425415	942.4890747	146.15	Neuroblast differentiation-associated protein AHNAK OS=Homo sapiens GN=AHNAK PE=1 SV=2		85	VDIDVPDVNIEGPEGK	VDIDVPDVNIEGPEGK	2	y	1	9	146.15	sp|Q09666|AHNK_HUMAN		FALSE	4768.879883	0.99970001	FALSE	1
848.425415	1057.515991	146.15	Neuroblast differentiation-associated protein AHNAK OS=Homo sapiens GN=AHNAK PE=1 SV=2		70	VDIDVPDVNIEGPEGK	VDIDVPDVNIEGPEGK	2	y	1	10	146.15	sp|Q09666|AHNK_HUMAN		FALSE	4768.879883	0.99970001	FALSE	1
848.425415	843.4206543	146.15	Neuroblast differentiation-associated protein AHNAK OS=Homo sapiens GN=AHNAK PE=1 SV=2		56	VDIDVPDVNIEGPEGK	VDIDVPDVNIEGPEGK	2	y	1	8	146.15	sp|Q09666|AHNK_HUMAN		FALSE	4768.879883	0.99970001	FALSE	1
848.425415	542.2820435	146.15	Neuroblast differentiation-associated protein AHNAK OS=Homo sapiens GN=AHNAK PE=1 SV=2		29	VDIDVPDVNIEGPEGK	VDIDVPDVNIEGPEGK	2	b	1	5	146.15	sp|Q09666|AHNK_HUMAN		FALSE	4768.879883	0.99970001	FALSE	1
848.425415	577.7880249	146.15	Neuroblast differentiation-associated protein AHNAK OS=Homo sapiens GN=AHNAK PE=1 SV=2		28	VDIDVPDVNIEGPEGK	VDIDVPDVNIEGPEGK	2	y	2	11	146.15	sp|Q09666|AHNK_HUMAN		FALSE	4768.879883	0.99970001	FALSE	1
848.425415	1253.637207	146.15	Neuroblast differentiation-associated protein AHNAK OS=Homo sapiens GN=AHNAK PE=1 SV=2		28	VDIDVPDVNIEGPEGK	VDIDVPDVNIEGPEGK	2	y	1	12	146.15	sp|Q09666|AHNK_HUMAN		FALSE	4768.879883	0.99970001	FALSE	1
848.425415	1596.775146	146.15	Neuroblast differentiation-associated protein AHNAK OS=Homo sapiens GN=AHNAK PE=1 SV=2		28	VDIDVPDVNIEGPEGK	VDIDVPDVNIEGPEGK	2	y	1	15	146.15	sp|Q09666|AHNK_HUMAN		FALSE	4768.879883	0.99970001	FALSE	1
848.425415	1368.664185	146.15	Neuroblast differentiation-associated protein AHNAK OS=Homo sapiens GN=AHNAK PE=1 SV=2		14.82	VDIDVPDVNIEGPEGK	VDIDVPDVNIEGPEGK	2	y	1	13	146.15	sp|Q09666|AHNK_HUMAN		FALSE	4768.879883	0.99970001	FALSE	1
439.2286682	984.5148926	159.68	Neuroblast differentiation-associated protein AHNAK OS=Homo sapiens GN=AHNAK PE=1 SV=2		458	ISMPDFDLHLK	ISMPDFDLHLK	3	y	1	8	159.68	sp|Q09666|AHNK_HUMAN		FALSE	4738.629883	0.993499994	FALSE	1
439.2286682	492.7610779	159.68	Neuroblast differentiation-associated protein AHNAK OS=Homo sapiens GN=AHNAK PE=1 SV=2		404	ISMPDFDLHLK	ISMPDFDLHLK	3	y	2	8	159.68	sp|Q09666|AHNK_HUMAN		FALSE	4738.629883	0.993499994	FALSE	1
439.2286682	887.4621582	159.68	Neuroblast differentiation-associated protein AHNAK OS=Homo sapiens GN=AHNAK PE=1 SV=2		229	ISMPDFDLHLK	ISMPDFDLHLK	3	y	1	7	159.68	sp|Q09666|AHNK_HUMAN		FALSE	4738.629883	0.993499994	FALSE	1
439.2286682	772.4351807	159.68	Neuroblast differentiation-associated protein AHNAK OS=Homo sapiens GN=AHNAK PE=1 SV=2		215	ISMPDFDLHLK	ISMPDFDLHLK	3	y	1	6	159.68	sp|Q09666|AHNK_HUMAN		FALSE	4738.629883	0.993499994	FALSE	1
439.2286682	558.281311	159.68	Neuroblast differentiation-associated protein AHNAK OS=Homo sapiens GN=AHNAK PE=1 SV=2		199	ISMPDFDLHLK	ISMPDFDLHLK	3	y	2	9	159.68	sp|Q09666|AHNK_HUMAN		FALSE	4738.629883	0.993499994	FALSE	1
439.2286682	439.2286682	159.68	Neuroblast differentiation-associated protein AHNAK OS=Homo sapiens GN=AHNAK PE=1 SV=2		172.82	ISMPDFDLHLK	ISMPDFDLHLK	3	y	3	11	159.68	sp|Q09666|AHNK_HUMAN		FALSE	4738.629883	0.993499994	FALSE	1
439.2286682	510.3398438	159.68	Neuroblast differentiation-associated protein AHNAK OS=Homo sapiens GN=AHNAK PE=1 SV=2		99	ISMPDFDLHLK	ISMPDFDLHLK	3	y	1	4	159.68	sp|Q09666|AHNK_HUMAN		FALSE	4738.629883	0.993499994	FALSE	1
439.2286682	397.2557678	159.68	Neuroblast differentiation-associated protein AHNAK OS=Homo sapiens GN=AHNAK PE=1 SV=2		86	ISMPDFDLHLK	ISMPDFDLHLK	3	y	1	3	159.68	sp|Q09666|AHNK_HUMAN		FALSE	4738.629883	0.993499994	FALSE	1
439.2286682	601.7973633	159.68	Neuroblast differentiation-associated protein AHNAK OS=Homo sapiens GN=AHNAK PE=1 SV=2		71	ISMPDFDLHLK	ISMPDFDLHLK	3	y	2	10	159.68	sp|Q09666|AHNK_HUMAN		FALSE	4738.629883	0.993499994	FALSE	1
439.2286682	625.3667603	159.68	Neuroblast differentiation-associated protein AHNAK OS=Homo sapiens GN=AHNAK PE=1 SV=2		71	ISMPDFDLHLK	ISMPDFDLHLK	3	y	1	5	159.68	sp|Q09666|AHNK_HUMAN		FALSE	4738.629883	0.993499994	FALSE	1
439.2286682	260.1968689	159.68	Neuroblast differentiation-associated protein AHNAK OS=Homo sapiens GN=AHNAK PE=1 SV=2		28	ISMPDFDLHLK	ISMPDFDLHLK	3	y	1	2	159.68	sp|Q09666|AHNK_HUMAN		FALSE	4738.629883	0.993499994	FALSE	1
439.2286682	332.1638489	159.68	Neuroblast differentiation-associated protein AHNAK OS=Homo sapiens GN=AHNAK PE=1 SV=2		28	ISMPDFDLHLK	ISMPDFDLHLK	3	b	1	3	159.68	sp|Q09666|AHNK_HUMAN		FALSE	4738.629883	0.993499994	FALSE	1
849.9252319	1199.578979	130.71	Neuroblast differentiation-associated protein AHNAK OS=Homo sapiens GN=AHNAK PE=1 SV=2		951.06	IDVTAPDVSIEEPEGK	IDVTAPDVSIEEPEGK	2	y	1	11	130.71	sp|Q09666|AHNK_HUMAN		FALSE	4670.700195	1	FALSE	1
849.9252319	430.2296143	130.71	Neuroblast differentiation-associated protein AHNAK OS=Homo sapiens GN=AHNAK PE=1 SV=2		431	IDVTAPDVSIEEPEGK	IDVTAPDVSIEEPEGK	2	y	1	4	130.71	sp|Q09666|AHNK_HUMAN		FALSE	4670.700195	1	FALSE	1
849.9252319	688.3148193	130.71	Neuroblast differentiation-associated protein AHNAK OS=Homo sapiens GN=AHNAK PE=1 SV=2		186.06	IDVTAPDVSIEEPEGK	IDVTAPDVSIEEPEGK	2	y	1	6	130.71	sp|Q09666|AHNK_HUMAN		FALSE	4670.700195	1	FALSE	1
849.9252319	229.1182861	130.71	Neuroblast differentiation-associated protein AHNAK OS=Homo sapiens GN=AHNAK PE=1 SV=2		181.57	IDVTAPDVSIEEPEGK	IDVTAPDVSIEEPEGK	2	b	1	2	130.71	sp|Q09666|AHNK_HUMAN		FALSE	4670.700195	1	FALSE	1
849.9252319	1371.663818	130.71	Neuroblast differentiation-associated protein AHNAK OS=Homo sapiens GN=AHNAK PE=1 SV=2		157.82	IDVTAPDVSIEEPEGK	IDVTAPDVSIEEPEGK	2	y	1	13	130.71	sp|Q09666|AHNK_HUMAN		FALSE	4670.700195	1	FALSE	1
849.9252319	987.4993286	130.71	Neuroblast differentiation-associated protein AHNAK OS=Homo sapiens GN=AHNAK PE=1 SV=2		156	IDVTAPDVSIEEPEGK	IDVTAPDVSIEEPEGK	2	y	1	9	130.71	sp|Q09666|AHNK_HUMAN		FALSE	4670.700195	1	FALSE	1
849.9252319	888.4309082	130.71	Neuroblast differentiation-associated protein AHNAK OS=Homo sapiens GN=AHNAK PE=1 SV=2		129	IDVTAPDVSIEEPEGK	IDVTAPDVSIEEPEGK	2	y	1	8	130.71	sp|Q09666|AHNK_HUMAN		FALSE	4670.700195	1	FALSE	1
849.9252319	494.2532959	130.71	Neuroblast differentiation-associated protein AHNAK OS=Homo sapiens GN=AHNAK PE=1 SV=2		72	IDVTAPDVSIEEPEGK	IDVTAPDVSIEEPEGK	2	y	2	9	130.71	sp|Q09666|AHNK_HUMAN		FALSE	4670.700195	1	FALSE	1
849.9252319	401.203064	130.71	Neuroblast differentiation-associated protein AHNAK OS=Homo sapiens GN=AHNAK PE=1 SV=2		71	IDVTAPDVSIEEPEGK	IDVTAPDVSIEEPEGK	2	y	2	7	130.71	sp|Q09666|AHNK_HUMAN		FALSE	4670.700195	1	FALSE	1
849.9252319	500.2714844	130.71	Neuroblast differentiation-associated protein AHNAK OS=Homo sapiens GN=AHNAK PE=1 SV=2		71	IDVTAPDVSIEEPEGK	IDVTAPDVSIEEPEGK	2	b	1	5	130.71	sp|Q09666|AHNK_HUMAN		FALSE	4670.700195	1	FALSE	1
849.9252319	1270.616089	130.71	Neuroblast differentiation-associated protein AHNAK OS=Homo sapiens GN=AHNAK PE=1 SV=2		70	IDVTAPDVSIEEPEGK	IDVTAPDVSIEEPEGK	2	y	1	12	130.71	sp|Q09666|AHNK_HUMAN		FALSE	4670.700195	1	FALSE	1
849.9252319	429.234375	130.71	Neuroblast differentiation-associated protein AHNAK OS=Homo sapiens GN=AHNAK PE=1 SV=2		56	IDVTAPDVSIEEPEGK	IDVTAPDVSIEEPEGK	2	b	1	4	130.71	sp|Q09666|AHNK_HUMAN		FALSE	4670.700195	1	FALSE	1
849.9252319	559.2722168	130.71	Neuroblast differentiation-associated protein AHNAK OS=Homo sapiens GN=AHNAK PE=1 SV=2		56	IDVTAPDVSIEEPEGK	IDVTAPDVSIEEPEGK	2	y	1	5	130.71	sp|Q09666|AHNK_HUMAN		FALSE	4670.700195	1	FALSE	1
849.9252319	1102.526245	130.71	Neuroblast differentiation-associated protein AHNAK OS=Homo sapiens GN=AHNAK PE=1 SV=2		56	IDVTAPDVSIEEPEGK	IDVTAPDVSIEEPEGK	2	y	1	10	130.71	sp|Q09666|AHNK_HUMAN		FALSE	4670.700195	1	FALSE	1
849.9252319	801.3988647	130.71	Neuroblast differentiation-associated protein AHNAK OS=Homo sapiens GN=AHNAK PE=1 SV=2		43	IDVTAPDVSIEEPEGK	IDVTAPDVSIEEPEGK	2	y	1	7	130.71	sp|Q09666|AHNK_HUMAN		FALSE	4670.700195	1	FALSE	1
849.9252319	204.1342621	130.71	Neuroblast differentiation-associated protein AHNAK OS=Homo sapiens GN=AHNAK PE=1 SV=2		42	IDVTAPDVSIEEPEGK	IDVTAPDVSIEEPEGK	2	y	1	2	130.71	sp|Q09666|AHNK_HUMAN		FALSE	4670.700195	1	FALSE	1
849.9252319	215.1208191	130.71	Neuroblast differentiation-associated protein AHNAK OS=Homo sapiens GN=AHNAK PE=1 SV=2		28	IDVTAPDVSIEEPEGK	IDVTAPDVSIEEPEGK	2	b	2	4	130.71	sp|Q09666|AHNK_HUMAN		FALSE	4670.700195	1	FALSE	1
849.9252319	600.2931519	130.71	Neuroblast differentiation-associated protein AHNAK OS=Homo sapiens GN=AHNAK PE=1 SV=2		28	IDVTAPDVSIEEPEGK	IDVTAPDVSIEEPEGK	2	y	2	11	130.71	sp|Q09666|AHNK_HUMAN		FALSE	4670.700195	1	FALSE	1
849.9252319	1585.759155	130.71	Neuroblast differentiation-associated protein AHNAK OS=Homo sapiens GN=AHNAK PE=1 SV=2		14.89	IDVTAPDVSIEEPEGK	IDVTAPDVSIEEPEGK	2	y	1	15	130.71	sp|Q09666|AHNK_HUMAN		FALSE	4670.700195	1	FALSE	1
607.2938232	677.3212891	86.53	Neuroblast differentiation-associated protein AHNAK OS=Homo sapiens GN=AHNAK PE=1 SV=2		1649.38	LKSEDGVEGDLGETQSR	LKSEDGVEGDLGETQSR	3	y	1	6	86.53	sp|Q09666|AHNK_HUMAN		FALSE	4630.319824	0.993399978	FALSE	1
607.2938232	620.2998047	86.53	Neuroblast differentiation-associated protein AHNAK OS=Homo sapiens GN=AHNAK PE=1 SV=2		361.83	LKSEDGVEGDLGETQSR	LKSEDGVEGDLGETQSR	3	y	1	5	86.53	sp|Q09666|AHNK_HUMAN		FALSE	4630.319824	0.993399978	FALSE	1
607.2938232	491.2572327	86.53	Neuroblast differentiation-associated protein AHNAK OS=Homo sapiens GN=AHNAK PE=1 SV=2		287	LKSEDGVEGDLGETQSR	LKSEDGVEGDLGETQSR	3	y	1	4	86.53	sp|Q09666|AHNK_HUMAN		FALSE	4630.319824	0.993399978	FALSE	1
607.2938232	1030.46875	86.53	Neuroblast differentiation-associated protein AHNAK OS=Homo sapiens GN=AHNAK PE=1 SV=2		221.16	LKSEDGVEGDLGETQSR	LKSEDGVEGDLGETQSR	3	b	1	10	86.53	sp|Q09666|AHNK_HUMAN		FALSE	4630.319824	0.993399978	FALSE	1
607.2938232	790.4053345	86.53	Neuroblast differentiation-associated protein AHNAK OS=Homo sapiens GN=AHNAK PE=1 SV=2		113	LKSEDGVEGDLGETQSR	LKSEDGVEGDLGETQSR	3	y	1	7	86.53	sp|Q09666|AHNK_HUMAN		FALSE	4630.319824	0.993399978	FALSE	1
607.2938232	729.3777466	86.53	Neuroblast differentiation-associated protein AHNAK OS=Homo sapiens GN=AHNAK PE=1 SV=2		107.44	LKSEDGVEGDLGETQSR	LKSEDGVEGDLGETQSR	3	b	1	7	86.53	sp|Q09666|AHNK_HUMAN		FALSE	4630.319824	0.993399978	FALSE	1
607.2938232	962.4537354	86.53	Neuroblast differentiation-associated protein AHNAK OS=Homo sapiens GN=AHNAK PE=1 SV=2		95.54	LKSEDGVEGDLGETQSR	LKSEDGVEGDLGETQSR	3	y	1	9	86.53	sp|Q09666|AHNK_HUMAN		FALSE	4630.319824	0.993399978	FALSE	1
607.2938232	262.1509705	86.53	Neuroblast differentiation-associated protein AHNAK OS=Homo sapiens GN=AHNAK PE=1 SV=2		85.82	LKSEDGVEGDLGETQSR	LKSEDGVEGDLGETQSR	3	y	1	2	86.53	sp|Q09666|AHNK_HUMAN		FALSE	4630.319824	0.993399978	FALSE	1
607.2938232	390.2095642	86.53	Neuroblast differentiation-associated protein AHNAK OS=Homo sapiens GN=AHNAK PE=1 SV=2		70	LKSEDGVEGDLGETQSR	LKSEDGVEGDLGETQSR	3	y	1	3	86.53	sp|Q09666|AHNK_HUMAN		FALSE	4630.319824	0.993399978	FALSE	1
607.2938232	1091.496338	86.53	Neuroblast differentiation-associated protein AHNAK OS=Homo sapiens GN=AHNAK PE=1 SV=2		61.32	LKSEDGVEGDLGETQSR	LKSEDGVEGDLGETQSR	3	y	1	10	86.53	sp|Q09666|AHNK_HUMAN		FALSE	4630.319824	0.993399978	FALSE	1
607.2938232	1200.574219	86.53	Neuroblast differentiation-associated protein AHNAK OS=Homo sapiens GN=AHNAK PE=1 SV=2		34.68	LKSEDGVEGDLGETQSR	LKSEDGVEGDLGETQSR	3	b	1	12	86.53	sp|Q09666|AHNK_HUMAN		FALSE	4630.319824	0.993399978	FALSE	1
511.0089111	852.4362793	136.54	Neuroblast differentiation-associated protein AHNAK OS=Homo sapiens GN=AHNAK PE=1 SV=2		356.49	VDINAPDVEVHGPDWHLK	VDINAPDVEVHGPDWHLK	4	y	1	7	136.54	sp|Q09666|AHNK_HUMAN		FALSE	4416	0.99879998	FALSE	1
511.0089111	513.2667236	136.54	Neuroblast differentiation-associated protein AHNAK OS=Homo sapiens GN=AHNAK PE=1 SV=2		173	VDINAPDVEVHGPDWHLK	VDINAPDVEVHGPDWHLK	4	b	1	5	136.54	sp|Q09666|AHNK_HUMAN		FALSE	4416	0.99879998	FALSE	1
511.0089111	510.2562866	136.54	Neuroblast differentiation-associated protein AHNAK OS=Homo sapiens GN=AHNAK PE=1 SV=2		144	VDINAPDVEVHGPDWHLK	VDINAPDVEVHGPDWHLK	4	y	3	13	136.54	sp|Q09666|AHNK_HUMAN		FALSE	4416	0.99879998	FALSE	1
511.0089111	989.4951782	136.54	Neuroblast differentiation-associated protein AHNAK OS=Homo sapiens GN=AHNAK PE=1 SV=2		143	VDINAPDVEVHGPDWHLK	VDINAPDVEVHGPDWHLK	4	y	1	8	136.54	sp|Q09666|AHNK_HUMAN		FALSE	4416	0.99879998	FALSE	1
511.0089111	764.8807983	136.54	Neuroblast differentiation-associated protein AHNAK OS=Homo sapiens GN=AHNAK PE=1 SV=2		129	VDINAPDVEVHGPDWHLK	VDINAPDVEVHGPDWHLK	4	y	2	13	136.54	sp|Q09666|AHNK_HUMAN		FALSE	4416	0.99879998	FALSE	1
511.0089111	795.4147949	136.54	Neuroblast differentiation-associated protein AHNAK OS=Homo sapiens GN=AHNAK PE=1 SV=2		128	VDINAPDVEVHGPDWHLK	VDINAPDVEVHGPDWHLK	4	y	1	6	136.54	sp|Q09666|AHNK_HUMAN		FALSE	4416	0.99879998	FALSE	1
511.0089111	609.3067017	136.54	Neuroblast differentiation-associated protein AHNAK OS=Homo sapiens GN=AHNAK PE=1 SV=2		100	VDINAPDVEVHGPDWHLK	VDINAPDVEVHGPDWHLK	4	y	2	10	136.54	sp|Q09666|AHNK_HUMAN		FALSE	4416	0.99879998	FALSE	1
511.0089111	716.3544312	136.54	Neuroblast differentiation-associated protein AHNAK OS=Homo sapiens GN=AHNAK PE=1 SV=2		100	VDINAPDVEVHGPDWHLK	VDINAPDVEVHGPDWHLK	4	y	2	12	136.54	sp|Q09666|AHNK_HUMAN		FALSE	4416	0.99879998	FALSE	1
511.0089111	442.2296143	136.54	Neuroblast differentiation-associated protein AHNAK OS=Homo sapiens GN=AHNAK PE=1 SV=2		98	VDINAPDVEVHGPDWHLK	VDINAPDVEVHGPDWHLK	4	b	1	4	136.54	sp|Q09666|AHNK_HUMAN		FALSE	4416	0.99879998	FALSE	1
511.0089111	215.1026306	136.54	Neuroblast differentiation-associated protein AHNAK OS=Homo sapiens GN=AHNAK PE=1 SV=2		86	VDINAPDVEVHGPDWHLK	VDINAPDVEVHGPDWHLK	4	b	1	2	136.54	sp|Q09666|AHNK_HUMAN		FALSE	4416	0.99879998	FALSE	1
511.0089111	397.1997681	136.54	Neuroblast differentiation-associated protein AHNAK OS=Homo sapiens GN=AHNAK PE=1 SV=2		86	VDINAPDVEVHGPDWHLK	VDINAPDVEVHGPDWHLK	4	b	3	11	136.54	sp|Q09666|AHNK_HUMAN		FALSE	4416	0.99879998	FALSE	1
511.0089111	800.399353	136.54	Neuroblast differentiation-associated protein AHNAK OS=Homo sapiens GN=AHNAK PE=1 SV=2		72.06	VDINAPDVEVHGPDWHLK	VDINAPDVEVHGPDWHLK	4	y	2	14	136.54	sp|Q09666|AHNK_HUMAN		FALSE	4416	0.99879998	FALSE	1
511.0089111	583.335083	136.54	Neuroblast differentiation-associated protein AHNAK OS=Homo sapiens GN=AHNAK PE=1 SV=2		71.88	VDINAPDVEVHGPDWHLK	VDINAPDVEVHGPDWHLK	4	y	1	4	136.54	sp|Q09666|AHNK_HUMAN		FALSE	4416	0.99879998	FALSE	1
511.0089111	328.1867065	136.54	Neuroblast differentiation-associated protein AHNAK OS=Homo sapiens GN=AHNAK PE=1 SV=2		71	VDINAPDVEVHGPDWHLK	VDINAPDVEVHGPDWHLK	4	b	1	3	136.54	sp|Q09666|AHNK_HUMAN		FALSE	4416	0.99879998	FALSE	1
511.0089111	857.4208374	136.54	Neuroblast differentiation-associated protein AHNAK OS=Homo sapiens GN=AHNAK PE=1 SV=2		71	VDINAPDVEVHGPDWHLK	VDINAPDVEVHGPDWHLK	4	y	2	15	136.54	sp|Q09666|AHNK_HUMAN		FALSE	4416	0.99879998	FALSE	1
511.0089111	260.1968689	136.54	Neuroblast differentiation-associated protein AHNAK OS=Homo sapiens GN=AHNAK PE=1 SV=2		57	VDINAPDVEVHGPDWHLK	VDINAPDVEVHGPDWHLK	4	y	1	2	136.54	sp|Q09666|AHNK_HUMAN		FALSE	4416	0.99879998	FALSE	1
511.0089111	1217.606201	136.54	Neuroblast differentiation-associated protein AHNAK OS=Homo sapiens GN=AHNAK PE=1 SV=2		56.06	VDINAPDVEVHGPDWHLK	VDINAPDVEVHGPDWHLK	4	y	1	10	136.54	sp|Q09666|AHNK_HUMAN		FALSE	4416	0.99879998	FALSE	1
511.0089111	658.8409424	136.54	Neuroblast differentiation-associated protein AHNAK OS=Homo sapiens GN=AHNAK PE=1 SV=2		56	VDINAPDVEVHGPDWHLK	VDINAPDVEVHGPDWHLK	4	y	2	11	136.54	sp|Q09666|AHNK_HUMAN		FALSE	4416	0.99879998	FALSE	1
511.0089111	544.7854614	136.54	Neuroblast differentiation-associated protein AHNAK OS=Homo sapiens GN=AHNAK PE=1 SV=2		42	VDINAPDVEVHGPDWHLK	VDINAPDVEVHGPDWHLK	4	y	2	9	136.54	sp|Q09666|AHNK_HUMAN		FALSE	4416	0.99879998	FALSE	1
511.0089111	1088.563599	136.54	Neuroblast differentiation-associated protein AHNAK OS=Homo sapiens GN=AHNAK PE=1 SV=2		42	VDINAPDVEVHGPDWHLK	VDINAPDVEVHGPDWHLK	4	y	1	9	136.54	sp|Q09666|AHNK_HUMAN		FALSE	4416	0.99879998	FALSE	1
511.0089111	1431.701538	136.54	Neuroblast differentiation-associated protein AHNAK OS=Homo sapiens GN=AHNAK PE=1 SV=2		14	VDINAPDVEVHGPDWHLK	VDINAPDVEVHGPDWHLK	4	y	1	12	136.54	sp|Q09666|AHNK_HUMAN		FALSE	4416	0.99879998	FALSE	1
629.8392334	927.5145874	164.08	Neuroblast differentiation-associated protein AHNAK OS=Homo sapiens GN=AHNAK PE=1 SV=2		1185	ISMPDLDLNLK	ISMPDLDLNLK	2	y	1	8	164.08	sp|Q09666|AHNK_HUMAN		FALSE	4329.200195	0.99879998	TRUE	1
629.8392334	464.2609253	164.08	Neuroblast differentiation-associated protein AHNAK OS=Homo sapiens GN=AHNAK PE=1 SV=2		244	ISMPDLDLNLK	ISMPDLDLNLK	2	y	2	8	164.08	sp|Q09666|AHNK_HUMAN		FALSE	4329.200195	0.99879998	TRUE	1
629.8392334	201.1233673	164.08	Neuroblast differentiation-associated protein AHNAK OS=Homo sapiens GN=AHNAK PE=1 SV=2		229.75	ISMPDLDLNLK	ISMPDLDLNLK	2	b	1	2	164.08	sp|Q09666|AHNK_HUMAN		FALSE	4329.200195	0.99879998	TRUE	1
629.8392334	830.461792	164.08	Neuroblast differentiation-associated protein AHNAK OS=Homo sapiens GN=AHNAK PE=1 SV=2		227	ISMPDLDLNLK	ISMPDLDLNLK	2	y	1	7	164.08	sp|Q09666|AHNK_HUMAN		FALSE	4329.200195	0.99879998	TRUE	1
629.8392334	1145.587036	164.08	Neuroblast differentiation-associated protein AHNAK OS=Homo sapiens GN=AHNAK PE=1 SV=2		218.07	ISMPDLDLNLK	ISMPDLDLNLK	2	y	1	10	164.08	sp|Q09666|AHNK_HUMAN		FALSE	4329.200195	0.99879998	TRUE	1
629.8392334	715.4348755	164.08	Neuroblast differentiation-associated protein AHNAK OS=Homo sapiens GN=AHNAK PE=1 SV=2		199	ISMPDLDLNLK	ISMPDLDLNLK	2	y	1	6	164.08	sp|Q09666|AHNK_HUMAN		FALSE	4329.200195	0.99879998	TRUE	1
629.8392334	487.3238525	164.08	Neuroblast differentiation-associated protein AHNAK OS=Homo sapiens GN=AHNAK PE=1 SV=2		142	ISMPDLDLNLK	ISMPDLDLNLK	2	y	1	4	164.08	sp|Q09666|AHNK_HUMAN		FALSE	4329.200195	0.99879998	TRUE	1
629.8392334	1058.555054	164.08	Neuroblast differentiation-associated protein AHNAK OS=Homo sapiens GN=AHNAK PE=1 SV=2		142	ISMPDLDLNLK	ISMPDLDLNLK	2	y	1	9	164.08	sp|Q09666|AHNK_HUMAN		FALSE	4329.200195	0.99879998	TRUE	1
629.8392334	602.3508301	164.08	Neuroblast differentiation-associated protein AHNAK OS=Homo sapiens GN=AHNAK PE=1 SV=2		114	ISMPDLDLNLK	ISMPDLDLNLK	2	y	1	5	164.08	sp|Q09666|AHNK_HUMAN		FALSE	4329.200195	0.99879998	TRUE	1
629.8392334	374.2398071	164.08	Neuroblast differentiation-associated protein AHNAK OS=Homo sapiens GN=AHNAK PE=1 SV=2		105.84	ISMPDLDLNLK	ISMPDLDLNLK	2	y	1	3	164.08	sp|Q09666|AHNK_HUMAN		FALSE	4329.200195	0.99879998	TRUE	1
629.8392334	529.781189	164.08	Neuroblast differentiation-associated protein AHNAK OS=Homo sapiens GN=AHNAK PE=1 SV=2		71	ISMPDLDLNLK	ISMPDLDLNLK	2	y	2	9	164.08	sp|Q09666|AHNK_HUMAN		FALSE	4329.200195	0.99879998	TRUE	1
629.8392334	260.1968689	164.08	Neuroblast differentiation-associated protein AHNAK OS=Homo sapiens GN=AHNAK PE=1 SV=2		42	ISMPDLDLNLK	ISMPDLDLNLK	2	y	1	2	164.08	sp|Q09666|AHNK_HUMAN		FALSE	4329.200195	0.99879998	TRUE	1
495.6117249	700.3875732	131.85	Neuroblast differentiation-associated protein AHNAK OS=Homo sapiens GN=AHNAK PE=1 SV=2		576	VESEIKVPDVELK	VESEIKVPDVELK	3	y	1	6	131.85	sp|Q09666|AHNK_HUMAN		FALSE	4271.029785	0.995400012	FALSE	1
495.6117249	628.8584595	131.85	Neuroblast differentiation-associated protein AHNAK OS=Homo sapiens GN=AHNAK PE=1 SV=2		345	VESEIKVPDVELK	VESEIKVPDVELK	3	y	2	11	131.85	sp|Q09666|AHNK_HUMAN		FALSE	4271.029785	0.995400012	FALSE	1
495.6117249	799.4559937	131.85	Neuroblast differentiation-associated protein AHNAK OS=Homo sapiens GN=AHNAK PE=1 SV=2		273	VESEIKVPDVELK	VESEIKVPDVELK	3	y	1	7	131.85	sp|Q09666|AHNK_HUMAN		FALSE	4271.029785	0.995400012	FALSE	1
495.6117249	229.1182861	131.85	Neuroblast differentiation-associated protein AHNAK OS=Homo sapiens GN=AHNAK PE=1 SV=2		172	VESEIKVPDVELK	VESEIKVPDVELK	3	b	1	2	131.85	sp|Q09666|AHNK_HUMAN		FALSE	4271.029785	0.995400012	FALSE	1
495.6117249	693.3797607	131.85	Neuroblast differentiation-associated protein AHNAK OS=Homo sapiens GN=AHNAK PE=1 SV=2		156	VESEIKVPDVELK	VESEIKVPDVELK	3	y	2	12	131.85	sp|Q09666|AHNK_HUMAN		FALSE	4271.029785	0.995400012	FALSE	1
495.6117249	260.1968689	131.85	Neuroblast differentiation-associated protein AHNAK OS=Homo sapiens GN=AHNAK PE=1 SV=2		143	VESEIKVPDVELK	VESEIKVPDVELK	3	y	1	2	131.85	sp|Q09666|AHNK_HUMAN		FALSE	4271.029785	0.995400012	FALSE	1
495.6117249	495.6117249	131.85	Neuroblast differentiation-associated protein AHNAK OS=Homo sapiens GN=AHNAK PE=1 SV=2		129	VESEIKVPDVELK	VESEIKVPDVELK	3	y	3	13	131.85	sp|Q09666|AHNK_HUMAN		FALSE	4271.029785	0.995400012	FALSE	1
495.6117249	488.3078613	131.85	Neuroblast differentiation-associated protein AHNAK OS=Homo sapiens GN=AHNAK PE=1 SV=2		113	VESEIKVPDVELK	VESEIKVPDVELK	3	y	1	4	131.85	sp|Q09666|AHNK_HUMAN		FALSE	4271.029785	0.995400012	FALSE	1
495.6117249	927.5509644	131.85	Neuroblast differentiation-associated protein AHNAK OS=Homo sapiens GN=AHNAK PE=1 SV=2		98.76	VESEIKVPDVELK	VESEIKVPDVELK	3	y	1	8	131.85	sp|Q09666|AHNK_HUMAN		FALSE	4271.029785	0.995400012	FALSE	1
495.6117249	603.3348389	131.85	Neuroblast differentiation-associated protein AHNAK OS=Homo sapiens GN=AHNAK PE=1 SV=2		78.73	VESEIKVPDVELK	VESEIKVPDVELK	3	y	1	5	131.85	sp|Q09666|AHNK_HUMAN		FALSE	4271.029785	0.995400012	FALSE	1
495.6117249	350.6974182	131.85	Neuroblast differentiation-associated protein AHNAK OS=Homo sapiens GN=AHNAK PE=1 SV=2		57.04	VESEIKVPDVELK	VESEIKVPDVELK	3	y	2	6	131.85	sp|Q09666|AHNK_HUMAN		FALSE	4271.029785	0.995400012	FALSE	1
495.6117249	520.821167	131.85	Neuroblast differentiation-associated protein AHNAK OS=Homo sapiens GN=AHNAK PE=1 SV=2		56	VESEIKVPDVELK	VESEIKVPDVELK	3	y	2	9	131.85	sp|Q09666|AHNK_HUMAN		FALSE	4271.029785	0.995400012	FALSE	1
495.6117249	997.5200806	131.85	Neuroblast differentiation-associated protein AHNAK OS=Homo sapiens GN=AHNAK PE=1 SV=2		48.63	VESEIKVPDVELK	VESEIKVPDVELK	3	b	1	9	131.85	sp|Q09666|AHNK_HUMAN		FALSE	4271.029785	0.995400012	FALSE	1
495.6117249	445.1929016	131.85	Neuroblast differentiation-associated protein AHNAK OS=Homo sapiens GN=AHNAK PE=1 SV=2		42	VESEIKVPDVELK	VESEIKVPDVELK	3	b	1	4	131.85	sp|Q09666|AHNK_HUMAN		FALSE	4271.029785	0.995400012	FALSE	1
495.6117249	489.6082153	131.85	Neuroblast differentiation-associated protein AHNAK OS=Homo sapiens GN=AHNAK PE=1 SV=2		42	VESEIKVPDVELK	VESEIKVPDVELK	3	b	3	13	131.85	sp|Q09666|AHNK_HUMAN		FALSE	4271.029785	0.995400012	FALSE	1
495.6117249	223.1000977	131.85	Neuroblast differentiation-associated protein AHNAK OS=Homo sapiens GN=AHNAK PE=1 SV=2		28	VESEIKVPDVELK	VESEIKVPDVELK	3	b	2	4	131.85	sp|Q09666|AHNK_HUMAN		FALSE	4271.029785	0.995400012	FALSE	1
646.3118896	822.4356079	126.46	Neuroblast differentiation-associated protein AHNAK OS=Homo sapiens GN=AHNAK PE=1 SV=2		460	GEGPEFDVNLSK	GEGPEFDVNLSK	2	y	1	7	126.46	sp|Q09666|AHNK_HUMAN		FALSE	4216.790039	0.998099983	FALSE	1
646.3118896	951.4782104	126.46	Neuroblast differentiation-associated protein AHNAK OS=Homo sapiens GN=AHNAK PE=1 SV=2		245.63	GEGPEFDVNLSK	GEGPEFDVNLSK	2	y	1	8	126.46	sp|Q09666|AHNK_HUMAN		FALSE	4216.790039	0.998099983	FALSE	1
646.3118896	675.3671875	126.46	Neuroblast differentiation-associated protein AHNAK OS=Homo sapiens GN=AHNAK PE=1 SV=2		228	GEGPEFDVNLSK	GEGPEFDVNLSK	2	y	1	6	126.46	sp|Q09666|AHNK_HUMAN		FALSE	4216.790039	0.998099983	FALSE	1
646.3118896	1105.552368	126.46	Neuroblast differentiation-associated protein AHNAK OS=Homo sapiens GN=AHNAK PE=1 SV=2		186.88	GEGPEFDVNLSK	GEGPEFDVNLSK	2	y	1	10	126.46	sp|Q09666|AHNK_HUMAN		FALSE	4216.790039	0.998099983	FALSE	1
646.3118896	461.2718201	126.46	Neuroblast differentiation-associated protein AHNAK OS=Homo sapiens GN=AHNAK PE=1 SV=2		144	GEGPEFDVNLSK	GEGPEFDVNLSK	2	y	1	4	126.46	sp|Q09666|AHNK_HUMAN		FALSE	4216.790039	0.998099983	FALSE	1
646.3118896	560.34021	126.46	Neuroblast differentiation-associated protein AHNAK OS=Homo sapiens GN=AHNAK PE=1 SV=2		141	GEGPEFDVNLSK	GEGPEFDVNLSK	2	y	1	5	126.46	sp|Q09666|AHNK_HUMAN		FALSE	4216.790039	0.998099983	FALSE	1
646.3118896	234.1448364	126.46	Neuroblast differentiation-associated protein AHNAK OS=Homo sapiens GN=AHNAK PE=1 SV=2		128	GEGPEFDVNLSK	GEGPEFDVNLSK	2	y	1	2	126.46	sp|Q09666|AHNK_HUMAN		FALSE	4216.790039	0.998099983	FALSE	1
646.3118896	1048.531006	126.46	Neuroblast differentiation-associated protein AHNAK OS=Homo sapiens GN=AHNAK PE=1 SV=2		70	GEGPEFDVNLSK	GEGPEFDVNLSK	2	y	1	9	126.46	sp|Q09666|AHNK_HUMAN		FALSE	4216.790039	0.998099983	FALSE	1
646.3118896	524.769104	126.46	Neuroblast differentiation-associated protein AHNAK OS=Homo sapiens GN=AHNAK PE=1 SV=2		57	GEGPEFDVNLSK	GEGPEFDVNLSK	2	y	2	9	126.46	sp|Q09666|AHNK_HUMAN		FALSE	4216.790039	0.998099983	FALSE	1
646.3118896	553.2798462	126.46	Neuroblast differentiation-associated protein AHNAK OS=Homo sapiens GN=AHNAK PE=1 SV=2		43	GEGPEFDVNLSK	GEGPEFDVNLSK	2	y	2	10	126.46	sp|Q09666|AHNK_HUMAN		FALSE	4216.790039	0.998099983	FALSE	1
646.3118896	476.2427368	126.46	Neuroblast differentiation-associated protein AHNAK OS=Homo sapiens GN=AHNAK PE=1 SV=2		28.82	GEGPEFDVNLSK	GEGPEFDVNLSK	2	y	2	8	126.46	sp|Q09666|AHNK_HUMAN		FALSE	4216.790039	0.998099983	FALSE	1
646.3118896	244.092804	126.46	Neuroblast differentiation-associated protein AHNAK OS=Homo sapiens GN=AHNAK PE=1 SV=2		28	GEGPEFDVNLSK	GEGPEFDVNLSK	2	b	1	3	126.46	sp|Q09666|AHNK_HUMAN		FALSE	4216.790039	0.998099983	FALSE	1
457.7507324	630.3457031	83.2	Neuroblast differentiation-associated protein AHNAK OS=Homo sapiens GN=AHNAK PE=1 SV=2		837	ANVDISAPK	ANVDISAPK	2	y	1	6	83.2	sp|Q09666|AHNK_HUMAN		FALSE	4215.069824	0.99879998	FALSE	1
457.7507324	729.4141235	83.2	Neuroblast differentiation-associated protein AHNAK OS=Homo sapiens GN=AHNAK PE=1 SV=2		721	ANVDISAPK	ANVDISAPK	2	y	1	7	83.2	sp|Q09666|AHNK_HUMAN		FALSE	4215.069824	0.99879998	FALSE	1
457.7507324	244.1655731	83.2	Neuroblast differentiation-associated protein AHNAK OS=Homo sapiens GN=AHNAK PE=1 SV=2		461	ANVDISAPK	ANVDISAPK	2	y	1	2	83.2	sp|Q09666|AHNK_HUMAN		FALSE	4215.069824	0.99879998	FALSE	1
457.7507324	515.3187866	83.2	Neuroblast differentiation-associated protein AHNAK OS=Homo sapiens GN=AHNAK PE=1 SV=2		345	ANVDISAPK	ANVDISAPK	2	y	1	5	83.2	sp|Q09666|AHNK_HUMAN		FALSE	4215.069824	0.99879998	FALSE	1
457.7507324	402.2347107	83.2	Neuroblast differentiation-associated protein AHNAK OS=Homo sapiens GN=AHNAK PE=1 SV=2		301	ANVDISAPK	ANVDISAPK	2	y	1	4	83.2	sp|Q09666|AHNK_HUMAN		FALSE	4215.069824	0.99879998	FALSE	1
457.7507324	457.7507324	83.2	Neuroblast differentiation-associated protein AHNAK OS=Homo sapiens GN=AHNAK PE=1 SV=2		141	ANVDISAPK	ANVDISAPK	2	y	2	9	83.2	sp|Q09666|AHNK_HUMAN		FALSE	4215.069824	0.99879998	FALSE	1
457.7507324	285.1557312	83.2	Neuroblast differentiation-associated protein AHNAK OS=Homo sapiens GN=AHNAK PE=1 SV=2		99	ANVDISAPK	ANVDISAPK	2	b	1	3	83.2	sp|Q09666|AHNK_HUMAN		FALSE	4215.069824	0.99879998	FALSE	1
457.7507324	315.2026672	83.2	Neuroblast differentiation-associated protein AHNAK OS=Homo sapiens GN=AHNAK PE=1 SV=2		71	ANVDISAPK	ANVDISAPK	2	y	1	3	83.2	sp|Q09666|AHNK_HUMAN		FALSE	4215.069824	0.99879998	FALSE	1
457.7507324	513.2667236	83.2	Neuroblast differentiation-associated protein AHNAK OS=Homo sapiens GN=AHNAK PE=1 SV=2		28	ANVDISAPK	ANVDISAPK	2	b	1	5	83.2	sp|Q09666|AHNK_HUMAN		FALSE	4215.069824	0.99879998	FALSE	1
457.7507324	671.3358765	83.2	Neuroblast differentiation-associated protein AHNAK OS=Homo sapiens GN=AHNAK PE=1 SV=2		28	ANVDISAPK	ANVDISAPK	2	b	1	7	83.2	sp|Q09666|AHNK_HUMAN		FALSE	4215.069824	0.99879998	FALSE	1
457.7507324	843.4570313	83.2	Neuroblast differentiation-associated protein AHNAK OS=Homo sapiens GN=AHNAK PE=1 SV=2		28	ANVDISAPK	ANVDISAPK	2	y	1	8	83.2	sp|Q09666|AHNK_HUMAN		FALSE	4215.069824	0.99879998	FALSE	1
379.8646851	505.2802734	132.17	Neuroblast differentiation-associated protein AHNAK OS=Homo sapiens GN=AHNAK PE=1 SV=2		446	FKMPEMNIK	FKMPEMNIK	3	y	1	4	132.17	sp|Q09666|AHNK_HUMAN		FALSE	4183.629883	1	FALSE	1
379.8646851	379.8646851	132.17	Neuroblast differentiation-associated protein AHNAK OS=Homo sapiens GN=AHNAK PE=1 SV=2		303	FKMPEMNIK	FKMPEMNIK	3	y	3	9	132.17	sp|Q09666|AHNK_HUMAN		FALSE	4183.629883	1	FALSE	1
379.8646851	731.3756104	132.17	Neuroblast differentiation-associated protein AHNAK OS=Homo sapiens GN=AHNAK PE=1 SV=2		302	FKMPEMNIK	FKMPEMNIK	3	y	1	6	132.17	sp|Q09666|AHNK_HUMAN		FALSE	4183.629883	1	FALSE	1
379.8646851	633.3065186	132.17	Neuroblast differentiation-associated protein AHNAK OS=Homo sapiens GN=AHNAK PE=1 SV=2		194.24	FKMPEMNIK	FKMPEMNIK	3	b	1	5	132.17	sp|Q09666|AHNK_HUMAN		FALSE	4183.629883	1	FALSE	1
379.8646851	407.2111511	132.17	Neuroblast differentiation-associated protein AHNAK OS=Homo sapiens GN=AHNAK PE=1 SV=2		114	FKMPEMNIK	FKMPEMNIK	3	b	1	3	132.17	sp|Q09666|AHNK_HUMAN		FALSE	4183.629883	1	FALSE	1
379.8646851	276.1706543	132.17	Neuroblast differentiation-associated protein AHNAK OS=Homo sapiens GN=AHNAK PE=1 SV=2		110.6	FKMPEMNIK	FKMPEMNIK	3	b	1	2	132.17	sp|Q09666|AHNK_HUMAN		FALSE	4183.629883	1	FALSE	1
379.8646851	862.4161377	132.17	Neuroblast differentiation-associated protein AHNAK OS=Homo sapiens GN=AHNAK PE=1 SV=2		85	FKMPEMNIK	FKMPEMNIK	3	y	1	7	132.17	sp|Q09666|AHNK_HUMAN		FALSE	4183.629883	1	FALSE	1
379.8646851	317.1568909	132.17	Neuroblast differentiation-associated protein AHNAK OS=Homo sapiens GN=AHNAK PE=1 SV=2		72	FKMPEMNIK	FKMPEMNIK	3	b	2	5	132.17	sp|Q09666|AHNK_HUMAN		FALSE	4183.629883	1	FALSE	1
379.8646851	495.7591858	132.17	Neuroblast differentiation-associated protein AHNAK OS=Homo sapiens GN=AHNAK PE=1 SV=2		58.18	FKMPEMNIK	FKMPEMNIK	3	y	2	8	132.17	sp|Q09666|AHNK_HUMAN		FALSE	4183.629883	1	FALSE	1
379.8646851	374.2398071	132.17	Neuroblast differentiation-associated protein AHNAK OS=Homo sapiens GN=AHNAK PE=1 SV=2		57	FKMPEMNIK	FKMPEMNIK	3	y	1	3	132.17	sp|Q09666|AHNK_HUMAN		FALSE	4183.629883	1	FALSE	1
379.8646851	431.7117004	132.17	Neuroblast differentiation-associated protein AHNAK OS=Homo sapiens GN=AHNAK PE=1 SV=2		57	FKMPEMNIK	FKMPEMNIK	3	y	2	7	132.17	sp|Q09666|AHNK_HUMAN		FALSE	4183.629883	1	FALSE	1
379.8646851	504.263916	132.17	Neuroblast differentiation-associated protein AHNAK OS=Homo sapiens GN=AHNAK PE=1 SV=2		57	FKMPEMNIK	FKMPEMNIK	3	b	1	4	132.17	sp|Q09666|AHNK_HUMAN		FALSE	4183.629883	1	FALSE	1
379.8646851	288.1435547	132.17	Neuroblast differentiation-associated protein AHNAK OS=Homo sapiens GN=AHNAK PE=1 SV=2		56	FKMPEMNIK	FKMPEMNIK	3	y	3	7	132.17	sp|Q09666|AHNK_HUMAN		FALSE	4183.629883	1	FALSE	1
379.8646851	373.8611755	132.17	Neuroblast differentiation-associated protein AHNAK OS=Homo sapiens GN=AHNAK PE=1 SV=2		56	FKMPEMNIK	FKMPEMNIK	3	b	3	9	132.17	sp|Q09666|AHNK_HUMAN		FALSE	4183.629883	1	FALSE	1
379.8646851	634.322876	132.17	Neuroblast differentiation-associated protein AHNAK OS=Homo sapiens GN=AHNAK PE=1 SV=2		46.87	FKMPEMNIK	FKMPEMNIK	3	y	1	5	132.17	sp|Q09666|AHNK_HUMAN		FALSE	4183.629883	1	FALSE	1
379.8646851	878.3898926	132.17	Neuroblast differentiation-associated protein AHNAK OS=Homo sapiens GN=AHNAK PE=1 SV=2		28.82	FKMPEMNIK	FKMPEMNIK	3	b	1	7	132.17	sp|Q09666|AHNK_HUMAN		FALSE	4183.629883	1	FALSE	1
435.9139709	504.2776489	113.27	Neuroblast differentiation-associated protein AHNAK OS=Homo sapiens GN=AHNAK PE=1 SV=2		460	VHAPGLNLSGVGGK	VHAPGLNLSGVGGK	3	y	1	6	113.27	sp|Q09666|AHNK_HUMAN		FALSE	4146.419922	0.998300016	TRUE	1
435.9139709	689.3729248	113.27	Neuroblast differentiation-associated protein AHNAK OS=Homo sapiens GN=AHNAK PE=1 SV=2		443.27	VHAPGLNLSGVGGK	VHAPGLNLSGVGGK	3	b	1	7	113.27	sp|Q09666|AHNK_HUMAN		FALSE	4146.419922	0.998300016	TRUE	1
435.9139709	644.3620605	113.27	Neuroblast differentiation-associated protein AHNAK OS=Homo sapiens GN=AHNAK PE=1 SV=2		440.05	VHAPGLNLSGVGGK	VHAPGLNLSGVGGK	3	b	2	14	113.27	sp|Q09666|AHNK_HUMAN		FALSE	4146.419922	0.998300016	TRUE	1
435.9139709	417.2456055	113.27	Neuroblast differentiation-associated protein AHNAK OS=Homo sapiens GN=AHNAK PE=1 SV=2		349.86	VHAPGLNLSGVGGK	VHAPGLNLSGVGGK	3	y	1	5	113.27	sp|Q09666|AHNK_HUMAN		FALSE	4146.419922	0.998300016	TRUE	1
435.9139709	261.1557312	113.27	Neuroblast differentiation-associated protein AHNAK OS=Homo sapiens GN=AHNAK PE=1 SV=2		229	VHAPGLNLSGVGGK	VHAPGLNLSGVGGK	3	y	1	3	113.27	sp|Q09666|AHNK_HUMAN		FALSE	4146.419922	0.998300016	TRUE	1
435.9139709	462.2459412	113.27	Neuroblast differentiation-associated protein AHNAK OS=Homo sapiens GN=AHNAK PE=1 SV=2		187	VHAPGLNLSGVGGK	VHAPGLNLSGVGGK	3	b	1	5	113.27	sp|Q09666|AHNK_HUMAN		FALSE	4146.419922	0.998300016	TRUE	1
435.9139709	308.1717224	113.27	Neuroblast differentiation-associated protein AHNAK OS=Homo sapiens GN=AHNAK PE=1 SV=2		162.4	VHAPGLNLSGVGGK	VHAPGLNLSGVGGK	3	b	1	3	113.27	sp|Q09666|AHNK_HUMAN		FALSE	4146.419922	0.998300016	TRUE	1
435.9139709	575.3300171	113.27	Neuroblast differentiation-associated protein AHNAK OS=Homo sapiens GN=AHNAK PE=1 SV=2		148.03	VHAPGLNLSGVGGK	VHAPGLNLSGVGGK	3	b	1	6	113.27	sp|Q09666|AHNK_HUMAN		FALSE	4146.419922	0.998300016	TRUE	1
435.9139709	237.1345978	113.27	Neuroblast differentiation-associated protein AHNAK OS=Homo sapiens GN=AHNAK PE=1 SV=2		86	VHAPGLNLSGVGGK	VHAPGLNLSGVGGK	3	b	1	2	113.27	sp|Q09666|AHNK_HUMAN		FALSE	4146.419922	0.998300016	TRUE	1
435.9139709	429.9104614	113.27	Neuroblast differentiation-associated protein AHNAK OS=Homo sapiens GN=AHNAK PE=1 SV=2		85	VHAPGLNLSGVGGK	VHAPGLNLSGVGGK	3	b	3	14	113.27	sp|Q09666|AHNK_HUMAN		FALSE	4146.419922	0.998300016	TRUE	1
435.9139709	731.4046021	113.27	Neuroblast differentiation-associated protein AHNAK OS=Homo sapiens GN=AHNAK PE=1 SV=2		84	VHAPGLNLSGVGGK	VHAPGLNLSGVGGK	3	y	1	8	113.27	sp|Q09666|AHNK_HUMAN		FALSE	4146.419922	0.998300016	TRUE	1
435.9139709	204.1342621	113.27	Neuroblast differentiation-associated protein AHNAK OS=Homo sapiens GN=AHNAK PE=1 SV=2		28	VHAPGLNLSGVGGK	VHAPGLNLSGVGGK	3	y	1	2	113.27	sp|Q09666|AHNK_HUMAN		FALSE	4146.419922	0.998300016	TRUE	1
403.2275696	468.7610779	119.4	Neuroblast differentiation-associated protein AHNAK OS=Homo sapiens GN=AHNAK PE=1 SV=2		475	VTAPDVDLHLK	VTAPDVDLHLK	3	y	2	8	119.4	sp|Q09666|AHNK_HUMAN		FALSE	3991.600098	1	FALSE	1
403.2275696	839.4621582	119.4	Neuroblast differentiation-associated protein AHNAK OS=Homo sapiens GN=AHNAK PE=1 SV=2		360	VTAPDVDLHLK	VTAPDVDLHLK	3	y	1	7	119.4	sp|Q09666|AHNK_HUMAN		FALSE	3991.600098	1	FALSE	1
403.2275696	936.5148926	119.4	Neuroblast differentiation-associated protein AHNAK OS=Homo sapiens GN=AHNAK PE=1 SV=2		301	VTAPDVDLHLK	VTAPDVDLHLK	3	y	1	8	119.4	sp|Q09666|AHNK_HUMAN		FALSE	3991.600098	1	FALSE	1
403.2275696	504.2796631	119.4	Neuroblast differentiation-associated protein AHNAK OS=Homo sapiens GN=AHNAK PE=1 SV=2		272	VTAPDVDLHLK	VTAPDVDLHLK	3	y	2	9	119.4	sp|Q09666|AHNK_HUMAN		FALSE	3991.600098	1	FALSE	1
403.2275696	724.4351807	119.4	Neuroblast differentiation-associated protein AHNAK OS=Homo sapiens GN=AHNAK PE=1 SV=2		228	VTAPDVDLHLK	VTAPDVDLHLK	3	y	1	6	119.4	sp|Q09666|AHNK_HUMAN		FALSE	3991.600098	1	FALSE	1
403.2275696	403.2275696	119.4	Neuroblast differentiation-associated protein AHNAK OS=Homo sapiens GN=AHNAK PE=1 SV=2		186	VTAPDVDLHLK	VTAPDVDLHLK	3	y	3	11	119.4	sp|Q09666|AHNK_HUMAN		FALSE	3991.600098	1	FALSE	1
403.2275696	201.1233673	119.4	Neuroblast differentiation-associated protein AHNAK OS=Homo sapiens GN=AHNAK PE=1 SV=2		173	VTAPDVDLHLK	VTAPDVDLHLK	3	b	1	2	119.4	sp|Q09666|AHNK_HUMAN		FALSE	3991.600098	1	FALSE	1
403.2275696	625.3667603	119.4	Neuroblast differentiation-associated protein AHNAK OS=Homo sapiens GN=AHNAK PE=1 SV=2		156.06	VTAPDVDLHLK	VTAPDVDLHLK	3	y	1	5	119.4	sp|Q09666|AHNK_HUMAN		FALSE	3991.600098	1	FALSE	1
403.2275696	260.1968689	119.4	Neuroblast differentiation-associated protein AHNAK OS=Homo sapiens GN=AHNAK PE=1 SV=2		70	VTAPDVDLHLK	VTAPDVDLHLK	3	y	1	2	119.4	sp|Q09666|AHNK_HUMAN		FALSE	3991.600098	1	FALSE	1
403.2275696	510.3398438	119.4	Neuroblast differentiation-associated protein AHNAK OS=Homo sapiens GN=AHNAK PE=1 SV=2		58	VTAPDVDLHLK	VTAPDVDLHLK	3	y	1	4	119.4	sp|Q09666|AHNK_HUMAN		FALSE	3991.600098	1	FALSE	1
403.2275696	554.8034668	119.4	Neuroblast differentiation-associated protein AHNAK OS=Homo sapiens GN=AHNAK PE=1 SV=2		56	VTAPDVDLHLK	VTAPDVDLHLK	3	y	2	10	119.4	sp|Q09666|AHNK_HUMAN		FALSE	3991.600098	1	FALSE	1
403.2275696	484.2402039	119.4	Neuroblast differentiation-associated protein AHNAK OS=Homo sapiens GN=AHNAK PE=1 SV=2		43	VTAPDVDLHLK	VTAPDVDLHLK	3	b	1	5	119.4	sp|Q09666|AHNK_HUMAN		FALSE	3991.600098	1	FALSE	1
403.2275696	313.1870422	119.4	Neuroblast differentiation-associated protein AHNAK OS=Homo sapiens GN=AHNAK PE=1 SV=2		42	VTAPDVDLHLK	VTAPDVDLHLK	3	y	2	5	119.4	sp|Q09666|AHNK_HUMAN		FALSE	3991.600098	1	FALSE	1
683.0092163	427.2187195	159.62	Neuroblast differentiation-associated protein AHNAK OS=Homo sapiens GN=AHNAK PE=1 SV=2		331	VDIDVPDVDVQGPDWHLK	VDIDVPDVDVQGPDWHLK	3	b	2	8	159.62	sp|Q09666|AHNK_HUMAN		FALSE	3924.860107	0.999599993	FALSE	1
683.0092163	852.4362793	159.62	Neuroblast differentiation-associated protein AHNAK OS=Homo sapiens GN=AHNAK PE=1 SV=2		316.5	VDIDVPDVDVQGPDWHLK	VDIDVPDVDVQGPDWHLK	3	y	1	7	159.62	sp|Q09666|AHNK_HUMAN		FALSE	3924.860107	0.999599993	FALSE	1
683.0092163	753.3728027	159.62	Neuroblast differentiation-associated protein AHNAK OS=Homo sapiens GN=AHNAK PE=1 SV=2		258	VDIDVPDVDVQGPDWHLK	VDIDVPDVDVQGPDWHLK	3	y	2	13	159.62	sp|Q09666|AHNK_HUMAN		FALSE	3924.860107	0.999599993	FALSE	1
683.0092163	443.2136536	159.62	Neuroblast differentiation-associated protein AHNAK OS=Homo sapiens GN=AHNAK PE=1 SV=2		102.8	VDIDVPDVDVQGPDWHLK	VDIDVPDVDVQGPDWHLK	3	b	1	4	159.62	sp|Q09666|AHNK_HUMAN		FALSE	3924.860107	0.999599993	FALSE	1
683.0092163	1079.563232	159.62	Neuroblast differentiation-associated protein AHNAK OS=Homo sapiens GN=AHNAK PE=1 SV=2		100	VDIDVPDVDVQGPDWHLK	VDIDVPDVDVQGPDWHLK	3	y	1	9	159.62	sp|Q09666|AHNK_HUMAN		FALSE	3924.860107	0.999599993	FALSE	1
683.0092163	1505.738281	159.62	Neuroblast differentiation-associated protein AHNAK OS=Homo sapiens GN=AHNAK PE=1 SV=2		86.82	VDIDVPDVDVQGPDWHLK	VDIDVPDVDVQGPDWHLK	3	y	1	13	159.62	sp|Q09666|AHNK_HUMAN		FALSE	3924.860107	0.999599993	FALSE	1
683.0092163	583.335083	159.62	Neuroblast differentiation-associated protein AHNAK OS=Homo sapiens GN=AHNAK PE=1 SV=2		86	VDIDVPDVDVQGPDWHLK	VDIDVPDVDVQGPDWHLK	3	y	1	4	159.62	sp|Q09666|AHNK_HUMAN		FALSE	3924.860107	0.999599993	FALSE	1
683.0092163	215.1026306	159.62	Neuroblast differentiation-associated protein AHNAK OS=Homo sapiens GN=AHNAK PE=1 SV=2		72	VDIDVPDVDVQGPDWHLK	VDIDVPDVDVQGPDWHLK	3	b	1	2	159.62	sp|Q09666|AHNK_HUMAN		FALSE	3924.860107	0.999599993	FALSE	1
683.0092163	795.4147949	159.62	Neuroblast differentiation-associated protein AHNAK OS=Homo sapiens GN=AHNAK PE=1 SV=2		71	VDIDVPDVDVQGPDWHLK	VDIDVPDVDVQGPDWHLK	3	y	1	6	159.62	sp|Q09666|AHNK_HUMAN		FALSE	3924.860107	0.999599993	FALSE	1
683.0092163	1194.59021	159.62	Neuroblast differentiation-associated protein AHNAK OS=Homo sapiens GN=AHNAK PE=1 SV=2		57	VDIDVPDVDVQGPDWHLK	VDIDVPDVDVQGPDWHLK	3	y	1	10	159.62	sp|Q09666|AHNK_HUMAN		FALSE	3924.860107	0.999599993	FALSE	1
683.0092163	260.1968689	159.62	Neuroblast differentiation-associated protein AHNAK OS=Homo sapiens GN=AHNAK PE=1 SV=2		42	VDIDVPDVDVQGPDWHLK	VDIDVPDVDVQGPDWHLK	3	y	1	2	159.62	sp|Q09666|AHNK_HUMAN		FALSE	3924.860107	0.999599993	FALSE	1
683.0092163	1293.658569	159.62	Neuroblast differentiation-associated protein AHNAK OS=Homo sapiens GN=AHNAK PE=1 SV=2		42	VDIDVPDVDVQGPDWHLK	VDIDVPDVDVQGPDWHLK	3	y	1	11	159.62	sp|Q09666|AHNK_HUMAN		FALSE	3924.860107	0.999599993	FALSE	1
683.0092163	328.1867065	159.62	Neuroblast differentiation-associated protein AHNAK OS=Homo sapiens GN=AHNAK PE=1 SV=2		28	VDIDVPDVDVQGPDWHLK	VDIDVPDVDVQGPDWHLK	3	b	1	3	159.62	sp|Q09666|AHNK_HUMAN		FALSE	3924.860107	0.999599993	FALSE	1
683.0092163	542.2820435	159.62	Neuroblast differentiation-associated protein AHNAK OS=Homo sapiens GN=AHNAK PE=1 SV=2		28	VDIDVPDVDVQGPDWHLK	VDIDVPDVDVQGPDWHLK	3	b	1	5	159.62	sp|Q09666|AHNK_HUMAN		FALSE	3924.860107	0.999599993	FALSE	1
683.0092163	639.3348389	159.62	Neuroblast differentiation-associated protein AHNAK OS=Homo sapiens GN=AHNAK PE=1 SV=2		28	VDIDVPDVDVQGPDWHLK	VDIDVPDVDVQGPDWHLK	3	b	1	6	159.62	sp|Q09666|AHNK_HUMAN		FALSE	3924.860107	0.999599993	FALSE	1
683.0092163	802.9069824	159.62	Neuroblast differentiation-associated protein AHNAK OS=Homo sapiens GN=AHNAK PE=1 SV=2		28	VDIDVPDVDVQGPDWHLK	VDIDVPDVDVQGPDWHLK	3	y	2	14	159.62	sp|Q09666|AHNK_HUMAN		FALSE	3924.860107	0.999599993	FALSE	1
683.0092163	860.4204712	159.62	Neuroblast differentiation-associated protein AHNAK OS=Homo sapiens GN=AHNAK PE=1 SV=2		28	VDIDVPDVDVQGPDWHLK	VDIDVPDVDVQGPDWHLK	3	y	2	15	159.62	sp|Q09666|AHNK_HUMAN		FALSE	3924.860107	0.999599993	FALSE	1
683.0092163	1408.685547	159.62	Neuroblast differentiation-associated protein AHNAK OS=Homo sapiens GN=AHNAK PE=1 SV=2		14	VDIDVPDVDVQGPDWHLK	VDIDVPDVDVQGPDWHLK	3	y	1	12	159.62	sp|Q09666|AHNK_HUMAN		FALSE	3924.860107	0.999599993	FALSE	1
683.0092163	916.9625244	159.62	Neuroblast differentiation-associated protein AHNAK OS=Homo sapiens GN=AHNAK PE=1 SV=2		13.21	VDIDVPDVDVQGPDWHLK	VDIDVPDVDVQGPDWHLK	3	y	2	16	159.62	sp|Q09666|AHNK_HUMAN		FALSE	3924.860107	0.999599993	FALSE	1
639.9777832	487.2510986	125.54	Neuroblast differentiation-associated protein AHNAK OS=Homo sapiens GN=AHNAK PE=1 SV=2		416.62	GPHVDVSGPDIDIEGPEGK	GPHVDVSGPDIDIEGPEGK	3	y	1	5	125.54	sp|Q09666|AHNK_HUMAN		FALSE	3883.51001	1	FALSE	1
639.9777832	616.2937012	125.54	Neuroblast differentiation-associated protein AHNAK OS=Homo sapiens GN=AHNAK PE=1 SV=2		415	GPHVDVSGPDIDIEGPEGK	GPHVDVSGPDIDIEGPEGK	3	y	1	6	125.54	sp|Q09666|AHNK_HUMAN		FALSE	3883.51001	1	FALSE	1
639.9777832	961.4373779	125.54	Neuroblast differentiation-associated protein AHNAK OS=Homo sapiens GN=AHNAK PE=1 SV=2		401	GPHVDVSGPDIDIEGPEGK	GPHVDVSGPDIDIEGPEGK	3	b	1	10	125.54	sp|Q09666|AHNK_HUMAN		FALSE	3883.51001	1	FALSE	1
639.9777832	844.4046631	125.54	Neuroblast differentiation-associated protein AHNAK OS=Homo sapiens GN=AHNAK PE=1 SV=2		388	GPHVDVSGPDIDIEGPEGK	GPHVDVSGPDIDIEGPEGK	3	y	1	8	125.54	sp|Q09666|AHNK_HUMAN		FALSE	3883.51001	1	FALSE	1
639.9777832	749.357666	125.54	Neuroblast differentiation-associated protein AHNAK OS=Homo sapiens GN=AHNAK PE=1 SV=2		258	GPHVDVSGPDIDIEGPEGK	GPHVDVSGPDIDIEGPEGK	3	b	1	8	125.54	sp|Q09666|AHNK_HUMAN		FALSE	3883.51001	1	FALSE	1
639.9777832	1189.54834	125.54	Neuroblast differentiation-associated protein AHNAK OS=Homo sapiens GN=AHNAK PE=1 SV=2		243	GPHVDVSGPDIDIEGPEGK	GPHVDVSGPDIDIEGPEGK	3	b	1	12	125.54	sp|Q09666|AHNK_HUMAN		FALSE	3883.51001	1	FALSE	1
639.9777832	957.4887695	125.54	Neuroblast differentiation-associated protein AHNAK OS=Homo sapiens GN=AHNAK PE=1 SV=2		171	GPHVDVSGPDIDIEGPEGK	GPHVDVSGPDIDIEGPEGK	3	y	1	9	125.54	sp|Q09666|AHNK_HUMAN		FALSE	3883.51001	1	FALSE	1
639.9777832	729.3777466	125.54	Neuroblast differentiation-associated protein AHNAK OS=Homo sapiens GN=AHNAK PE=1 SV=2		157.06	GPHVDVSGPDIDIEGPEGK	GPHVDVSGPDIDIEGPEGK	3	y	1	7	125.54	sp|Q09666|AHNK_HUMAN		FALSE	3883.51001	1	FALSE	1
639.9777832	1072.515747	125.54	Neuroblast differentiation-associated protein AHNAK OS=Homo sapiens GN=AHNAK PE=1 SV=2		127	GPHVDVSGPDIDIEGPEGK	GPHVDVSGPDIDIEGPEGK	3	y	1	10	125.54	sp|Q09666|AHNK_HUMAN		FALSE	3883.51001	1	FALSE	1
639.9777832	605.3041992	125.54	Neuroblast differentiation-associated protein AHNAK OS=Homo sapiens GN=AHNAK PE=1 SV=2		114.76	GPHVDVSGPDIDIEGPEGK	GPHVDVSGPDIDIEGPEGK	3	b	1	6	125.54	sp|Q09666|AHNK_HUMAN		FALSE	3883.51001	1	FALSE	1
639.9777832	1074.521484	125.54	Neuroblast differentiation-associated protein AHNAK OS=Homo sapiens GN=AHNAK PE=1 SV=2		100.06	GPHVDVSGPDIDIEGPEGK	GPHVDVSGPDIDIEGPEGK	3	b	1	11	125.54	sp|Q09666|AHNK_HUMAN		FALSE	3883.51001	1	FALSE	1
639.9777832	204.1342621	125.54	Neuroblast differentiation-associated protein AHNAK OS=Homo sapiens GN=AHNAK PE=1 SV=2		71.06	GPHVDVSGPDIDIEGPEGK	GPHVDVSGPDIDIEGPEGK	3	y	1	2	125.54	sp|Q09666|AHNK_HUMAN		FALSE	3883.51001	1	FALSE	1
639.9777832	430.2296143	125.54	Neuroblast differentiation-associated protein AHNAK OS=Homo sapiens GN=AHNAK PE=1 SV=2		71	GPHVDVSGPDIDIEGPEGK	GPHVDVSGPDIDIEGPEGK	3	y	1	4	125.54	sp|Q09666|AHNK_HUMAN		FALSE	3883.51001	1	FALSE	1
639.9777832	391.2088318	125.54	Neuroblast differentiation-associated protein AHNAK OS=Homo sapiens GN=AHNAK PE=1 SV=2		56	GPHVDVSGPDIDIEGPEGK	GPHVDVSGPDIDIEGPEGK	3	b	1	4	125.54	sp|Q09666|AHNK_HUMAN		FALSE	3883.51001	1	FALSE	1
639.9777832	595.277832	125.54	Neuroblast differentiation-associated protein AHNAK OS=Homo sapiens GN=AHNAK PE=1 SV=2		56	GPHVDVSGPDIDIEGPEGK	GPHVDVSGPDIDIEGPEGK	3	b	2	12	125.54	sp|Q09666|AHNK_HUMAN		FALSE	3883.51001	1	FALSE	1
639.9777832	506.2357788	125.54	Neuroblast differentiation-associated protein AHNAK OS=Homo sapiens GN=AHNAK PE=1 SV=2		51.79	GPHVDVSGPDIDIEGPEGK	GPHVDVSGPDIDIEGPEGK	3	b	1	5	125.54	sp|Q09666|AHNK_HUMAN		FALSE	3883.51001	1	FALSE	1
639.9777832	692.3362427	125.54	Neuroblast differentiation-associated protein AHNAK OS=Homo sapiens GN=AHNAK PE=1 SV=2		47.86	GPHVDVSGPDIDIEGPEGK	GPHVDVSGPDIDIEGPEGK	3	b	1	7	125.54	sp|Q09666|AHNK_HUMAN		FALSE	3883.51001	1	FALSE	1
639.9777832	292.1404114	125.54	Neuroblast differentiation-associated protein AHNAK OS=Homo sapiens GN=AHNAK PE=1 SV=2		42	GPHVDVSGPDIDIEGPEGK	GPHVDVSGPDIDIEGPEGK	3	b	1	3	125.54	sp|Q09666|AHNK_HUMAN		FALSE	3883.51001	1	FALSE	1
639.9777832	537.7643433	125.54	Neuroblast differentiation-associated protein AHNAK OS=Homo sapiens GN=AHNAK PE=1 SV=2		42	GPHVDVSGPDIDIEGPEGK	GPHVDVSGPDIDIEGPEGK	3	b	2	11	125.54	sp|Q09666|AHNK_HUMAN		FALSE	3883.51001	1	FALSE	1
639.9777832	1169.568481	125.54	Neuroblast differentiation-associated protein AHNAK OS=Homo sapiens GN=AHNAK PE=1 SV=2		42	GPHVDVSGPDIDIEGPEGK	GPHVDVSGPDIDIEGPEGK	3	y	1	11	125.54	sp|Q09666|AHNK_HUMAN		FALSE	3883.51001	1	FALSE	1
639.9777832	1313.621948	125.54	Neuroblast differentiation-associated protein AHNAK OS=Homo sapiens GN=AHNAK PE=1 SV=2		14	GPHVDVSGPDIDIEGPEGK	GPHVDVSGPDIDIEGPEGK	3	y	1	13	125.54	sp|Q09666|AHNK_HUMAN		FALSE	3883.51001	1	FALSE	1
546.612915	556.2838135	79.55	Neuroblast differentiation-associated protein AHNAK OS=Homo sapiens GN=AHNAK PE=1 SV=2		323.03	AGAISASGPELQGAGHSK	AGAISASGPELQGAGHSK	3	y	1	6	79.55	sp|Q09666|AHNK_HUMAN		FALSE	3858.48999	0.999800026	FALSE	1
546.612915	1023.52179	79.55	Neuroblast differentiation-associated protein AHNAK OS=Homo sapiens GN=AHNAK PE=1 SV=2		288	AGAISASGPELQGAGHSK	AGAISASGPELQGAGHSK	3	y	1	10	79.55	sp|Q09666|AHNK_HUMAN		FALSE	3858.48999	0.999800026	FALSE	1
546.612915	663.3258667	79.55	Neuroblast differentiation-associated protein AHNAK OS=Homo sapiens GN=AHNAK PE=1 SV=2		229	AGAISASGPELQGAGHSK	AGAISASGPELQGAGHSK	3	y	2	14	79.55	sp|Q09666|AHNK_HUMAN		FALSE	3858.48999	0.999800026	FALSE	1
546.612915	797.4264526	79.55	Neuroblast differentiation-associated protein AHNAK OS=Homo sapiens GN=AHNAK PE=1 SV=2		184.75	AGAISASGPELQGAGHSK	AGAISASGPELQGAGHSK	3	y	1	8	79.55	sp|Q09666|AHNK_HUMAN		FALSE	3858.48999	0.999800026	FALSE	1
546.612915	584.2912598	79.55	Neuroblast differentiation-associated protein AHNAK OS=Homo sapiens GN=AHNAK PE=1 SV=2		150.06	AGAISASGPELQGAGHSK	AGAISASGPELQGAGHSK	3	y	2	12	79.55	sp|Q09666|AHNK_HUMAN		FALSE	3858.48999	0.999800026	FALSE	1
546.612915	428.2252197	79.55	Neuroblast differentiation-associated protein AHNAK OS=Homo sapiens GN=AHNAK PE=1 SV=2		128	AGAISASGPELQGAGHSK	AGAISASGPELQGAGHSK	3	y	1	4	79.55	sp|Q09666|AHNK_HUMAN		FALSE	3858.48999	0.999800026	FALSE	1
546.612915	926.4689941	79.55	Neuroblast differentiation-associated protein AHNAK OS=Homo sapiens GN=AHNAK PE=1 SV=2		113	AGAISASGPELQGAGHSK	AGAISASGPELQGAGHSK	3	y	1	9	79.55	sp|Q09666|AHNK_HUMAN		FALSE	3858.48999	0.999800026	FALSE	1
546.612915	1080.543213	79.55	Neuroblast differentiation-associated protein AHNAK OS=Homo sapiens GN=AHNAK PE=1 SV=2		107.74	AGAISASGPELQGAGHSK	AGAISASGPELQGAGHSK	3	y	1	11	79.55	sp|Q09666|AHNK_HUMAN		FALSE	3858.48999	0.999800026	FALSE	1
546.612915	684.3423462	79.55	Neuroblast differentiation-associated protein AHNAK OS=Homo sapiens GN=AHNAK PE=1 SV=2		102.63	AGAISASGPELQGAGHSK	AGAISASGPELQGAGHSK	3	y	1	7	79.55	sp|Q09666|AHNK_HUMAN		FALSE	3858.48999	0.999800026	FALSE	1
546.612915	512.2645264	79.55	Neuroblast differentiation-associated protein AHNAK OS=Homo sapiens GN=AHNAK PE=1 SV=2		100.82	AGAISASGPELQGAGHSK	AGAISASGPELQGAGHSK	3	y	2	10	79.55	sp|Q09666|AHNK_HUMAN		FALSE	3858.48999	0.999800026	FALSE	1
546.612915	1167.575317	79.55	Neuroblast differentiation-associated protein AHNAK OS=Homo sapiens GN=AHNAK PE=1 SV=2		99.82	AGAISASGPELQGAGHSK	AGAISASGPELQGAGHSK	3	y	1	12	79.55	sp|Q09666|AHNK_HUMAN		FALSE	3858.48999	0.999800026	FALSE	1
546.612915	313.1870422	79.55	Neuroblast differentiation-associated protein AHNAK OS=Homo sapiens GN=AHNAK PE=1 SV=2		99.06	AGAISASGPELQGAGHSK	AGAISASGPELQGAGHSK	3	b	1	4	79.55	sp|Q09666|AHNK_HUMAN		FALSE	3858.48999	0.999800026	FALSE	1
546.612915	234.1448364	79.55	Neuroblast differentiation-associated protein AHNAK OS=Homo sapiens GN=AHNAK PE=1 SV=2		85	AGAISASGPELQGAGHSK	AGAISASGPELQGAGHSK	3	y	1	2	79.55	sp|Q09666|AHNK_HUMAN		FALSE	3858.48999	0.999800026	FALSE	1
546.612915	540.7752686	79.55	Neuroblast differentiation-associated protein AHNAK OS=Homo sapiens GN=AHNAK PE=1 SV=2		71	AGAISASGPELQGAGHSK	AGAISASGPELQGAGHSK	3	y	2	11	79.55	sp|Q09666|AHNK_HUMAN		FALSE	3858.48999	0.999800026	FALSE	1
546.612915	719.8678589	79.55	Neuroblast differentiation-associated protein AHNAK OS=Homo sapiens GN=AHNAK PE=1 SV=2		71	AGAISASGPELQGAGHSK	AGAISASGPELQGAGHSK	3	y	2	15	79.55	sp|Q09666|AHNK_HUMAN		FALSE	3858.48999	0.999800026	FALSE	1
546.612915	841.4050293	79.55	Neuroblast differentiation-associated protein AHNAK OS=Homo sapiens GN=AHNAK PE=1 SV=2		42	AGAISASGPELQGAGHSK	AGAISASGPELQGAGHSK	3	b	1	10	79.55	sp|Q09666|AHNK_HUMAN		FALSE	3858.48999	0.999800026	FALSE	1
546.612915	1238.612427	79.55	Neuroblast differentiation-associated protein AHNAK OS=Homo sapiens GN=AHNAK PE=1 SV=2		14	AGAISASGPELQGAGHSK	AGAISASGPELQGAGHSK	3	y	1	13	79.55	sp|Q09666|AHNK_HUMAN		FALSE	3858.48999	0.999800026	FALSE	1
827.9121704	1127.557861	137.68	Neuroblast differentiation-associated protein AHNAK OS=Homo sapiens GN=AHNAK PE=1 SV=2		1025.06	VDIEAPDVSLEGPEGK	VDIEAPDVSLEGPEGK	2	y	1	11	137.68	sp|Q09666|AHNK_HUMAN		FALSE	3802.399902	0.999800026	FALSE	1
827.9121704	487.2510986	137.68	Neuroblast differentiation-associated protein AHNAK OS=Homo sapiens GN=AHNAK PE=1 SV=2		219.21	VDIEAPDVSLEGPEGK	VDIEAPDVSLEGPEGK	2	y	1	5	137.68	sp|Q09666|AHNK_HUMAN		FALSE	3802.399902	0.999800026	FALSE	1
827.9121704	1327.637573	137.68	Neuroblast differentiation-associated protein AHNAK OS=Homo sapiens GN=AHNAK PE=1 SV=2		158	VDIEAPDVSLEGPEGK	VDIEAPDVSLEGPEGK	2	y	1	13	137.68	sp|Q09666|AHNK_HUMAN		FALSE	3802.399902	0.999800026	FALSE	1
827.9121704	816.40979	137.68	Neuroblast differentiation-associated protein AHNAK OS=Homo sapiens GN=AHNAK PE=1 SV=2		152.61	VDIEAPDVSLEGPEGK	VDIEAPDVSLEGPEGK	2	y	1	8	137.68	sp|Q09666|AHNK_HUMAN		FALSE	3802.399902	0.999800026	FALSE	1
827.9121704	229.1182861	137.68	Neuroblast differentiation-associated protein AHNAK OS=Homo sapiens GN=AHNAK PE=1 SV=2		144	VDIEAPDVSLEGPEGK	VDIEAPDVSLEGPEGK	2	b	2	4	137.68	sp|Q09666|AHNK_HUMAN		FALSE	3802.399902	0.999800026	FALSE	1
827.9121704	616.2937012	137.68	Neuroblast differentiation-associated protein AHNAK OS=Homo sapiens GN=AHNAK PE=1 SV=2		129	VDIEAPDVSLEGPEGK	VDIEAPDVSLEGPEGK	2	y	1	6	137.68	sp|Q09666|AHNK_HUMAN		FALSE	3802.399902	0.999800026	FALSE	1
827.9121704	1198.594971	137.68	Neuroblast differentiation-associated protein AHNAK OS=Homo sapiens GN=AHNAK PE=1 SV=2		127.12	VDIEAPDVSLEGPEGK	VDIEAPDVSLEGPEGK	2	y	1	12	137.68	sp|Q09666|AHNK_HUMAN		FALSE	3802.399902	0.999800026	FALSE	1
827.9121704	430.2296143	137.68	Neuroblast differentiation-associated protein AHNAK OS=Homo sapiens GN=AHNAK PE=1 SV=2		112	VDIEAPDVSLEGPEGK	VDIEAPDVSLEGPEGK	2	y	1	4	137.68	sp|Q09666|AHNK_HUMAN		FALSE	3802.399902	0.999800026	FALSE	1
827.9121704	915.4782104	137.68	Neuroblast differentiation-associated protein AHNAK OS=Homo sapiens GN=AHNAK PE=1 SV=2		100	VDIEAPDVSLEGPEGK	VDIEAPDVSLEGPEGK	2	y	1	9	137.68	sp|Q09666|AHNK_HUMAN		FALSE	3802.399902	0.999800026	FALSE	1
827.9121704	564.2825928	137.68	Neuroblast differentiation-associated protein AHNAK OS=Homo sapiens GN=AHNAK PE=1 SV=2		49.88	VDIEAPDVSLEGPEGK	VDIEAPDVSLEGPEGK	2	y	2	11	137.68	sp|Q09666|AHNK_HUMAN		FALSE	3802.399902	0.999800026	FALSE	1
827.9121704	457.2292786	137.68	Neuroblast differentiation-associated protein AHNAK OS=Homo sapiens GN=AHNAK PE=1 SV=2		43	VDIEAPDVSLEGPEGK	VDIEAPDVSLEGPEGK	2	b	1	4	137.68	sp|Q09666|AHNK_HUMAN		FALSE	3802.399902	0.999800026	FALSE	1
827.9121704	204.1342621	137.68	Neuroblast differentiation-associated protein AHNAK OS=Homo sapiens GN=AHNAK PE=1 SV=2		42	VDIEAPDVSLEGPEGK	VDIEAPDVSLEGPEGK	2	y	1	2	137.68	sp|Q09666|AHNK_HUMAN		FALSE	3802.399902	0.999800026	FALSE	1
827.9121704	729.3777466	137.68	Neuroblast differentiation-associated protein AHNAK OS=Homo sapiens GN=AHNAK PE=1 SV=2		35.26	VDIEAPDVSLEGPEGK	VDIEAPDVSLEGPEGK	2	y	1	7	137.68	sp|Q09666|AHNK_HUMAN		FALSE	3802.399902	0.999800026	FALSE	1
827.9121704	827.9121704	137.68	Neuroblast differentiation-associated protein AHNAK OS=Homo sapiens GN=AHNAK PE=1 SV=2		28	VDIEAPDVSLEGPEGK	VDIEAPDVSLEGPEGK	2	y	2	16	137.68	sp|Q09666|AHNK_HUMAN		FALSE	3802.399902	0.999800026	FALSE	1
827.9121704	1030.505127	137.68	Neuroblast differentiation-associated protein AHNAK OS=Homo sapiens GN=AHNAK PE=1 SV=2		28	VDIEAPDVSLEGPEGK	VDIEAPDVSLEGPEGK	2	y	1	10	137.68	sp|Q09666|AHNK_HUMAN		FALSE	3802.399902	0.999800026	FALSE	1
827.9121704	1440.72168	137.68	Neuroblast differentiation-associated protein AHNAK OS=Homo sapiens GN=AHNAK PE=1 SV=2		14	VDIEAPDVSLEGPEGK	VDIEAPDVSLEGPEGK	2	y	1	14	137.68	sp|Q09666|AHNK_HUMAN		FALSE	3802.399902	0.999800026	FALSE	1
692.359375	871.4519653	111.56	Neuroblast differentiation-associated protein AHNAK OS=Homo sapiens GN=AHNAK PE=1 SV=2		954	VDINAPDVEVQGK	VDINAPDVEVQGK	2	y	1	8	111.56	sp|Q09666|AHNK_HUMAN		FALSE	3780.639893	0.999599993	FALSE	1
692.359375	1056.531982	111.56	Neuroblast differentiation-associated protein AHNAK OS=Homo sapiens GN=AHNAK PE=1 SV=2		201	VDINAPDVEVQGK	VDINAPDVEVQGK	2	y	1	10	111.56	sp|Q09666|AHNK_HUMAN		FALSE	3780.639893	0.999599993	FALSE	1
692.359375	431.261261	111.56	Neuroblast differentiation-associated protein AHNAK OS=Homo sapiens GN=AHNAK PE=1 SV=2		187	VDINAPDVEVQGK	VDINAPDVEVQGK	2	y	1	4	111.56	sp|Q09666|AHNK_HUMAN		FALSE	3780.639893	0.999599993	FALSE	1
692.359375	942.4890747	111.56	Neuroblast differentiation-associated protein AHNAK OS=Homo sapiens GN=AHNAK PE=1 SV=2		172	VDINAPDVEVQGK	VDINAPDVEVQGK	2	y	1	9	111.56	sp|Q09666|AHNK_HUMAN		FALSE	3780.639893	0.999599993	FALSE	1
692.359375	659.3722534	111.56	Neuroblast differentiation-associated protein AHNAK OS=Homo sapiens GN=AHNAK PE=1 SV=2		143	VDINAPDVEVQGK	VDINAPDVEVQGK	2	y	1	6	111.56	sp|Q09666|AHNK_HUMAN		FALSE	3780.639893	0.999599993	FALSE	1
692.359375	332.1928406	111.56	Neuroblast differentiation-associated protein AHNAK OS=Homo sapiens GN=AHNAK PE=1 SV=2		129	VDINAPDVEVQGK	VDINAPDVEVQGK	2	y	1	3	111.56	sp|Q09666|AHNK_HUMAN		FALSE	3780.639893	0.999599993	FALSE	1
692.359375	560.303833	111.56	Neuroblast differentiation-associated protein AHNAK OS=Homo sapiens GN=AHNAK PE=1 SV=2		101	VDINAPDVEVQGK	VDINAPDVEVQGK	2	y	1	5	111.56	sp|Q09666|AHNK_HUMAN		FALSE	3780.639893	0.999599993	FALSE	1
692.359375	215.1026306	111.56	Neuroblast differentiation-associated protein AHNAK OS=Homo sapiens GN=AHNAK PE=1 SV=2		57.06	VDINAPDVEVQGK	VDINAPDVEVQGK	2	b	1	2	111.56	sp|Q09666|AHNK_HUMAN		FALSE	3780.639893	0.999599993	FALSE	1
692.359375	436.2296143	111.56	Neuroblast differentiation-associated protein AHNAK OS=Homo sapiens GN=AHNAK PE=1 SV=2		57	VDINAPDVEVQGK	VDINAPDVEVQGK	2	y	2	8	111.56	sp|Q09666|AHNK_HUMAN		FALSE	3780.639893	0.999599993	FALSE	1
692.359375	692.359375	111.56	Neuroblast differentiation-associated protein AHNAK OS=Homo sapiens GN=AHNAK PE=1 SV=2		56	VDINAPDVEVQGK	VDINAPDVEVQGK	2	y	2	13	111.56	sp|Q09666|AHNK_HUMAN		FALSE	3780.639893	0.999599993	FALSE	1
692.359375	442.2296143	111.56	Neuroblast differentiation-associated protein AHNAK OS=Homo sapiens GN=AHNAK PE=1 SV=2		48.72	VDINAPDVEVQGK	VDINAPDVEVQGK	2	b	1	4	111.56	sp|Q09666|AHNK_HUMAN		FALSE	3780.639893	0.999599993	FALSE	1
692.359375	1052.525879	111.56	Neuroblast differentiation-associated protein AHNAK OS=Homo sapiens GN=AHNAK PE=1 SV=2		42	VDINAPDVEVQGK	VDINAPDVEVQGK	2	b	1	10	111.56	sp|Q09666|AHNK_HUMAN		FALSE	3780.639893	0.999599993	FALSE	1
692.359375	1169.616089	111.56	Neuroblast differentiation-associated protein AHNAK OS=Homo sapiens GN=AHNAK PE=1 SV=2		28	VDINAPDVEVQGK	VDINAPDVEVQGK	2	y	1	11	111.56	sp|Q09666|AHNK_HUMAN		FALSE	3780.639893	0.999599993	FALSE	1
692.359375	1284.643066	111.56	Neuroblast differentiation-associated protein AHNAK OS=Homo sapiens GN=AHNAK PE=1 SV=2		28	VDINAPDVEVQGK	VDINAPDVEVQGK	2	y	1	12	111.56	sp|Q09666|AHNK_HUMAN		FALSE	3780.639893	0.999599993	FALSE	1
537.2653809	1083.50647	83.96	Neuroblast differentiation-associated protein AHNAK OS=Homo sapiens GN=AHNAK PE=1 SV=2		315.82	AVEVQGPSLESGDHGK	AVEVQGPSLESGDHGK	3	y	1	11	83.96	sp|Q09666|AHNK_HUMAN		FALSE	3746.469971	0.997200012	FALSE	1
537.2653809	537.2653809	83.96	Neuroblast differentiation-associated protein AHNAK OS=Homo sapiens GN=AHNAK PE=1 SV=2		286.06	AVEVQGPSLESGDHGK	AVEVQGPSLESGDHGK	3	y	3	16	83.96	sp|Q09666|AHNK_HUMAN		FALSE	3746.469971	0.997200012	FALSE	1
537.2653809	600.2736206	83.96	Neuroblast differentiation-associated protein AHNAK OS=Homo sapiens GN=AHNAK PE=1 SV=2		244	AVEVQGPSLESGDHGK	AVEVQGPSLESGDHGK	3	y	1	6	83.96	sp|Q09666|AHNK_HUMAN		FALSE	3746.469971	0.997200012	FALSE	1
537.2653809	729.3162231	83.96	Neuroblast differentiation-associated protein AHNAK OS=Homo sapiens GN=AHNAK PE=1 SV=2		206.91	AVEVQGPSLESGDHGK	AVEVQGPSLESGDHGK	3	y	1	7	83.96	sp|Q09666|AHNK_HUMAN		FALSE	3746.469971	0.997200012	FALSE	1
537.2653809	341.1819458	83.96	Neuroblast differentiation-associated protein AHNAK OS=Homo sapiens GN=AHNAK PE=1 SV=2		172.76	AVEVQGPSLESGDHGK	AVEVQGPSLESGDHGK	3	b	2	7	83.96	sp|Q09666|AHNK_HUMAN		FALSE	3746.469971	0.997200012	FALSE	1
537.2653809	929.432312	83.96	Neuroblast differentiation-associated protein AHNAK OS=Homo sapiens GN=AHNAK PE=1 SV=2		156	AVEVQGPSLESGDHGK	AVEVQGPSLESGDHGK	3	y	1	9	83.96	sp|Q09666|AHNK_HUMAN		FALSE	3746.469971	0.997200012	FALSE	1
537.2653809	842.4002686	83.96	Neuroblast differentiation-associated protein AHNAK OS=Homo sapiens GN=AHNAK PE=1 SV=2		144	AVEVQGPSLESGDHGK	AVEVQGPSLESGDHGK	3	y	1	8	83.96	sp|Q09666|AHNK_HUMAN		FALSE	3746.469971	0.997200012	FALSE	1
537.2653809	584.303833	83.96	Neuroblast differentiation-associated protein AHNAK OS=Homo sapiens GN=AHNAK PE=1 SV=2		128	AVEVQGPSLESGDHGK	AVEVQGPSLESGDHGK	3	b	1	6	83.96	sp|Q09666|AHNK_HUMAN		FALSE	3746.469971	0.997200012	FALSE	1
537.2653809	1026.485107	83.96	Neuroblast differentiation-associated protein AHNAK OS=Homo sapiens GN=AHNAK PE=1 SV=2		127	AVEVQGPSLESGDHGK	AVEVQGPSLESGDHGK	3	y	1	10	83.96	sp|Q09666|AHNK_HUMAN		FALSE	3746.469971	0.997200012	FALSE	1
537.2653809	513.2415771	83.96	Neuroblast differentiation-associated protein AHNAK OS=Homo sapiens GN=AHNAK PE=1 SV=2		112.58	AVEVQGPSLESGDHGK	AVEVQGPSLESGDHGK	3	y	1	5	83.96	sp|Q09666|AHNK_HUMAN		FALSE	3746.469971	0.997200012	FALSE	1
537.2653809	720.3416748	83.96	Neuroblast differentiation-associated protein AHNAK OS=Homo sapiens GN=AHNAK PE=1 SV=2		85.06	AVEVQGPSLESGDHGK	AVEVQGPSLESGDHGK	3	y	2	14	83.96	sp|Q09666|AHNK_HUMAN		FALSE	3746.469971	0.997200012	FALSE	1
537.2653809	300.1553955	83.96	Neuroblast differentiation-associated protein AHNAK OS=Homo sapiens GN=AHNAK PE=1 SV=2		85	AVEVQGPSLESGDHGK	AVEVQGPSLESGDHGK	3	b	1	3	83.96	sp|Q09666|AHNK_HUMAN		FALSE	3746.469971	0.997200012	FALSE	1
537.2653809	204.1342621	83.96	Neuroblast differentiation-associated protein AHNAK OS=Homo sapiens GN=AHNAK PE=1 SV=2		57	AVEVQGPSLESGDHGK	AVEVQGPSLESGDHGK	3	y	1	2	83.96	sp|Q09666|AHNK_HUMAN		FALSE	3746.469971	0.997200012	FALSE	1
537.2653809	1211.565063	83.96	Neuroblast differentiation-associated protein AHNAK OS=Homo sapiens GN=AHNAK PE=1 SV=2		28	AVEVQGPSLESGDHGK	AVEVQGPSLESGDHGK	3	y	1	12	83.96	sp|Q09666|AHNK_HUMAN		FALSE	3746.469971	0.997200012	FALSE	1
564.2809448	487.2510986	128.12	Neuroblast differentiation-associated protein AHNAK OS=Homo sapiens GN=AHNAK PE=1 SV=2		229	IDVDAPDIDIHGPDAK	IDVDAPDIDIHGPDAK	3	y	1	5	128.12	sp|Q09666|AHNK_HUMAN		FALSE	3616.98999	0.999899983	FALSE	1
564.2809448	852.4210205	128.12	Neuroblast differentiation-associated protein AHNAK OS=Homo sapiens GN=AHNAK PE=1 SV=2		212	IDVDAPDIDIHGPDAK	IDVDAPDIDIHGPDAK	3	y	1	8	128.12	sp|Q09666|AHNK_HUMAN		FALSE	3616.98999	0.999899983	FALSE	1
564.2809448	624.3099976	128.12	Neuroblast differentiation-associated protein AHNAK OS=Homo sapiens GN=AHNAK PE=1 SV=2		180.1	IDVDAPDIDIHGPDAK	IDVDAPDIDIHGPDAK	3	y	1	6	128.12	sp|Q09666|AHNK_HUMAN		FALSE	3616.98999	0.999899983	FALSE	1
564.2809448	1177.584839	128.12	Neuroblast differentiation-associated protein AHNAK OS=Homo sapiens GN=AHNAK PE=1 SV=2		157.96	IDVDAPDIDIHGPDAK	IDVDAPDIDIHGPDAK	3	y	1	11	128.12	sp|Q09666|AHNK_HUMAN		FALSE	3616.98999	0.999899983	FALSE	1
564.2809448	229.1182861	128.12	Neuroblast differentiation-associated protein AHNAK OS=Homo sapiens GN=AHNAK PE=1 SV=2		157	IDVDAPDIDIHGPDAK	IDVDAPDIDIHGPDAK	3	b	1	2	128.12	sp|Q09666|AHNK_HUMAN		FALSE	3616.98999	0.999899983	FALSE	1
564.2809448	682.328064	128.12	Neuroblast differentiation-associated protein AHNAK OS=Homo sapiens GN=AHNAK PE=1 SV=2		72	IDVDAPDIDIHGPDAK	IDVDAPDIDIHGPDAK	3	y	2	13	128.12	sp|Q09666|AHNK_HUMAN		FALSE	3616.98999	0.999899983	FALSE	1
564.2809448	589.2960205	128.12	Neuroblast differentiation-associated protein AHNAK OS=Homo sapiens GN=AHNAK PE=1 SV=2		71	IDVDAPDIDIHGPDAK	IDVDAPDIDIHGPDAK	3	y	2	11	128.12	sp|Q09666|AHNK_HUMAN		FALSE	3616.98999	0.999899983	FALSE	1
564.2809448	731.8622437	128.12	Neuroblast differentiation-associated protein AHNAK OS=Homo sapiens GN=AHNAK PE=1 SV=2		57	IDVDAPDIDIHGPDAK	IDVDAPDIDIHGPDAK	3	y	2	14	128.12	sp|Q09666|AHNK_HUMAN		FALSE	3616.98999	0.999899983	FALSE	1
564.2809448	737.3464355	128.12	Neuroblast differentiation-associated protein AHNAK OS=Homo sapiens GN=AHNAK PE=1 SV=2		57	IDVDAPDIDIHGPDAK	IDVDAPDIDIHGPDAK	3	b	2	14	128.12	sp|Q09666|AHNK_HUMAN		FALSE	3616.98999	0.999899983	FALSE	1
564.2809448	218.1499176	128.12	Neuroblast differentiation-associated protein AHNAK OS=Homo sapiens GN=AHNAK PE=1 SV=2		56	IDVDAPDIDIHGPDAK	IDVDAPDIDIHGPDAK	3	y	1	2	128.12	sp|Q09666|AHNK_HUMAN		FALSE	3616.98999	0.999899983	FALSE	1
564.2809448	965.5050659	128.12	Neuroblast differentiation-associated protein AHNAK OS=Homo sapiens GN=AHNAK PE=1 SV=2		56	IDVDAPDIDIHGPDAK	IDVDAPDIDIHGPDAK	3	y	1	9	128.12	sp|Q09666|AHNK_HUMAN		FALSE	3616.98999	0.999899983	FALSE	1
564.2809448	1080.531982	128.12	Neuroblast differentiation-associated protein AHNAK OS=Homo sapiens GN=AHNAK PE=1 SV=2		56	IDVDAPDIDIHGPDAK	IDVDAPDIDIHGPDAK	3	y	1	10	128.12	sp|Q09666|AHNK_HUMAN		FALSE	3616.98999	0.999899983	FALSE	1
564.2809448	726.3304443	128.12	Neuroblast differentiation-associated protein AHNAK OS=Homo sapiens GN=AHNAK PE=1 SV=2		46.25	IDVDAPDIDIHGPDAK	IDVDAPDIDIHGPDAK	3	b	1	7	128.12	sp|Q09666|AHNK_HUMAN		FALSE	3616.98999	0.999899983	FALSE	1
564.2809448	430.2296143	128.12	Neuroblast differentiation-associated protein AHNAK OS=Homo sapiens GN=AHNAK PE=1 SV=2		42	IDVDAPDIDIHGPDAK	IDVDAPDIDIHGPDAK	3	y	1	4	128.12	sp|Q09666|AHNK_HUMAN		FALSE	3616.98999	0.999899983	FALSE	1
564.2809448	443.2136536	128.12	Neuroblast differentiation-associated protein AHNAK OS=Homo sapiens GN=AHNAK PE=1 SV=2		42	IDVDAPDIDIHGPDAK	IDVDAPDIDIHGPDAK	3	b	1	4	128.12	sp|Q09666|AHNK_HUMAN		FALSE	3616.98999	0.999899983	FALSE	1
564.2809448	789.3757324	128.12	Neuroblast differentiation-associated protein AHNAK OS=Homo sapiens GN=AHNAK PE=1 SV=2		42	IDVDAPDIDIHGPDAK	IDVDAPDIDIHGPDAK	3	y	2	15	128.12	sp|Q09666|AHNK_HUMAN		FALSE	3616.98999	0.999899983	FALSE	1
564.2809448	1363.648804	128.12	Neuroblast differentiation-associated protein AHNAK OS=Homo sapiens GN=AHNAK PE=1 SV=2		28	IDVDAPDIDIHGPDAK	IDVDAPDIDIHGPDAK	3	y	1	13	128.12	sp|Q09666|AHNK_HUMAN		FALSE	3616.98999	0.999899983	FALSE	1
564.2809448	1248.621948	128.12	Neuroblast differentiation-associated protein AHNAK OS=Homo sapiens GN=AHNAK PE=1 SV=2		14	IDVDAPDIDIHGPDAK	IDVDAPDIDIHGPDAK	3	y	1	12	128.12	sp|Q09666|AHNK_HUMAN		FALSE	3616.98999	0.999899983	FALSE	1
564.2809448	624.8145752	128.12	Neuroblast differentiation-associated protein AHNAK OS=Homo sapiens GN=AHNAK PE=1 SV=2		0.04	IDVDAPDIDIHGPDAK	IDVDAPDIDIHGPDAK	3	y	2	12	128.12	sp|Q09666|AHNK_HUMAN		FALSE	3616.98999	0.999899983	FALSE	1
574.2844849	624.3099976	129.49	Neuroblast differentiation-associated protein AHNAK OS=Homo sapiens GN=AHNAK PE=1 SV=2		272	VDIDTPDIDIHGPEGK	VDIDTPDIDIHGPEGK	3	y	1	6	129.49	sp|Q09666|AHNK_HUMAN		FALSE	3429.790039	1	FALSE	1
574.2844849	487.2510986	129.49	Neuroblast differentiation-associated protein AHNAK OS=Homo sapiens GN=AHNAK PE=1 SV=2		230	VDIDTPDIDIHGPEGK	VDIDTPDIDIHGPEGK	3	y	1	5	129.49	sp|Q09666|AHNK_HUMAN		FALSE	3429.790039	1	FALSE	1
574.2844849	589.2960205	129.49	Neuroblast differentiation-associated protein AHNAK OS=Homo sapiens GN=AHNAK PE=1 SV=2		216	VDIDTPDIDIHGPEGK	VDIDTPDIDIHGPEGK	3	y	2	11	129.49	sp|Q09666|AHNK_HUMAN		FALSE	3429.790039	1	FALSE	1
574.2844849	215.1026306	129.49	Neuroblast differentiation-associated protein AHNAK OS=Homo sapiens GN=AHNAK PE=1 SV=2		144	VDIDTPDIDIHGPEGK	VDIDTPDIDIHGPEGK	3	b	1	2	129.49	sp|Q09666|AHNK_HUMAN		FALSE	3429.790039	1	FALSE	1
574.2844849	1177.584839	129.49	Neuroblast differentiation-associated protein AHNAK OS=Homo sapiens GN=AHNAK PE=1 SV=2		129.51	VDIDTPDIDIHGPEGK	VDIDTPDIDIHGPEGK	3	y	1	11	129.49	sp|Q09666|AHNK_HUMAN		FALSE	3429.790039	1	FALSE	1
574.2844849	965.5050659	129.49	Neuroblast differentiation-associated protein AHNAK OS=Homo sapiens GN=AHNAK PE=1 SV=2		128	VDIDTPDIDIHGPEGK	VDIDTPDIDIHGPEGK	3	y	1	9	129.49	sp|Q09666|AHNK_HUMAN		FALSE	3429.790039	1	FALSE	1
574.2844849	1080.531982	129.49	Neuroblast differentiation-associated protein AHNAK OS=Homo sapiens GN=AHNAK PE=1 SV=2		127	VDIDTPDIDIHGPEGK	VDIDTPDIDIHGPEGK	3	y	1	10	129.49	sp|Q09666|AHNK_HUMAN		FALSE	3429.790039	1	FALSE	1
574.2844849	639.8198853	129.49	Neuroblast differentiation-associated protein AHNAK OS=Homo sapiens GN=AHNAK PE=1 SV=2		115	VDIDTPDIDIHGPEGK	VDIDTPDIDIHGPEGK	3	y	2	12	129.49	sp|Q09666|AHNK_HUMAN		FALSE	3429.790039	1	FALSE	1
574.2844849	737.394043	129.49	Neuroblast differentiation-associated protein AHNAK OS=Homo sapiens GN=AHNAK PE=1 SV=2		113.69	VDIDTPDIDIHGPEGK	VDIDTPDIDIHGPEGK	3	y	1	7	129.49	sp|Q09666|AHNK_HUMAN		FALSE	3429.790039	1	FALSE	1
574.2844849	852.4210205	129.49	Neuroblast differentiation-associated protein AHNAK OS=Homo sapiens GN=AHNAK PE=1 SV=2		85.75	VDIDTPDIDIHGPEGK	VDIDTPDIDIHGPEGK	3	y	1	8	129.49	sp|Q09666|AHNK_HUMAN		FALSE	3429.790039	1	FALSE	1
574.2844849	697.333313	129.49	Neuroblast differentiation-associated protein AHNAK OS=Homo sapiens GN=AHNAK PE=1 SV=2		85	VDIDTPDIDIHGPEGK	VDIDTPDIDIHGPEGK	3	y	2	13	129.49	sp|Q09666|AHNK_HUMAN		FALSE	3429.790039	1	FALSE	1
574.2844849	204.1342621	129.49	Neuroblast differentiation-associated protein AHNAK OS=Homo sapiens GN=AHNAK PE=1 SV=2		70	VDIDTPDIDIHGPEGK	VDIDTPDIDIHGPEGK	3	y	1	2	129.49	sp|Q09666|AHNK_HUMAN		FALSE	3429.790039	1	FALSE	1
574.2844849	753.8753662	129.49	Neuroblast differentiation-associated protein AHNAK OS=Homo sapiens GN=AHNAK PE=1 SV=2		57	VDIDTPDIDIHGPEGK	VDIDTPDIDIHGPEGK	3	y	2	14	129.49	sp|Q09666|AHNK_HUMAN		FALSE	3429.790039	1	FALSE	1
574.2844849	430.2296143	129.49	Neuroblast differentiation-associated protein AHNAK OS=Homo sapiens GN=AHNAK PE=1 SV=2		56	VDIDTPDIDIHGPEGK	VDIDTPDIDIHGPEGK	3	y	1	4	129.49	sp|Q09666|AHNK_HUMAN		FALSE	3429.790039	1	FALSE	1
574.2844849	443.2136536	129.49	Neuroblast differentiation-associated protein AHNAK OS=Homo sapiens GN=AHNAK PE=1 SV=2		42	VDIDTPDIDIHGPEGK	VDIDTPDIDIHGPEGK	3	b	1	4	129.49	sp|Q09666|AHNK_HUMAN		FALSE	3429.790039	1	FALSE	1
574.2844849	1278.632446	129.49	Neuroblast differentiation-associated protein AHNAK OS=Homo sapiens GN=AHNAK PE=1 SV=2		42	VDIDTPDIDIHGPEGK	VDIDTPDIDIHGPEGK	3	y	1	12	129.49	sp|Q09666|AHNK_HUMAN		FALSE	3429.790039	1	FALSE	1
574.2844849	811.388855	129.49	Neuroblast differentiation-associated protein AHNAK OS=Homo sapiens GN=AHNAK PE=1 SV=2		28	VDIDTPDIDIHGPEGK	VDIDTPDIDIHGPEGK	3	y	2	15	129.49	sp|Q09666|AHNK_HUMAN		FALSE	3429.790039	1	FALSE	1
574.2844849	1393.659424	129.49	Neuroblast differentiation-associated protein AHNAK OS=Homo sapiens GN=AHNAK PE=1 SV=2		28	VDIDTPDIDIHGPEGK	VDIDTPDIDIHGPEGK	3	y	1	13	129.49	sp|Q09666|AHNK_HUMAN		FALSE	3429.790039	1	FALSE	1
422.2321777	544.30896	76.68	Neuroblast differentiation-associated protein AHNAK OS=Homo sapiens GN=AHNAK PE=1 SV=2		1243	ADLGVSGPK	ADLGVSGPK	2	y	1	6	76.68	sp|Q09666|AHNK_HUMAN		FALSE	3334.429932	0.994199991	FALSE	1
422.2321777	657.3930054	76.68	Neuroblast differentiation-associated protein AHNAK OS=Homo sapiens GN=AHNAK PE=1 SV=2		716.4	ADLGVSGPK	ADLGVSGPK	2	y	1	7	76.68	sp|Q09666|AHNK_HUMAN		FALSE	3334.429932	0.994199991	FALSE	1
422.2321777	772.4199219	76.68	Neuroblast differentiation-associated protein AHNAK OS=Homo sapiens GN=AHNAK PE=1 SV=2		259	ADLGVSGPK	ADLGVSGPK	2	y	1	8	76.68	sp|Q09666|AHNK_HUMAN		FALSE	3334.429932	0.994199991	FALSE	1
422.2321777	487.2874756	76.68	Neuroblast differentiation-associated protein AHNAK OS=Homo sapiens GN=AHNAK PE=1 SV=2		215	ADLGVSGPK	ADLGVSGPK	2	y	1	5	76.68	sp|Q09666|AHNK_HUMAN		FALSE	3334.429932	0.994199991	FALSE	1
422.2321777	388.2190552	76.68	Neuroblast differentiation-associated protein AHNAK OS=Homo sapiens GN=AHNAK PE=1 SV=2		185	ADLGVSGPK	ADLGVSGPK	2	y	1	4	76.68	sp|Q09666|AHNK_HUMAN		FALSE	3334.429932	0.994199991	FALSE	1
422.2321777	422.2321777	76.68	Neuroblast differentiation-associated protein AHNAK OS=Homo sapiens GN=AHNAK PE=1 SV=2		129	ADLGVSGPK	ADLGVSGPK	2	y	2	9	76.68	sp|Q09666|AHNK_HUMAN		FALSE	3334.429932	0.994199991	FALSE	1
422.2321777	300.1553955	76.68	Neuroblast differentiation-associated protein AHNAK OS=Homo sapiens GN=AHNAK PE=1 SV=2		114	ADLGVSGPK	ADLGVSGPK	2	b	1	3	76.68	sp|Q09666|AHNK_HUMAN		FALSE	3334.429932	0.994199991	FALSE	1
422.2321777	244.1473694	76.68	Neuroblast differentiation-associated protein AHNAK OS=Homo sapiens GN=AHNAK PE=1 SV=2		99.06	ADLGVSGPK	ADLGVSGPK	2	y	2	5	76.68	sp|Q09666|AHNK_HUMAN		FALSE	3334.429932	0.994199991	FALSE	1
422.2321777	329.2001343	76.68	Neuroblast differentiation-associated protein AHNAK OS=Homo sapiens GN=AHNAK PE=1 SV=2		28	ADLGVSGPK	ADLGVSGPK	2	y	2	7	76.68	sp|Q09666|AHNK_HUMAN		FALSE	3334.429932	0.994199991	FALSE	1
422.2321777	456.2452698	76.68	Neuroblast differentiation-associated protein AHNAK OS=Homo sapiens GN=AHNAK PE=1 SV=2		28	ADLGVSGPK	ADLGVSGPK	2	b	1	5	76.68	sp|Q09666|AHNK_HUMAN		FALSE	3334.429932	0.994199991	FALSE	1
855.4332275	1168.584473	148.98	Neuroblast differentiation-associated protein AHNAK OS=Homo sapiens GN=AHNAK PE=1 SV=2		743.89	VDIDVPDVNLEAPEGK	VDIDVPDVNLEAPEGK	2	y	1	11	148.98	sp|Q09666|AHNK_HUMAN		FALSE	3325.649902	0.99940002	FALSE	1
855.4332275	443.2136536	148.98	Neuroblast differentiation-associated protein AHNAK OS=Homo sapiens GN=AHNAK PE=1 SV=2		243	VDIDVPDVNLEAPEGK	VDIDVPDVNLEAPEGK	2	b	1	4	148.98	sp|Q09666|AHNK_HUMAN		FALSE	3325.649902	0.99940002	FALSE	1
855.4332275	215.1026306	148.98	Neuroblast differentiation-associated protein AHNAK OS=Homo sapiens GN=AHNAK PE=1 SV=2		172	VDIDVPDVNLEAPEGK	VDIDVPDVNLEAPEGK	2	b	1	2	148.98	sp|Q09666|AHNK_HUMAN		FALSE	3325.649902	0.99940002	FALSE	1
855.4332275	501.2667236	148.98	Neuroblast differentiation-associated protein AHNAK OS=Homo sapiens GN=AHNAK PE=1 SV=2		157.69	VDIDVPDVNLEAPEGK	VDIDVPDVNLEAPEGK	2	y	1	5	148.98	sp|Q09666|AHNK_HUMAN		FALSE	3325.649902	0.99940002	FALSE	1
855.4332275	430.2296143	148.98	Neuroblast differentiation-associated protein AHNAK OS=Homo sapiens GN=AHNAK PE=1 SV=2		128	VDIDVPDVNLEAPEGK	VDIDVPDVNLEAPEGK	2	y	1	4	148.98	sp|Q09666|AHNK_HUMAN		FALSE	3325.649902	0.99940002	FALSE	1
855.4332275	204.1342621	148.98	Neuroblast differentiation-associated protein AHNAK OS=Homo sapiens GN=AHNAK PE=1 SV=2		100	VDIDVPDVNLEAPEGK	VDIDVPDVNLEAPEGK	2	y	1	2	148.98	sp|Q09666|AHNK_HUMAN		FALSE	3325.649902	0.99940002	FALSE	1
855.4332275	1382.67981	148.98	Neuroblast differentiation-associated protein AHNAK OS=Homo sapiens GN=AHNAK PE=1 SV=2		70.82	VDIDVPDVNLEAPEGK	VDIDVPDVNLEAPEGK	2	y	1	13	148.98	sp|Q09666|AHNK_HUMAN		FALSE	3325.649902	0.99940002	FALSE	1
855.4332275	427.2187195	148.98	Neuroblast differentiation-associated protein AHNAK OS=Homo sapiens GN=AHNAK PE=1 SV=2		70	VDIDVPDVNLEAPEGK	VDIDVPDVNLEAPEGK	2	b	2	8	148.98	sp|Q09666|AHNK_HUMAN		FALSE	3325.649902	0.99940002	FALSE	1
855.4332275	956.5047607	148.98	Neuroblast differentiation-associated protein AHNAK OS=Homo sapiens GN=AHNAK PE=1 SV=2		57.82	VDIDVPDVNLEAPEGK	VDIDVPDVNLEAPEGK	2	y	1	9	148.98	sp|Q09666|AHNK_HUMAN		FALSE	3325.649902	0.99940002	FALSE	1
855.4332275	429.2218018	148.98	Neuroblast differentiation-associated protein AHNAK OS=Homo sapiens GN=AHNAK PE=1 SV=2		57	VDIDVPDVNLEAPEGK	VDIDVPDVNLEAPEGK	2	y	2	8	148.98	sp|Q09666|AHNK_HUMAN		FALSE	3325.649902	0.99940002	FALSE	1
855.4332275	333.1768494	148.98	Neuroblast differentiation-associated protein AHNAK OS=Homo sapiens GN=AHNAK PE=1 SV=2		56	VDIDVPDVNLEAPEGK	VDIDVPDVNLEAPEGK	2	y	1	3	148.98	sp|Q09666|AHNK_HUMAN		FALSE	3325.649902	0.99940002	FALSE	1
855.4332275	846.4279785	148.98	Neuroblast differentiation-associated protein AHNAK OS=Homo sapiens GN=AHNAK PE=1 SV=2		42	VDIDVPDVNLEAPEGK	VDIDVPDVNLEAPEGK	2	b	2	16	148.98	sp|Q09666|AHNK_HUMAN		FALSE	3325.649902	0.99940002	FALSE	1
855.4332275	1071.531738	148.98	Neuroblast differentiation-associated protein AHNAK OS=Homo sapiens GN=AHNAK PE=1 SV=2		42	VDIDVPDVNLEAPEGK	VDIDVPDVNLEAPEGK	2	y	1	10	148.98	sp|Q09666|AHNK_HUMAN		FALSE	3325.649902	0.99940002	FALSE	1
855.4332275	857.4363403	148.98	Neuroblast differentiation-associated protein AHNAK OS=Homo sapiens GN=AHNAK PE=1 SV=2		28.82	VDIDVPDVNLEAPEGK	VDIDVPDVNLEAPEGK	2	y	1	8	148.98	sp|Q09666|AHNK_HUMAN		FALSE	3325.649902	0.99940002	FALSE	1
855.4332275	639.3348389	148.98	Neuroblast differentiation-associated protein AHNAK OS=Homo sapiens GN=AHNAK PE=1 SV=2		28	VDIDVPDVNLEAPEGK	VDIDVPDVNLEAPEGK	2	b	1	6	148.98	sp|Q09666|AHNK_HUMAN		FALSE	3325.649902	0.99940002	FALSE	1
855.4332275	743.3933716	148.98	Neuroblast differentiation-associated protein AHNAK OS=Homo sapiens GN=AHNAK PE=1 SV=2		28	VDIDVPDVNLEAPEGK	VDIDVPDVNLEAPEGK	2	y	1	7	148.98	sp|Q09666|AHNK_HUMAN		FALSE	3325.649902	0.99940002	FALSE	1
422.8847961	244.1655731	95.37	Neuroblast differentiation-associated protein AHNAK OS=Homo sapiens GN=AHNAK PE=1 SV=2		577	VKGEYDMTVPK	VKGEYDMTVPK	3	y	1	2	95.37	sp|Q09666|AHNK_HUMAN		FALSE	3234.800049	1	FALSE	1
422.8847961	692.3250122	95.37	Neuroblast differentiation-associated protein AHNAK OS=Homo sapiens GN=AHNAK PE=1 SV=2		387	VKGEYDMTVPK	VKGEYDMTVPK	3	b	1	6	95.37	sp|Q09666|AHNK_HUMAN		FALSE	3234.800049	1	FALSE	1
422.8847961	444.2816467	95.37	Neuroblast differentiation-associated protein AHNAK OS=Homo sapiens GN=AHNAK PE=1 SV=2		272	VKGEYDMTVPK	VKGEYDMTVPK	3	y	1	4	95.37	sp|Q09666|AHNK_HUMAN		FALSE	3234.800049	1	FALSE	1
422.8847961	343.2339783	95.37	Neuroblast differentiation-associated protein AHNAK OS=Homo sapiens GN=AHNAK PE=1 SV=2		199.06	VKGEYDMTVPK	VKGEYDMTVPK	3	y	1	3	95.37	sp|Q09666|AHNK_HUMAN		FALSE	3234.800049	1	FALSE	1
422.8847961	575.3221436	95.37	Neuroblast differentiation-associated protein AHNAK OS=Homo sapiens GN=AHNAK PE=1 SV=2		155	VKGEYDMTVPK	VKGEYDMTVPK	3	y	1	5	95.37	sp|Q09666|AHNK_HUMAN		FALSE	3234.800049	1	FALSE	1
422.8847961	823.3654785	95.37	Neuroblast differentiation-associated protein AHNAK OS=Homo sapiens GN=AHNAK PE=1 SV=2		86.12	VKGEYDMTVPK	VKGEYDMTVPK	3	b	1	7	95.37	sp|Q09666|AHNK_HUMAN		FALSE	3234.800049	1	FALSE	1
422.8847961	288.1647034	95.37	Neuroblast differentiation-associated protein AHNAK OS=Homo sapiens GN=AHNAK PE=1 SV=2		57	VKGEYDMTVPK	VKGEYDMTVPK	3	y	2	5	95.37	sp|Q09666|AHNK_HUMAN		FALSE	3234.800049	1	FALSE	1
422.8847961	346.6661377	95.37	Neuroblast differentiation-associated protein AHNAK OS=Homo sapiens GN=AHNAK PE=1 SV=2		56	VKGEYDMTVPK	VKGEYDMTVPK	3	b	2	6	95.37	sp|Q09666|AHNK_HUMAN		FALSE	3234.800049	1	FALSE	1
422.8847961	924.413147	95.37	Neuroblast differentiation-associated protein AHNAK OS=Homo sapiens GN=AHNAK PE=1 SV=2		56	VKGEYDMTVPK	VKGEYDMTVPK	3	b	1	8	95.37	sp|Q09666|AHNK_HUMAN		FALSE	3234.800049	1	FALSE	1
422.8847961	285.1921082	95.37	Neuroblast differentiation-associated protein AHNAK OS=Homo sapiens GN=AHNAK PE=1 SV=2		43	VKGEYDMTVPK	VKGEYDMTVPK	3	b	1	3	95.37	sp|Q09666|AHNK_HUMAN		FALSE	3234.800049	1	FALSE	1
422.8847961	416.8812866	95.37	Neuroblast differentiation-associated protein AHNAK OS=Homo sapiens GN=AHNAK PE=1 SV=2		43	VKGEYDMTVPK	VKGEYDMTVPK	3	b	3	11	95.37	sp|Q09666|AHNK_HUMAN		FALSE	3234.800049	1	FALSE	1
422.8847961	414.2347107	95.37	Neuroblast differentiation-associated protein AHNAK OS=Homo sapiens GN=AHNAK PE=1 SV=2		42	VKGEYDMTVPK	VKGEYDMTVPK	3	b	1	4	95.37	sp|Q09666|AHNK_HUMAN		FALSE	3234.800049	1	FALSE	1
422.8847961	228.1706543	95.37	Neuroblast differentiation-associated protein AHNAK OS=Homo sapiens GN=AHNAK PE=1 SV=2		28	VKGEYDMTVPK	VKGEYDMTVPK	3	b	1	2	95.37	sp|Q09666|AHNK_HUMAN		FALSE	3234.800049	1	FALSE	1
422.8847961	690.3490601	95.37	Neuroblast differentiation-associated protein AHNAK OS=Homo sapiens GN=AHNAK PE=1 SV=2		28	VKGEYDMTVPK	VKGEYDMTVPK	3	y	1	6	95.37	sp|Q09666|AHNK_HUMAN		FALSE	3234.800049	1	FALSE	1
422.8847961	853.4124146	95.37	Neuroblast differentiation-associated protein AHNAK OS=Homo sapiens GN=AHNAK PE=1 SV=2		28	VKGEYDMTVPK	VKGEYDMTVPK	3	y	1	7	95.37	sp|Q09666|AHNK_HUMAN		FALSE	3234.800049	1	FALSE	1
422.8847961	1039.47644	95.37	Neuroblast differentiation-associated protein AHNAK OS=Homo sapiens GN=AHNAK PE=1 SV=2		14.89	VKGEYDMTVPK	VKGEYDMTVPK	3	y	1	9	95.37	sp|Q09666|AHNK_HUMAN		FALSE	3234.800049	1	FALSE	1
554.9492798	589.2960205	126.65	Neuroblast differentiation-associated protein AHNAK OS=Homo sapiens GN=AHNAK PE=1 SV=2		214	VGIDTPDIDIHGPEGK	VGIDTPDIDIHGPEGK	3	y	2	11	126.65	sp|Q09666|AHNK_HUMAN		FALSE	3218.659912	0.99940002	FALSE	1
554.9492798	487.2402954	126.65	Neuroblast differentiation-associated protein AHNAK OS=Homo sapiens GN=AHNAK PE=1 SV=2		199	VGIDTPDIDIHGPEGK	VGIDTPDIDIHGPEGK	3	b	3	14	126.65	sp|Q09666|AHNK_HUMAN		FALSE	3218.659912	0.99940002	FALSE	1
554.9492798	852.4210205	126.65	Neuroblast differentiation-associated protein AHNAK OS=Homo sapiens GN=AHNAK PE=1 SV=2		185	VGIDTPDIDIHGPEGK	VGIDTPDIDIHGPEGK	3	y	1	8	126.65	sp|Q09666|AHNK_HUMAN		FALSE	3218.659912	0.99940002	FALSE	1
554.9492798	1177.584839	126.65	Neuroblast differentiation-associated protein AHNAK OS=Homo sapiens GN=AHNAK PE=1 SV=2		184	VGIDTPDIDIHGPEGK	VGIDTPDIDIHGPEGK	3	y	1	11	126.65	sp|Q09666|AHNK_HUMAN		FALSE	3218.659912	0.99940002	FALSE	1
554.9492798	624.3099976	126.65	Neuroblast differentiation-associated protein AHNAK OS=Homo sapiens GN=AHNAK PE=1 SV=2		99.06	VGIDTPDIDIHGPEGK	VGIDTPDIDIHGPEGK	3	y	1	6	126.65	sp|Q09666|AHNK_HUMAN		FALSE	3218.659912	0.99940002	FALSE	1
554.9492798	697.333313	126.65	Neuroblast differentiation-associated protein AHNAK OS=Homo sapiens GN=AHNAK PE=1 SV=2		99	VGIDTPDIDIHGPEGK	VGIDTPDIDIHGPEGK	3	y	2	13	126.65	sp|Q09666|AHNK_HUMAN		FALSE	3218.659912	0.99940002	FALSE	1
554.9492798	1080.531982	126.65	Neuroblast differentiation-associated protein AHNAK OS=Homo sapiens GN=AHNAK PE=1 SV=2		99	VGIDTPDIDIHGPEGK	VGIDTPDIDIHGPEGK	3	y	1	10	126.65	sp|Q09666|AHNK_HUMAN		FALSE	3218.659912	0.99940002	FALSE	1
554.9492798	965.5050659	126.65	Neuroblast differentiation-associated protein AHNAK OS=Homo sapiens GN=AHNAK PE=1 SV=2		84	VGIDTPDIDIHGPEGK	VGIDTPDIDIHGPEGK	3	y	1	9	126.65	sp|Q09666|AHNK_HUMAN		FALSE	3218.659912	0.99940002	FALSE	1
554.9492798	1393.659424	126.65	Neuroblast differentiation-associated protein AHNAK OS=Homo sapiens GN=AHNAK PE=1 SV=2		70.06	VGIDTPDIDIHGPEGK	VGIDTPDIDIHGPEGK	3	y	1	13	126.65	sp|Q09666|AHNK_HUMAN		FALSE	3218.659912	0.99940002	FALSE	1
554.9492798	554.9492798	126.65	Neuroblast differentiation-associated protein AHNAK OS=Homo sapiens GN=AHNAK PE=1 SV=2		57	VGIDTPDIDIHGPEGK	VGIDTPDIDIHGPEGK	3	y	3	16	126.65	sp|Q09666|AHNK_HUMAN		FALSE	3218.659912	0.99940002	FALSE	1
554.9492798	737.394043	126.65	Neuroblast differentiation-associated protein AHNAK OS=Homo sapiens GN=AHNAK PE=1 SV=2		57	VGIDTPDIDIHGPEGK	VGIDTPDIDIHGPEGK	3	y	1	7	126.65	sp|Q09666|AHNK_HUMAN		FALSE	3218.659912	0.99940002	FALSE	1
554.9492798	385.2081604	126.65	Neuroblast differentiation-associated protein AHNAK OS=Homo sapiens GN=AHNAK PE=1 SV=2		42	VGIDTPDIDIHGPEGK	VGIDTPDIDIHGPEGK	3	b	1	4	126.65	sp|Q09666|AHNK_HUMAN		FALSE	3218.659912	0.99940002	FALSE	1
554.9492798	430.2296143	126.65	Neuroblast differentiation-associated protein AHNAK OS=Homo sapiens GN=AHNAK PE=1 SV=2		42	VGIDTPDIDIHGPEGK	VGIDTPDIDIHGPEGK	3	y	1	4	126.65	sp|Q09666|AHNK_HUMAN		FALSE	3218.659912	0.99940002	FALSE	1
554.9492798	639.8198853	126.65	Neuroblast differentiation-associated protein AHNAK OS=Homo sapiens GN=AHNAK PE=1 SV=2		42	VGIDTPDIDIHGPEGK	VGIDTPDIDIHGPEGK	3	y	2	12	126.65	sp|Q09666|AHNK_HUMAN		FALSE	3218.659912	0.99940002	FALSE	1
554.9492798	782.3861084	126.65	Neuroblast differentiation-associated protein AHNAK OS=Homo sapiens GN=AHNAK PE=1 SV=2		42	VGIDTPDIDIHGPEGK	VGIDTPDIDIHGPEGK	3	y	2	15	126.65	sp|Q09666|AHNK_HUMAN		FALSE	3218.659912	0.99940002	FALSE	1
554.9492798	204.1342621	126.65	Neuroblast differentiation-associated protein AHNAK OS=Homo sapiens GN=AHNAK PE=1 SV=2		28	VGIDTPDIDIHGPEGK	VGIDTPDIDIHGPEGK	3	y	1	2	126.65	sp|Q09666|AHNK_HUMAN		FALSE	3218.659912	0.99940002	FALSE	1
554.9492798	753.8753662	126.65	Neuroblast differentiation-associated protein AHNAK OS=Homo sapiens GN=AHNAK PE=1 SV=2		28	VGIDTPDIDIHGPEGK	VGIDTPDIDIHGPEGK	3	y	2	14	126.65	sp|Q09666|AHNK_HUMAN		FALSE	3218.659912	0.99940002	FALSE	1
554.9492798	1278.632446	126.65	Neuroblast differentiation-associated protein AHNAK OS=Homo sapiens GN=AHNAK PE=1 SV=2		14	VGIDTPDIDIHGPEGK	VGIDTPDIDIHGPEGK	3	y	1	12	126.65	sp|Q09666|AHNK_HUMAN		FALSE	3218.659912	0.99940002	FALSE	1
412.2274475	692.3250122	94.13	Neuroblast differentiation-associated protein AHNAK OS=Homo sapiens GN=AHNAK PE=1 SV=2		634	VKGEYDVTVPK	VKGEYDVTVPK	3	b	1	6	94.13	sp|Q09666|AHNK_HUMAN		FALSE	3125.790039	0.999899983	FALSE	1
412.2274475	444.2816467	94.13	Neuroblast differentiation-associated protein AHNAK OS=Homo sapiens GN=AHNAK PE=1 SV=2		577.75	VKGEYDVTVPK	VKGEYDVTVPK	3	y	1	4	94.13	sp|Q09666|AHNK_HUMAN		FALSE	3125.790039	0.999899983	FALSE	1
412.2274475	244.1655731	94.13	Neuroblast differentiation-associated protein AHNAK OS=Homo sapiens GN=AHNAK PE=1 SV=2		472.55	VKGEYDVTVPK	VKGEYDVTVPK	3	y	1	2	94.13	sp|Q09666|AHNK_HUMAN		FALSE	3125.790039	0.999899983	FALSE	1
412.2274475	412.2274475	94.13	Neuroblast differentiation-associated protein AHNAK OS=Homo sapiens GN=AHNAK PE=1 SV=2		160.9	VKGEYDVTVPK	VKGEYDVTVPK	3	y	3	11	94.13	sp|Q09666|AHNK_HUMAN		FALSE	3125.790039	0.999899983	FALSE	1
412.2274475	343.2339783	94.13	Neuroblast differentiation-associated protein AHNAK OS=Homo sapiens GN=AHNAK PE=1 SV=2		159.82	VKGEYDVTVPK	VKGEYDVTVPK	3	y	1	3	94.13	sp|Q09666|AHNK_HUMAN		FALSE	3125.790039	0.999899983	FALSE	1
412.2274475	543.3500977	94.13	Neuroblast differentiation-associated protein AHNAK OS=Homo sapiens GN=AHNAK PE=1 SV=2		157.75	VKGEYDVTVPK	VKGEYDVTVPK	3	y	1	5	94.13	sp|Q09666|AHNK_HUMAN		FALSE	3125.790039	0.999899983	FALSE	1
412.2274475	658.3770142	94.13	Neuroblast differentiation-associated protein AHNAK OS=Homo sapiens GN=AHNAK PE=1 SV=2		86	VKGEYDVTVPK	VKGEYDVTVPK	3	y	1	6	94.13	sp|Q09666|AHNK_HUMAN		FALSE	3125.790039	0.999899983	FALSE	1
412.2274475	791.3933716	94.13	Neuroblast differentiation-associated protein AHNAK OS=Homo sapiens GN=AHNAK PE=1 SV=2		86	VKGEYDVTVPK	VKGEYDVTVPK	3	b	1	7	94.13	sp|Q09666|AHNK_HUMAN		FALSE	3125.790039	0.999899983	FALSE	1
412.2274475	228.1706543	94.13	Neuroblast differentiation-associated protein AHNAK OS=Homo sapiens GN=AHNAK PE=1 SV=2		58.82	VKGEYDVTVPK	VKGEYDVTVPK	3	b	1	2	94.13	sp|Q09666|AHNK_HUMAN		FALSE	3125.790039	0.999899983	FALSE	1
412.2274475	414.2347107	94.13	Neuroblast differentiation-associated protein AHNAK OS=Homo sapiens GN=AHNAK PE=1 SV=2		56	VKGEYDVTVPK	VKGEYDVTVPK	3	b	1	4	94.13	sp|Q09666|AHNK_HUMAN		FALSE	3125.790039	0.999899983	FALSE	1
412.2274475	577.2980347	94.13	Neuroblast differentiation-associated protein AHNAK OS=Homo sapiens GN=AHNAK PE=1 SV=2		50.49	VKGEYDVTVPK	VKGEYDVTVPK	3	b	1	5	94.13	sp|Q09666|AHNK_HUMAN		FALSE	3125.790039	0.999899983	FALSE	1
412.2274475	892.4411011	94.13	Neuroblast differentiation-associated protein AHNAK OS=Homo sapiens GN=AHNAK PE=1 SV=2		42	VKGEYDVTVPK	VKGEYDVTVPK	3	b	1	8	94.13	sp|Q09666|AHNK_HUMAN		FALSE	3125.790039	0.999899983	FALSE	1
412.2274475	272.1786804	94.13	Neuroblast differentiation-associated protein AHNAK OS=Homo sapiens GN=AHNAK PE=1 SV=2		28	VKGEYDVTVPK	VKGEYDVTVPK	3	y	2	5	94.13	sp|Q09666|AHNK_HUMAN		FALSE	3125.790039	0.999899983	FALSE	1
412.2274475	298.151886	94.13	Neuroblast differentiation-associated protein AHNAK OS=Homo sapiens GN=AHNAK PE=1 SV=2		28	VKGEYDVTVPK	VKGEYDVTVPK	3	b	3	8	94.13	sp|Q09666|AHNK_HUMAN		FALSE	3125.790039	0.999899983	FALSE	1
821.4019775	1141.573486	120.51	Neuroblast differentiation-associated protein AHNAK OS=Homo sapiens GN=AHNAK PE=1 SV=2		793	VDTNAPDLSLEGPEGK	VDTNAPDLSLEGPEGK	2	y	1	11	120.51	sp|Q09666|AHNK_HUMAN		FALSE	3124.179932	1	FALSE	1
821.4019775	487.2510986	120.51	Neuroblast differentiation-associated protein AHNAK OS=Homo sapiens GN=AHNAK PE=1 SV=2		344	VDTNAPDLSLEGPEGK	VDTNAPDLSLEGPEGK	2	y	1	5	120.51	sp|Q09666|AHNK_HUMAN		FALSE	3124.179932	1	FALSE	1
821.4019775	1212.610718	120.51	Neuroblast differentiation-associated protein AHNAK OS=Homo sapiens GN=AHNAK PE=1 SV=2		183	VDTNAPDLSLEGPEGK	VDTNAPDLSLEGPEGK	2	y	1	12	120.51	sp|Q09666|AHNK_HUMAN		FALSE	3124.179932	1	FALSE	1
821.4019775	816.40979	120.51	Neuroblast differentiation-associated protein AHNAK OS=Homo sapiens GN=AHNAK PE=1 SV=2		126.82	VDTNAPDLSLEGPEGK	VDTNAPDLSLEGPEGK	2	y	1	8	120.51	sp|Q09666|AHNK_HUMAN		FALSE	3124.179932	1	FALSE	1
821.4019775	598.2831421	120.51	Neuroblast differentiation-associated protein AHNAK OS=Homo sapiens GN=AHNAK PE=1 SV=2		114	VDTNAPDLSLEGPEGK	VDTNAPDLSLEGPEGK	2	b	1	6	120.51	sp|Q09666|AHNK_HUMAN		FALSE	3124.179932	1	FALSE	1
821.4019775	616.2937012	120.51	Neuroblast differentiation-associated protein AHNAK OS=Homo sapiens GN=AHNAK PE=1 SV=2		101	VDTNAPDLSLEGPEGK	VDTNAPDLSLEGPEGK	2	y	1	6	120.51	sp|Q09666|AHNK_HUMAN		FALSE	3124.179932	1	FALSE	1
821.4019775	729.3777466	120.51	Neuroblast differentiation-associated protein AHNAK OS=Homo sapiens GN=AHNAK PE=1 SV=2		100	VDTNAPDLSLEGPEGK	VDTNAPDLSLEGPEGK	2	y	1	7	120.51	sp|Q09666|AHNK_HUMAN		FALSE	3124.179932	1	FALSE	1
821.4019775	501.2303467	120.51	Neuroblast differentiation-associated protein AHNAK OS=Homo sapiens GN=AHNAK PE=1 SV=2		85	VDTNAPDLSLEGPEGK	VDTNAPDLSLEGPEGK	2	b	1	5	120.51	sp|Q09666|AHNK_HUMAN		FALSE	3124.179932	1	FALSE	1
821.4019775	929.4938354	120.51	Neuroblast differentiation-associated protein AHNAK OS=Homo sapiens GN=AHNAK PE=1 SV=2		84	VDTNAPDLSLEGPEGK	VDTNAPDLSLEGPEGK	2	y	1	9	120.51	sp|Q09666|AHNK_HUMAN		FALSE	3124.179932	1	FALSE	1
821.4019775	430.2296143	120.51	Neuroblast differentiation-associated protein AHNAK OS=Homo sapiens GN=AHNAK PE=1 SV=2		71	VDTNAPDLSLEGPEGK	VDTNAPDLSLEGPEGK	2	y	1	4	120.51	sp|Q09666|AHNK_HUMAN		FALSE	3124.179932	1	FALSE	1
821.4019775	1044.520752	120.51	Neuroblast differentiation-associated protein AHNAK OS=Homo sapiens GN=AHNAK PE=1 SV=2		71	VDTNAPDLSLEGPEGK	VDTNAPDLSLEGPEGK	2	y	1	10	120.51	sp|Q09666|AHNK_HUMAN		FALSE	3124.179932	1	FALSE	1
821.4019775	204.1342621	120.51	Neuroblast differentiation-associated protein AHNAK OS=Homo sapiens GN=AHNAK PE=1 SV=2		57	VDTNAPDLSLEGPEGK	VDTNAPDLSLEGPEGK	2	y	1	2	120.51	sp|Q09666|AHNK_HUMAN		FALSE	3124.179932	1	FALSE	1
821.4019775	1326.653564	120.51	Neuroblast differentiation-associated protein AHNAK OS=Homo sapiens GN=AHNAK PE=1 SV=2		29	VDTNAPDLSLEGPEGK	VDTNAPDLSLEGPEGK	2	y	1	13	120.51	sp|Q09666|AHNK_HUMAN		FALSE	3124.179932	1	FALSE	1
821.4019775	215.1026306	120.51	Neuroblast differentiation-associated protein AHNAK OS=Homo sapiens GN=AHNAK PE=1 SV=2		28	VDTNAPDLSLEGPEGK	VDTNAPDLSLEGPEGK	2	b	1	2	120.51	sp|Q09666|AHNK_HUMAN		FALSE	3124.179932	1	FALSE	1
821.4019775	655.3171387	120.51	Neuroblast differentiation-associated protein AHNAK OS=Homo sapiens GN=AHNAK PE=1 SV=2		28	VDTNAPDLSLEGPEGK	VDTNAPDLSLEGPEGK	2	b	2	13	120.51	sp|Q09666|AHNK_HUMAN		FALSE	3124.179932	1	FALSE	1
821.4019775	821.4019775	120.51	Neuroblast differentiation-associated protein AHNAK OS=Homo sapiens GN=AHNAK PE=1 SV=2		14	VDTNAPDLSLEGPEGK	VDTNAPDLSLEGPEGK	2	y	2	16	120.51	sp|Q09666|AHNK_HUMAN		FALSE	3124.179932	1	FALSE	1
821.4019775	1427.701294	120.51	Neuroblast differentiation-associated protein AHNAK OS=Homo sapiens GN=AHNAK PE=1 SV=2		14	VDTNAPDLSLEGPEGK	VDTNAPDLSLEGPEGK	2	y	1	14	120.51	sp|Q09666|AHNK_HUMAN		FALSE	3124.179932	1	FALSE	1
393.692688	525.2667236	91.05	Neuroblast differentiation-associated protein AHNAK OS=Homo sapiens GN=AHNAK PE=1 SV=2		1187	FNFSGSK	FNFSGSK	2	y	1	5	91.05	sp|Q09666|AHNK_HUMAN		FALSE	3085.290039	0.994599998	FALSE	1
393.692688	639.3096924	91.05	Neuroblast differentiation-associated protein AHNAK OS=Homo sapiens GN=AHNAK PE=1 SV=2		1025	FNFSGSK	FNFSGSK	2	y	1	6	91.05	sp|Q09666|AHNK_HUMAN		FALSE	3085.290039	0.994599998	FALSE	1
393.692688	393.692688	91.05	Neuroblast differentiation-associated protein AHNAK OS=Homo sapiens GN=AHNAK PE=1 SV=2		591.06	FNFSGSK	FNFSGSK	2	y	2	7	91.05	sp|Q09666|AHNK_HUMAN		FALSE	3085.290039	0.994599998	FALSE	1
393.692688	378.1983337	91.05	Neuroblast differentiation-associated protein AHNAK OS=Homo sapiens GN=AHNAK PE=1 SV=2		490	FNFSGSK	FNFSGSK	2	y	1	4	91.05	sp|Q09666|AHNK_HUMAN		FALSE	3085.290039	0.994599998	FALSE	1
393.692688	262.1186218	91.05	Neuroblast differentiation-associated protein AHNAK OS=Homo sapiens GN=AHNAK PE=1 SV=2		375	FNFSGSK	FNFSGSK	2	b	1	2	91.05	sp|Q09666|AHNK_HUMAN		FALSE	3085.290039	0.994599998	FALSE	1
393.692688	291.1662903	91.05	Neuroblast differentiation-associated protein AHNAK OS=Homo sapiens GN=AHNAK PE=1 SV=2		316	FNFSGSK	FNFSGSK	2	y	1	3	91.05	sp|Q09666|AHNK_HUMAN		FALSE	3085.290039	0.994599998	FALSE	1
393.692688	234.1448364	91.05	Neuroblast differentiation-associated protein AHNAK OS=Homo sapiens GN=AHNAK PE=1 SV=2		229	FNFSGSK	FNFSGSK	2	y	1	2	91.05	sp|Q09666|AHNK_HUMAN		FALSE	3085.290039	0.994599998	FALSE	1
393.692688	384.6874084	91.05	Neuroblast differentiation-associated protein AHNAK OS=Homo sapiens GN=AHNAK PE=1 SV=2		56	FNFSGSK	FNFSGSK	2	b	2	7	91.05	sp|Q09666|AHNK_HUMAN		FALSE	3085.290039	0.994599998	FALSE	1
393.692688	409.1870422	91.05	Neuroblast differentiation-associated protein AHNAK OS=Homo sapiens GN=AHNAK PE=1 SV=2		43	FNFSGSK	FNFSGSK	2	b	1	3	91.05	sp|Q09666|AHNK_HUMAN		FALSE	3085.290039	0.994599998	FALSE	1
827.4019775	1211.59021	120.56	Neuroblast differentiation-associated protein AHNAK OS=Homo sapiens GN=AHNAK PE=1 SV=2		404.76	VDVEGPDVNIEGPEGK	VDVEGPDVNIEGPEGK	2	y	1	12	120.56	sp|Q09666|AHNK_HUMAN		FALSE	3071.719971	1	FALSE	1
827.4019775	1154.568848	120.56	Neuroblast differentiation-associated protein AHNAK OS=Homo sapiens GN=AHNAK PE=1 SV=2		330	VDVEGPDVNIEGPEGK	VDVEGPDVNIEGPEGK	2	y	1	11	120.56	sp|Q09666|AHNK_HUMAN		FALSE	3071.719971	1	FALSE	1
827.4019775	487.2510986	120.56	Neuroblast differentiation-associated protein AHNAK OS=Homo sapiens GN=AHNAK PE=1 SV=2		271	VDVEGPDVNIEGPEGK	VDVEGPDVNIEGPEGK	2	y	1	5	120.56	sp|Q09666|AHNK_HUMAN		FALSE	3071.719971	1	FALSE	1
827.4019775	843.4206543	120.56	Neuroblast differentiation-associated protein AHNAK OS=Homo sapiens GN=AHNAK PE=1 SV=2		213	VDVEGPDVNIEGPEGK	VDVEGPDVNIEGPEGK	2	y	1	8	120.56	sp|Q09666|AHNK_HUMAN		FALSE	3071.719971	1	FALSE	1
827.4019775	616.2937012	120.56	Neuroblast differentiation-associated protein AHNAK OS=Homo sapiens GN=AHNAK PE=1 SV=2		205.03	VDVEGPDVNIEGPEGK	VDVEGPDVNIEGPEGK	2	y	1	6	120.56	sp|Q09666|AHNK_HUMAN		FALSE	3071.719971	1	FALSE	1
827.4019775	215.1026306	120.56	Neuroblast differentiation-associated protein AHNAK OS=Homo sapiens GN=AHNAK PE=1 SV=2		186	VDVEGPDVNIEGPEGK	VDVEGPDVNIEGPEGK	2	b	1	2	120.56	sp|Q09666|AHNK_HUMAN		FALSE	3071.719971	1	FALSE	1
827.4019775	1340.632813	120.56	Neuroblast differentiation-associated protein AHNAK OS=Homo sapiens GN=AHNAK PE=1 SV=2		157.63	VDVEGPDVNIEGPEGK	VDVEGPDVNIEGPEGK	2	y	1	13	120.56	sp|Q09666|AHNK_HUMAN		FALSE	3071.719971	1	FALSE	1
827.4019775	430.2296143	120.56	Neuroblast differentiation-associated protein AHNAK OS=Homo sapiens GN=AHNAK PE=1 SV=2		129	VDVEGPDVNIEGPEGK	VDVEGPDVNIEGPEGK	2	y	1	4	120.56	sp|Q09666|AHNK_HUMAN		FALSE	3071.719971	1	FALSE	1
827.4019775	204.1342621	120.56	Neuroblast differentiation-associated protein AHNAK OS=Homo sapiens GN=AHNAK PE=1 SV=2		101	VDVEGPDVNIEGPEGK	VDVEGPDVNIEGPEGK	2	y	1	2	120.56	sp|Q09666|AHNK_HUMAN		FALSE	3071.719971	1	FALSE	1
827.4019775	942.4890747	120.56	Neuroblast differentiation-associated protein AHNAK OS=Homo sapiens GN=AHNAK PE=1 SV=2		70	VDVEGPDVNIEGPEGK	VDVEGPDVNIEGPEGK	2	y	1	9	120.56	sp|Q09666|AHNK_HUMAN		FALSE	3071.719971	1	FALSE	1
827.4019775	314.171051	120.56	Neuroblast differentiation-associated protein AHNAK OS=Homo sapiens GN=AHNAK PE=1 SV=2		56.82	VDVEGPDVNIEGPEGK	VDVEGPDVNIEGPEGK	2	b	1	3	120.56	sp|Q09666|AHNK_HUMAN		FALSE	3071.719971	1	FALSE	1
827.4019775	729.3777466	120.56	Neuroblast differentiation-associated protein AHNAK OS=Homo sapiens GN=AHNAK PE=1 SV=2		56	VDVEGPDVNIEGPEGK	VDVEGPDVNIEGPEGK	2	y	1	7	120.56	sp|Q09666|AHNK_HUMAN		FALSE	3071.719971	1	FALSE	1
827.4019775	443.2136536	120.56	Neuroblast differentiation-associated protein AHNAK OS=Homo sapiens GN=AHNAK PE=1 SV=2		42	VDVEGPDVNIEGPEGK	VDVEGPDVNIEGPEGK	2	b	1	4	120.56	sp|Q09666|AHNK_HUMAN		FALSE	3071.719971	1	FALSE	1
827.4019775	1057.515991	120.56	Neuroblast differentiation-associated protein AHNAK OS=Homo sapiens GN=AHNAK PE=1 SV=2		42	VDVEGPDVNIEGPEGK	VDVEGPDVNIEGPEGK	2	y	1	10	120.56	sp|Q09666|AHNK_HUMAN		FALSE	3071.719971	1	FALSE	1
827.4019775	1439.701294	120.56	Neuroblast differentiation-associated protein AHNAK OS=Homo sapiens GN=AHNAK PE=1 SV=2		28	VDVEGPDVNIEGPEGK	VDVEGPDVNIEGPEGK	2	y	1	14	120.56	sp|Q09666|AHNK_HUMAN		FALSE	3071.719971	1	FALSE	1
827.4019775	1167.552856	120.56	Neuroblast differentiation-associated protein AHNAK OS=Homo sapiens GN=AHNAK PE=1 SV=2		14	VDVEGPDVNIEGPEGK	VDVEGPDVNIEGPEGK	2	b	1	11	120.56	sp|Q09666|AHNK_HUMAN		FALSE	3071.719971	1	FALSE	1
827.4019775	1554.728149	120.56	Neuroblast differentiation-associated protein AHNAK OS=Homo sapiens GN=AHNAK PE=1 SV=2		14	VDVEGPDVNIEGPEGK	VDVEGPDVNIEGPEGK	2	y	1	15	120.56	sp|Q09666|AHNK_HUMAN		FALSE	3071.719971	1	FALSE	1
629.3094482	863.4105225	108.64	Neuroblast differentiation-associated protein AHNAK OS=Homo sapiens GN=AHNAK PE=1 SV=2		518.61	HELTEISNVDVETQSGK	HELTEISNVDVETQSGK	3	y	1	8	108.64	sp|Q09666|AHNK_HUMAN		FALSE	3035.629883	1	FALSE	1
629.3094482	610.2831421	108.64	Neuroblast differentiation-associated protein AHNAK OS=Homo sapiens GN=AHNAK PE=1 SV=2		374.06	HELTEISNVDVETQSGK	HELTEISNVDVETQSGK	3	b	1	5	108.64	sp|Q09666|AHNK_HUMAN		FALSE	3035.629883	1	FALSE	1
629.3094482	649.3151245	108.64	Neuroblast differentiation-associated protein AHNAK OS=Homo sapiens GN=AHNAK PE=1 SV=2		187.06	HELTEISNVDVETQSGK	HELTEISNVDVETQSGK	3	y	1	6	108.64	sp|Q09666|AHNK_HUMAN		FALSE	3035.629883	1	FALSE	1
629.3094482	723.3671875	108.64	Neuroblast differentiation-associated protein AHNAK OS=Homo sapiens GN=AHNAK PE=1 SV=2		186	HELTEISNVDVETQSGK	HELTEISNVDVETQSGK	3	b	1	6	108.64	sp|Q09666|AHNK_HUMAN		FALSE	3035.629883	1	FALSE	1
629.3094482	291.1662903	108.64	Neuroblast differentiation-associated protein AHNAK OS=Homo sapiens GN=AHNAK PE=1 SV=2		150.3	HELTEISNVDVETQSGK	HELTEISNVDVETQSGK	3	y	1	3	108.64	sp|Q09666|AHNK_HUMAN		FALSE	3035.629883	1	FALSE	1
629.3094482	748.3835449	108.64	Neuroblast differentiation-associated protein AHNAK OS=Homo sapiens GN=AHNAK PE=1 SV=2		144	HELTEISNVDVETQSGK	HELTEISNVDVETQSGK	3	y	1	7	108.64	sp|Q09666|AHNK_HUMAN		FALSE	3035.629883	1	FALSE	1
629.3094482	267.1087952	108.64	Neuroblast differentiation-associated protein AHNAK OS=Homo sapiens GN=AHNAK PE=1 SV=2		129	HELTEISNVDVETQSGK	HELTEISNVDVETQSGK	3	b	1	2	108.64	sp|Q09666|AHNK_HUMAN		FALSE	3035.629883	1	FALSE	1
629.3094482	362.1872253	108.64	Neuroblast differentiation-associated protein AHNAK OS=Homo sapiens GN=AHNAK PE=1 SV=2		116	HELTEISNVDVETQSGK	HELTEISNVDVETQSGK	3	b	2	6	108.64	sp|Q09666|AHNK_HUMAN		FALSE	3035.629883	1	FALSE	1
629.3094482	520.272522	108.64	Neuroblast differentiation-associated protein AHNAK OS=Homo sapiens GN=AHNAK PE=1 SV=2		115.06	HELTEISNVDVETQSGK	HELTEISNVDVETQSGK	3	y	1	5	108.64	sp|Q09666|AHNK_HUMAN		FALSE	3035.629883	1	FALSE	1
629.3094482	924.4421387	108.64	Neuroblast differentiation-associated protein AHNAK OS=Homo sapiens GN=AHNAK PE=1 SV=2		99	HELTEISNVDVETQSGK	HELTEISNVDVETQSGK	3	b	1	8	108.64	sp|Q09666|AHNK_HUMAN		FALSE	3035.629883	1	FALSE	1
629.3094482	1138.537476	108.64	Neuroblast differentiation-associated protein AHNAK OS=Homo sapiens GN=AHNAK PE=1 SV=2		85	HELTEISNVDVETQSGK	HELTEISNVDVETQSGK	3	b	1	10	108.64	sp|Q09666|AHNK_HUMAN		FALSE	3035.629883	1	FALSE	1
629.3094482	962.4789429	108.64	Neuroblast differentiation-associated protein AHNAK OS=Homo sapiens GN=AHNAK PE=1 SV=2		57	HELTEISNVDVETQSGK	HELTEISNVDVETQSGK	3	y	1	9	108.64	sp|Q09666|AHNK_HUMAN		FALSE	3035.629883	1	FALSE	1
629.3094482	810.40979	108.64	Neuroblast differentiation-associated protein AHNAK OS=Homo sapiens GN=AHNAK PE=1 SV=2		56	HELTEISNVDVETQSGK	HELTEISNVDVETQSGK	3	y	2	15	108.64	sp|Q09666|AHNK_HUMAN		FALSE	3035.629883	1	FALSE	1
629.3094482	481.240509	108.64	Neuroblast differentiation-associated protein AHNAK OS=Homo sapiens GN=AHNAK PE=1 SV=2		43	HELTEISNVDVETQSGK	HELTEISNVDVETQSGK	3	b	1	4	108.64	sp|Q09666|AHNK_HUMAN		FALSE	3035.629883	1	FALSE	1
629.3094482	380.184021	108.64	Neuroblast differentiation-associated protein AHNAK OS=Homo sapiens GN=AHNAK PE=1 SV=2		42	HELTEISNVDVETQSGK	HELTEISNVDVETQSGK	3	b	3	10	108.64	sp|Q09666|AHNK_HUMAN		FALSE	3035.629883	1	FALSE	1
629.3094482	419.224884	108.64	Neuroblast differentiation-associated protein AHNAK OS=Homo sapiens GN=AHNAK PE=1 SV=2		28	HELTEISNVDVETQSGK	HELTEISNVDVETQSGK	3	y	1	4	108.64	sp|Q09666|AHNK_HUMAN		FALSE	3035.629883	1	FALSE	1
395.5606384	428.2503662	91.72	Neuroblast differentiation-associated protein AHNAK OS=Homo sapiens GN=AHNAK PE=1 SV=2		1021.33	FKAEAPLPSPK	FKAEAPLPSPK	3	y	1	4	91.72	sp|Q09666|AHNK_HUMAN		FALSE	2942.73999	0.999300003	FALSE	1
395.5606384	547.2874756	91.72	Neuroblast differentiation-associated protein AHNAK OS=Homo sapiens GN=AHNAK PE=1 SV=2		534	FKAEAPLPSPK	FKAEAPLPSPK	3	b	1	5	91.72	sp|Q09666|AHNK_HUMAN		FALSE	2942.73999	0.999300003	FALSE	1
395.5606384	244.1655731	91.72	Neuroblast differentiation-associated protein AHNAK OS=Homo sapiens GN=AHNAK PE=1 SV=2		375	FKAEAPLPSPK	FKAEAPLPSPK	3	y	1	2	91.72	sp|Q09666|AHNK_HUMAN		FALSE	2942.73999	0.999300003	FALSE	1
395.5606384	322.6737671	91.72	Neuroblast differentiation-associated protein AHNAK OS=Homo sapiens GN=AHNAK PE=1 SV=2		303	FKAEAPLPSPK	FKAEAPLPSPK	3	b	2	6	91.72	sp|Q09666|AHNK_HUMAN		FALSE	2942.73999	0.999300003	FALSE	1
395.5606384	331.1976013	91.72	Neuroblast differentiation-associated protein AHNAK OS=Homo sapiens GN=AHNAK PE=1 SV=2		215.06	FKAEAPLPSPK	FKAEAPLPSPK	3	y	1	3	91.72	sp|Q09666|AHNK_HUMAN		FALSE	2942.73999	0.999300003	FALSE	1
395.5606384	644.34021	91.72	Neuroblast differentiation-associated protein AHNAK OS=Homo sapiens GN=AHNAK PE=1 SV=2		215.06	FKAEAPLPSPK	FKAEAPLPSPK	3	b	1	6	91.72	sp|Q09666|AHNK_HUMAN		FALSE	2942.73999	0.999300003	FALSE	1
395.5606384	541.3344116	91.72	Neuroblast differentiation-associated protein AHNAK OS=Homo sapiens GN=AHNAK PE=1 SV=2		113	FKAEAPLPSPK	FKAEAPLPSPK	3	y	1	5	91.72	sp|Q09666|AHNK_HUMAN		FALSE	2942.73999	0.999300003	FALSE	1
395.5606384	379.2157898	91.72	Neuroblast differentiation-associated protein AHNAK OS=Homo sapiens GN=AHNAK PE=1 SV=2		85	FKAEAPLPSPK	FKAEAPLPSPK	3	b	2	7	91.72	sp|Q09666|AHNK_HUMAN		FALSE	2942.73999	0.999300003	FALSE	1
395.5606384	276.1706543	91.72	Neuroblast differentiation-associated protein AHNAK OS=Homo sapiens GN=AHNAK PE=1 SV=2		71	FKAEAPLPSPK	FKAEAPLPSPK	3	b	1	2	91.72	sp|Q09666|AHNK_HUMAN		FALSE	2942.73999	0.999300003	FALSE	1
395.5606384	395.5606384	91.72	Neuroblast differentiation-associated protein AHNAK OS=Homo sapiens GN=AHNAK PE=1 SV=2		67.68	FKAEAPLPSPK	FKAEAPLPSPK	3	y	3	11	91.72	sp|Q09666|AHNK_HUMAN		FALSE	2942.73999	0.999300003	FALSE	1
395.5606384	638.387207	91.72	Neuroblast differentiation-associated protein AHNAK OS=Homo sapiens GN=AHNAK PE=1 SV=2		56	FKAEAPLPSPK	FKAEAPLPSPK	3	y	1	6	91.72	sp|Q09666|AHNK_HUMAN		FALSE	2942.73999	0.999300003	FALSE	1
395.5606384	757.4243164	91.72	Neuroblast differentiation-associated protein AHNAK OS=Homo sapiens GN=AHNAK PE=1 SV=2		45.46	FKAEAPLPSPK	FKAEAPLPSPK	3	b	1	7	91.72	sp|Q09666|AHNK_HUMAN		FALSE	2942.73999	0.999300003	FALSE	1
395.5606384	709.4243164	91.72	Neuroblast differentiation-associated protein AHNAK OS=Homo sapiens GN=AHNAK PE=1 SV=2		28	FKAEAPLPSPK	FKAEAPLPSPK	3	y	1	7	91.72	sp|Q09666|AHNK_HUMAN		FALSE	2942.73999	0.999300003	FALSE	1
620.3508301	620.3508301	112.38	Neuroblast differentiation-associated protein AHNAK OS=Homo sapiens GN=AHNAK PE=1 SV=2		359	LPTGQISGPEIK	LPTGQISGPEIK	2	y	2	12	112.38	sp|Q09666|AHNK_HUMAN		FALSE	2919.5	1	FALSE	1
620.3508301	928.5098267	112.38	Neuroblast differentiation-associated protein AHNAK OS=Homo sapiens GN=AHNAK PE=1 SV=2		258.63	LPTGQISGPEIK	LPTGQISGPEIK	2	y	1	9	112.38	sp|Q09666|AHNK_HUMAN		FALSE	2919.5	1	FALSE	1
620.3508301	1029.557495	112.38	Neuroblast differentiation-associated protein AHNAK OS=Homo sapiens GN=AHNAK PE=1 SV=2		244.76	LPTGQISGPEIK	LPTGQISGPEIK	2	y	1	10	112.38	sp|Q09666|AHNK_HUMAN		FALSE	2919.5	1	FALSE	1
620.3508301	743.4298096	112.38	Neuroblast differentiation-associated protein AHNAK OS=Homo sapiens GN=AHNAK PE=1 SV=2		218.21	LPTGQISGPEIK	LPTGQISGPEIK	2	y	1	7	112.38	sp|Q09666|AHNK_HUMAN		FALSE	2919.5	1	FALSE	1
620.3508301	563.8087769	112.38	Neuroblast differentiation-associated protein AHNAK OS=Homo sapiens GN=AHNAK PE=1 SV=2		172	LPTGQISGPEIK	LPTGQISGPEIK	2	y	2	11	112.38	sp|Q09666|AHNK_HUMAN		FALSE	2919.5	1	FALSE	1
620.3508301	630.3457031	112.38	Neuroblast differentiation-associated protein AHNAK OS=Homo sapiens GN=AHNAK PE=1 SV=2		91.03	LPTGQISGPEIK	LPTGQISGPEIK	2	y	1	6	112.38	sp|Q09666|AHNK_HUMAN		FALSE	2919.5	1	FALSE	1
620.3508301	486.2922363	112.38	Neuroblast differentiation-associated protein AHNAK OS=Homo sapiens GN=AHNAK PE=1 SV=2		71	LPTGQISGPEIK	LPTGQISGPEIK	2	y	1	4	112.38	sp|Q09666|AHNK_HUMAN		FALSE	2919.5	1	FALSE	1
620.3508301	1093.588745	112.38	Neuroblast differentiation-associated protein AHNAK OS=Homo sapiens GN=AHNAK PE=1 SV=2		70	LPTGQISGPEIK	LPTGQISGPEIK	2	b	1	11	112.38	sp|Q09666|AHNK_HUMAN		FALSE	2919.5	1	FALSE	1
620.3508301	611.34552	112.38	Neuroblast differentiation-associated protein AHNAK OS=Homo sapiens GN=AHNAK PE=1 SV=2		57	LPTGQISGPEIK	LPTGQISGPEIK	2	b	2	12	112.38	sp|Q09666|AHNK_HUMAN		FALSE	2919.5	1	FALSE	1
620.3508301	497.2718201	112.38	Neuroblast differentiation-associated protein AHNAK OS=Homo sapiens GN=AHNAK PE=1 SV=2		56	LPTGQISGPEIK	LPTGQISGPEIK	2	b	1	5	112.38	sp|Q09666|AHNK_HUMAN		FALSE	2919.5	1	FALSE	1
620.3508301	980.5047607	112.38	Neuroblast differentiation-associated protein AHNAK OS=Homo sapiens GN=AHNAK PE=1 SV=2		56	LPTGQISGPEIK	LPTGQISGPEIK	2	b	1	10	112.38	sp|Q09666|AHNK_HUMAN		FALSE	2919.5	1	FALSE	1
620.3508301	1126.610229	112.38	Neuroblast differentiation-associated protein AHNAK OS=Homo sapiens GN=AHNAK PE=1 SV=2		56	LPTGQISGPEIK	LPTGQISGPEIK	2	y	1	11	112.38	sp|Q09666|AHNK_HUMAN		FALSE	2919.5	1	FALSE	1
620.3508301	871.4883423	112.38	Neuroblast differentiation-associated protein AHNAK OS=Homo sapiens GN=AHNAK PE=1 SV=2		43.06	LPTGQISGPEIK	LPTGQISGPEIK	2	y	1	8	112.38	sp|Q09666|AHNK_HUMAN		FALSE	2919.5	1	FALSE	1
620.3508301	754.4093628	112.38	Neuroblast differentiation-associated protein AHNAK OS=Homo sapiens GN=AHNAK PE=1 SV=2		42	LPTGQISGPEIK	LPTGQISGPEIK	2	b	1	8	112.38	sp|Q09666|AHNK_HUMAN		FALSE	2919.5	1	FALSE	1
620.3508301	260.1968689	112.38	Neuroblast differentiation-associated protein AHNAK OS=Homo sapiens GN=AHNAK PE=1 SV=2		28	LPTGQISGPEIK	LPTGQISGPEIK	2	y	1	2	112.38	sp|Q09666|AHNK_HUMAN		FALSE	2919.5	1	FALSE	1
620.3508301	369.2132568	112.38	Neuroblast differentiation-associated protein AHNAK OS=Homo sapiens GN=AHNAK PE=1 SV=2		28	LPTGQISGPEIK	LPTGQISGPEIK	2	b	1	4	112.38	sp|Q09666|AHNK_HUMAN		FALSE	2919.5	1	FALSE	1
620.3508301	610.355896	112.38	Neuroblast differentiation-associated protein AHNAK OS=Homo sapiens GN=AHNAK PE=1 SV=2		28	LPTGQISGPEIK	LPTGQISGPEIK	2	b	1	6	112.38	sp|Q09666|AHNK_HUMAN		FALSE	2919.5	1	FALSE	1
672.0153198	841.94104	149.39	Neuroblast differentiation-associated protein AHNAK OS=Homo sapiens GN=AHNAK PE=1 SV=2		308	ISMPGFKGEGPEVDVNLPK	ISMPGFKGEGPEVDVNLPK	3	y	2	16	149.39	sp|Q09666|AHNK_HUMAN		FALSE	2913.169922	0.997500002	FALSE	1
672.0153198	244.1655731	149.39	Neuroblast differentiation-associated protein AHNAK OS=Homo sapiens GN=AHNAK PE=1 SV=2		202.48	ISMPGFKGEGPEVDVNLPK	ISMPGFKGEGPEVDVNLPK	3	y	1	2	149.39	sp|Q09666|AHNK_HUMAN		FALSE	2913.169922	0.997500002	FALSE	1
672.0153198	1253.637207	149.39	Neuroblast differentiation-associated protein AHNAK OS=Homo sapiens GN=AHNAK PE=1 SV=2		108.86	ISMPGFKGEGPEVDVNLPK	ISMPGFKGEGPEVDVNLPK	3	y	1	12	149.39	sp|Q09666|AHNK_HUMAN		FALSE	2913.169922	0.997500002	FALSE	1
672.0153198	950.9772949	149.39	Neuroblast differentiation-associated protein AHNAK OS=Homo sapiens GN=AHNAK PE=1 SV=2		79	ISMPGFKGEGPEVDVNLPK	ISMPGFKGEGPEVDVNLPK	3	y	2	18	149.39	sp|Q09666|AHNK_HUMAN		FALSE	2913.169922	0.997500002	FALSE	1
672.0153198	784.4563599	149.39	Neuroblast differentiation-associated protein AHNAK OS=Homo sapiens GN=AHNAK PE=1 SV=2		57.03	ISMPGFKGEGPEVDVNLPK	ISMPGFKGEGPEVDVNLPK	3	y	1	7	149.39	sp|Q09666|AHNK_HUMAN		FALSE	2913.169922	0.997500002	FALSE	1
672.0153198	570.3609619	149.39	Neuroblast differentiation-associated protein AHNAK OS=Homo sapiens GN=AHNAK PE=1 SV=2		56.41	ISMPGFKGEGPEVDVNLPK	ISMPGFKGEGPEVDVNLPK	3	y	1	5	149.39	sp|Q09666|AHNK_HUMAN		FALSE	2913.169922	0.997500002	FALSE	1
672.0153198	685.3879395	149.39	Neuroblast differentiation-associated protein AHNAK OS=Homo sapiens GN=AHNAK PE=1 SV=2		56	ISMPGFKGEGPEVDVNLPK	ISMPGFKGEGPEVDVNLPK	3	y	1	6	149.39	sp|Q09666|AHNK_HUMAN		FALSE	2913.169922	0.997500002	FALSE	1
672.0153198	793.4146729	149.39	Neuroblast differentiation-associated protein AHNAK OS=Homo sapiens GN=AHNAK PE=1 SV=2		56	ISMPGFKGEGPEVDVNLPK	ISMPGFKGEGPEVDVNLPK	3	y	2	15	149.39	sp|Q09666|AHNK_HUMAN		FALSE	2913.169922	0.997500002	FALSE	1
672.0153198	357.2496338	149.39	Neuroblast differentiation-associated protein AHNAK OS=Homo sapiens GN=AHNAK PE=1 SV=2		35	ISMPGFKGEGPEVDVNLPK	ISMPGFKGEGPEVDVNLPK	3	y	1	3	149.39	sp|Q09666|AHNK_HUMAN		FALSE	2913.169922	0.997500002	FALSE	1
672.0153198	471.292572	149.39	Neuroblast differentiation-associated protein AHNAK OS=Homo sapiens GN=AHNAK PE=1 SV=2		35	ISMPGFKGEGPEVDVNLPK	ISMPGFKGEGPEVDVNLPK	3	y	1	4	149.39	sp|Q09666|AHNK_HUMAN		FALSE	2913.169922	0.997500002	FALSE	1
672.0153198	907.4613037	149.39	Neuroblast differentiation-associated protein AHNAK OS=Homo sapiens GN=AHNAK PE=1 SV=2		35	ISMPGFKGEGPEVDVNLPK	ISMPGFKGEGPEVDVNLPK	3	y	2	17	149.39	sp|Q09666|AHNK_HUMAN		FALSE	2913.169922	0.997500002	FALSE	1
672.0153198	913.4989014	149.39	Neuroblast differentiation-associated protein AHNAK OS=Homo sapiens GN=AHNAK PE=1 SV=2		35	ISMPGFKGEGPEVDVNLPK	ISMPGFKGEGPEVDVNLPK	3	y	1	8	149.39	sp|Q09666|AHNK_HUMAN		FALSE	2913.169922	0.997500002	FALSE	1
672.0153198	1067.57312	149.39	Neuroblast differentiation-associated protein AHNAK OS=Homo sapiens GN=AHNAK PE=1 SV=2		29	ISMPGFKGEGPEVDVNLPK	ISMPGFKGEGPEVDVNLPK	3	y	1	10	149.39	sp|Q09666|AHNK_HUMAN		FALSE	2913.169922	0.997500002	FALSE	1
672.0153198	561.6297607	149.39	Neuroblast differentiation-associated protein AHNAK OS=Homo sapiens GN=AHNAK PE=1 SV=2		21	ISMPGFKGEGPEVDVNLPK	ISMPGFKGEGPEVDVNLPK	3	y	3	16	149.39	sp|Q09666|AHNK_HUMAN		FALSE	2913.169922	0.997500002	FALSE	1
672.0153198	1381.732178	149.39	Neuroblast differentiation-associated protein AHNAK OS=Homo sapiens GN=AHNAK PE=1 SV=2		20.41	ISMPGFKGEGPEVDVNLPK	ISMPGFKGEGPEVDVNLPK	3	y	1	13	149.39	sp|Q09666|AHNK_HUMAN		FALSE	2913.169922	0.997500002	FALSE	1
672.0153198	1010.551697	149.39	Neuroblast differentiation-associated protein AHNAK OS=Homo sapiens GN=AHNAK PE=1 SV=2		16.58	ISMPGFKGEGPEVDVNLPK	ISMPGFKGEGPEVDVNLPK	3	y	1	9	149.39	sp|Q09666|AHNK_HUMAN		FALSE	2913.169922	0.997500002	FALSE	1
672.0153198	691.369751	149.39	Neuroblast differentiation-associated protein AHNAK OS=Homo sapiens GN=AHNAK PE=1 SV=2		14.41	ISMPGFKGEGPEVDVNLPK	ISMPGFKGEGPEVDVNLPK	3	y	2	13	149.39	sp|Q09666|AHNK_HUMAN		FALSE	2913.169922	0.997500002	FALSE	1
672.0153198	1657.789063	149.39	Neuroblast differentiation-associated protein AHNAK OS=Homo sapiens GN=AHNAK PE=1 SV=2		7.44	ISMPGFKGEGPEVDVNLPK	ISMPGFKGEGPEVDVNLPK	3	b	1	16	149.39	sp|Q09666|AHNK_HUMAN		FALSE	2913.169922	0.997500002	FALSE	1
682.6812134	852.4362793	158.65	Neuroblast differentiation-associated protein AHNAK OS=Homo sapiens GN=AHNAK PE=1 SV=2		158	VDIDVPDVNVQGPDWHLK	VDIDVPDVNVQGPDWHLK	3	y	1	7	158.65	sp|Q09666|AHNK_HUMAN		FALSE	2862.169922	1	FALSE	1
682.6812134	752.8807983	158.65	Neuroblast differentiation-associated protein AHNAK OS=Homo sapiens GN=AHNAK PE=1 SV=2		136	VDIDVPDVNVQGPDWHLK	VDIDVPDVNVQGPDWHLK	3	y	2	13	158.65	sp|Q09666|AHNK_HUMAN		FALSE	2862.169922	1	FALSE	1
682.6812134	443.2136536	158.65	Neuroblast differentiation-associated protein AHNAK OS=Homo sapiens GN=AHNAK PE=1 SV=2		92	VDIDVPDVNVQGPDWHLK	VDIDVPDVNVQGPDWHLK	3	b	1	4	158.65	sp|Q09666|AHNK_HUMAN		FALSE	2862.169922	1	FALSE	1
682.6812134	583.335083	158.65	Neuroblast differentiation-associated protein AHNAK OS=Homo sapiens GN=AHNAK PE=1 SV=2		92	VDIDVPDVNVQGPDWHLK	VDIDVPDVNVQGPDWHLK	3	y	1	4	158.65	sp|Q09666|AHNK_HUMAN		FALSE	2862.169922	1	FALSE	1
682.6812134	1193.606201	158.65	Neuroblast differentiation-associated protein AHNAK OS=Homo sapiens GN=AHNAK PE=1 SV=2		85.41	VDIDVPDVNVQGPDWHLK	VDIDVPDVNVQGPDWHLK	3	y	1	10	158.65	sp|Q09666|AHNK_HUMAN		FALSE	2862.169922	1	FALSE	1
682.6812134	215.1026306	158.65	Neuroblast differentiation-associated protein AHNAK OS=Homo sapiens GN=AHNAK PE=1 SV=2		84	VDIDVPDVNVQGPDWHLK	VDIDVPDVNVQGPDWHLK	3	b	1	2	158.65	sp|Q09666|AHNK_HUMAN		FALSE	2862.169922	1	FALSE	1
682.6812134	1079.563232	158.65	Neuroblast differentiation-associated protein AHNAK OS=Homo sapiens GN=AHNAK PE=1 SV=2		78	VDIDVPDVNVQGPDWHLK	VDIDVPDVNVQGPDWHLK	3	y	1	9	158.65	sp|Q09666|AHNK_HUMAN		FALSE	2862.169922	1	FALSE	1
682.6812134	542.2820435	158.65	Neuroblast differentiation-associated protein AHNAK OS=Homo sapiens GN=AHNAK PE=1 SV=2		63	VDIDVPDVNVQGPDWHLK	VDIDVPDVNVQGPDWHLK	3	b	1	5	158.65	sp|Q09666|AHNK_HUMAN		FALSE	2862.169922	1	FALSE	1
682.6812134	980.494812	158.65	Neuroblast differentiation-associated protein AHNAK OS=Homo sapiens GN=AHNAK PE=1 SV=2		49	VDIDVPDVNVQGPDWHLK	VDIDVPDVNVQGPDWHLK	3	y	1	8	158.65	sp|Q09666|AHNK_HUMAN		FALSE	2862.169922	1	FALSE	1
682.6812134	1504.754272	158.65	Neuroblast differentiation-associated protein AHNAK OS=Homo sapiens GN=AHNAK PE=1 SV=2		49	VDIDVPDVNVQGPDWHLK	VDIDVPDVNVQGPDWHLK	3	y	1	13	158.65	sp|Q09666|AHNK_HUMAN		FALSE	2862.169922	1	FALSE	1
682.6812134	397.2557678	158.65	Neuroblast differentiation-associated protein AHNAK OS=Homo sapiens GN=AHNAK PE=1 SV=2		35.41	VDIDVPDVNVQGPDWHLK	VDIDVPDVNVQGPDWHLK	3	y	1	3	158.65	sp|Q09666|AHNK_HUMAN		FALSE	2862.169922	1	FALSE	1
682.6812134	795.4147949	158.65	Neuroblast differentiation-associated protein AHNAK OS=Homo sapiens GN=AHNAK PE=1 SV=2		35	VDIDVPDVNVQGPDWHLK	VDIDVPDVNVQGPDWHLK	3	y	1	6	158.65	sp|Q09666|AHNK_HUMAN		FALSE	2862.169922	1	FALSE	1
682.6812134	1292.674561	158.65	Neuroblast differentiation-associated protein AHNAK OS=Homo sapiens GN=AHNAK PE=1 SV=2		29.65	VDIDVPDVNVQGPDWHLK	VDIDVPDVNVQGPDWHLK	3	y	1	11	158.65	sp|Q09666|AHNK_HUMAN		FALSE	2862.169922	1	FALSE	1
682.6812134	1407.701538	158.65	Neuroblast differentiation-associated protein AHNAK OS=Homo sapiens GN=AHNAK PE=1 SV=2		28	VDIDVPDVNVQGPDWHLK	VDIDVPDVNVQGPDWHLK	3	y	1	12	158.65	sp|Q09666|AHNK_HUMAN		FALSE	2862.169922	1	FALSE	1
682.6812134	704.3544312	158.65	Neuroblast differentiation-associated protein AHNAK OS=Homo sapiens GN=AHNAK PE=1 SV=2		24.36	VDIDVPDVNVQGPDWHLK	VDIDVPDVNVQGPDWHLK	3	y	2	12	158.65	sp|Q09666|AHNK_HUMAN		FALSE	2862.169922	1	FALSE	1
682.6812134	802.414978	158.65	Neuroblast differentiation-associated protein AHNAK OS=Homo sapiens GN=AHNAK PE=1 SV=2		21	VDIDVPDVNVQGPDWHLK	VDIDVPDVNVQGPDWHLK	3	y	2	14	158.65	sp|Q09666|AHNK_HUMAN		FALSE	2862.169922	1	FALSE	1
682.6812134	1194.600098	158.65	Neuroblast differentiation-associated protein AHNAK OS=Homo sapiens GN=AHNAK PE=1 SV=2		21	VDIDVPDVNVQGPDWHLK	VDIDVPDVNVQGPDWHLK	3	b	1	11	158.65	sp|Q09666|AHNK_HUMAN		FALSE	2862.169922	1	FALSE	1
878.9065552	1154.568848	120.22	Neuroblast differentiation-associated protein AHNAK OS=Homo sapiens GN=AHNAK PE=1 SV=2		392.27	VDVECPDVNIEGPEGK	VDVEC[CAM]PDVNIEGPEGK	2	y	1	11	120.22	sp|Q09666|AHNK_HUMAN		FALSE	2812.939941	1	FALSE	1
878.9065552	487.2510986	120.22	Neuroblast differentiation-associated protein AHNAK OS=Homo sapiens GN=AHNAK PE=1 SV=2		157	VDVECPDVNIEGPEGK	VDVEC[CAM]PDVNIEGPEGK	2	y	1	5	120.22	sp|Q09666|AHNK_HUMAN		FALSE	2812.939941	1	FALSE	1
878.9065552	843.4206543	120.22	Neuroblast differentiation-associated protein AHNAK OS=Homo sapiens GN=AHNAK PE=1 SV=2		129	VDVECPDVNIEGPEGK	VDVEC[CAM]PDVNIEGPEGK	2	y	1	8	120.22	sp|Q09666|AHNK_HUMAN		FALSE	2812.939941	1	FALSE	1
878.9065552	314.171051	120.22	Neuroblast differentiation-associated protein AHNAK OS=Homo sapiens GN=AHNAK PE=1 SV=2		119.95	VDVECPDVNIEGPEGK	VDVEC[CAM]PDVNIEGPEGK	2	b	1	3	120.22	sp|Q09666|AHNK_HUMAN		FALSE	2812.939941	1	FALSE	1
878.9065552	616.2937012	120.22	Neuroblast differentiation-associated protein AHNAK OS=Homo sapiens GN=AHNAK PE=1 SV=2		113	VDVECPDVNIEGPEGK	VDVEC[CAM]PDVNIEGPEGK	2	y	1	6	120.22	sp|Q09666|AHNK_HUMAN		FALSE	2812.939941	1	FALSE	1
878.9065552	443.2136536	120.22	Neuroblast differentiation-associated protein AHNAK OS=Homo sapiens GN=AHNAK PE=1 SV=2		111.07	VDVECPDVNIEGPEGK	VDVEC[CAM]PDVNIEGPEGK	2	b	1	4	120.22	sp|Q09666|AHNK_HUMAN		FALSE	2812.939941	1	FALSE	1
878.9065552	215.1026306	120.22	Neuroblast differentiation-associated protein AHNAK OS=Homo sapiens GN=AHNAK PE=1 SV=2		99	VDVECPDVNIEGPEGK	VDVEC[CAM]PDVNIEGPEGK	2	b	1	2	120.22	sp|Q09666|AHNK_HUMAN		FALSE	2812.939941	1	FALSE	1
878.9065552	1314.599487	120.22	Neuroblast differentiation-associated protein AHNAK OS=Homo sapiens GN=AHNAK PE=1 SV=2		99	VDVECPDVNIEGPEGK	VDVEC[CAM]PDVNIEGPEGK	2	y	1	12	120.22	sp|Q09666|AHNK_HUMAN		FALSE	2812.939941	1	FALSE	1
878.9065552	430.2296143	120.22	Neuroblast differentiation-associated protein AHNAK OS=Homo sapiens GN=AHNAK PE=1 SV=2		78.79	VDVECPDVNIEGPEGK	VDVEC[CAM]PDVNIEGPEGK	2	y	1	4	120.22	sp|Q09666|AHNK_HUMAN		FALSE	2812.939941	1	FALSE	1
878.9065552	1443.64209	120.22	Neuroblast differentiation-associated protein AHNAK OS=Homo sapiens GN=AHNAK PE=1 SV=2		42	VDVECPDVNIEGPEGK	VDVEC[CAM]PDVNIEGPEGK	2	y	1	13	120.22	sp|Q09666|AHNK_HUMAN		FALSE	2812.939941	1	FALSE	1
878.9065552	815.3239746	120.22	Neuroblast differentiation-associated protein AHNAK OS=Homo sapiens GN=AHNAK PE=1 SV=2		28	VDVECPDVNIEGPEGK	VDVEC[CAM]PDVNIEGPEGK	2	b	1	7	120.22	sp|Q09666|AHNK_HUMAN		FALSE	2812.939941	1	FALSE	1
878.9065552	1028.435303	120.22	Neuroblast differentiation-associated protein AHNAK OS=Homo sapiens GN=AHNAK PE=1 SV=2		28	VDVECPDVNIEGPEGK	VDVEC[CAM]PDVNIEGPEGK	2	b	1	9	120.22	sp|Q09666|AHNK_HUMAN		FALSE	2812.939941	1	FALSE	1
878.9065552	1542.710449	120.22	Neuroblast differentiation-associated protein AHNAK OS=Homo sapiens GN=AHNAK PE=1 SV=2		14.89	VDVECPDVNIEGPEGK	VDVEC[CAM]PDVNIEGPEGK	2	y	1	14	120.22	sp|Q09666|AHNK_HUMAN		FALSE	2812.939941	1	FALSE	1
663.6740723	852.4362793	157.51	Neuroblast differentiation-associated protein AHNAK OS=Homo sapiens GN=AHNAK PE=1 SV=2		202.38	VDIDVPDVGVQGPDWHLK	VDIDVPDVGVQGPDWHLK	3	y	1	7	157.51	sp|Q09666|AHNK_HUMAN		FALSE	2790.209961	0.99970001	FALSE	1
663.6740723	724.3700562	157.51	Neuroblast differentiation-associated protein AHNAK OS=Homo sapiens GN=AHNAK PE=1 SV=2		173	VDIDVPDVGVQGPDWHLK	VDIDVPDVGVQGPDWHLK	3	y	2	13	157.51	sp|Q09666|AHNK_HUMAN		FALSE	2790.209961	0.99970001	FALSE	1
663.6740723	1136.584717	157.51	Neuroblast differentiation-associated protein AHNAK OS=Homo sapiens GN=AHNAK PE=1 SV=2		117.58	VDIDVPDVGVQGPDWHLK	VDIDVPDVGVQGPDWHLK	3	y	1	10	157.51	sp|Q09666|AHNK_HUMAN		FALSE	2790.209961	0.99970001	FALSE	1
663.6740723	443.2136536	157.51	Neuroblast differentiation-associated protein AHNAK OS=Homo sapiens GN=AHNAK PE=1 SV=2		86	VDIDVPDVGVQGPDWHLK	VDIDVPDVGVQGPDWHLK	3	b	1	4	157.51	sp|Q09666|AHNK_HUMAN		FALSE	2790.209961	0.99970001	FALSE	1
663.6740723	795.4147949	157.51	Neuroblast differentiation-associated protein AHNAK OS=Homo sapiens GN=AHNAK PE=1 SV=2		77	VDIDVPDVGVQGPDWHLK	VDIDVPDVGVQGPDWHLK	3	y	1	6	157.51	sp|Q09666|AHNK_HUMAN		FALSE	2790.209961	0.99970001	FALSE	1
663.6740723	583.335083	157.51	Neuroblast differentiation-associated protein AHNAK OS=Homo sapiens GN=AHNAK PE=1 SV=2		73.91	VDIDVPDVGVQGPDWHLK	VDIDVPDVGVQGPDWHLK	3	y	1	4	157.51	sp|Q09666|AHNK_HUMAN		FALSE	2790.209961	0.99970001	FALSE	1
663.6740723	215.1026306	157.51	Neuroblast differentiation-associated protein AHNAK OS=Homo sapiens GN=AHNAK PE=1 SV=2		70	VDIDVPDVGVQGPDWHLK	VDIDVPDVGVQGPDWHLK	3	b	1	2	157.51	sp|Q09666|AHNK_HUMAN		FALSE	2790.209961	0.99970001	FALSE	1
663.6740723	1447.732788	157.51	Neuroblast differentiation-associated protein AHNAK OS=Homo sapiens GN=AHNAK PE=1 SV=2		64.41	VDIDVPDVGVQGPDWHLK	VDIDVPDVGVQGPDWHLK	3	y	1	13	157.51	sp|Q09666|AHNK_HUMAN		FALSE	2790.209961	0.99970001	FALSE	1
663.6740723	1235.653076	157.51	Neuroblast differentiation-associated protein AHNAK OS=Homo sapiens GN=AHNAK PE=1 SV=2		64	VDIDVPDVGVQGPDWHLK	VDIDVPDVGVQGPDWHLK	3	y	1	11	157.51	sp|Q09666|AHNK_HUMAN		FALSE	2790.209961	0.99970001	FALSE	1
663.6740723	980.494812	157.51	Neuroblast differentiation-associated protein AHNAK OS=Homo sapiens GN=AHNAK PE=1 SV=2		63	VDIDVPDVGVQGPDWHLK	VDIDVPDVGVQGPDWHLK	3	y	1	8	157.51	sp|Q09666|AHNK_HUMAN		FALSE	2790.209961	0.99970001	FALSE	1
663.6740723	397.2557678	157.51	Neuroblast differentiation-associated protein AHNAK OS=Homo sapiens GN=AHNAK PE=1 SV=2		56	VDIDVPDVGVQGPDWHLK	VDIDVPDVGVQGPDWHLK	3	y	1	3	157.51	sp|Q09666|AHNK_HUMAN		FALSE	2790.209961	0.99970001	FALSE	1
663.6740723	542.2820435	157.51	Neuroblast differentiation-associated protein AHNAK OS=Homo sapiens GN=AHNAK PE=1 SV=2		49	VDIDVPDVGVQGPDWHLK	VDIDVPDVGVQGPDWHLK	3	b	1	5	157.51	sp|Q09666|AHNK_HUMAN		FALSE	2790.209961	0.99970001	FALSE	1
663.6740723	773.9042358	157.51	Neuroblast differentiation-associated protein AHNAK OS=Homo sapiens GN=AHNAK PE=1 SV=2		35	VDIDVPDVGVQGPDWHLK	VDIDVPDVGVQGPDWHLK	3	y	2	14	157.51	sp|Q09666|AHNK_HUMAN		FALSE	2790.209961	0.99970001	FALSE	1
663.6740723	945.4732666	157.51	Neuroblast differentiation-associated protein AHNAK OS=Homo sapiens GN=AHNAK PE=1 SV=2		35	VDIDVPDVGVQGPDWHLK	VDIDVPDVGVQGPDWHLK	3	y	2	17	157.51	sp|Q09666|AHNK_HUMAN		FALSE	2790.209961	0.99970001	FALSE	1
663.6740723	427.2187195	157.51	Neuroblast differentiation-associated protein AHNAK OS=Homo sapiens GN=AHNAK PE=1 SV=2		33.1	VDIDVPDVGVQGPDWHLK	VDIDVPDVGVQGPDWHLK	3	b	2	8	157.51	sp|Q09666|AHNK_HUMAN		FALSE	2790.209961	0.99970001	FALSE	1
663.6740723	887.9597778	157.51	Neuroblast differentiation-associated protein AHNAK OS=Homo sapiens GN=AHNAK PE=1 SV=2		29	VDIDVPDVGVQGPDWHLK	VDIDVPDVGVQGPDWHLK	3	y	2	16	157.51	sp|Q09666|AHNK_HUMAN		FALSE	2790.209961	0.99970001	FALSE	1
663.6740723	1079.563232	157.51	Neuroblast differentiation-associated protein AHNAK OS=Homo sapiens GN=AHNAK PE=1 SV=2		28.41	VDIDVPDVGVQGPDWHLK	VDIDVPDVGVQGPDWHLK	3	y	1	9	157.51	sp|Q09666|AHNK_HUMAN		FALSE	2790.209961	0.99970001	FALSE	1
663.6740723	285.1482544	157.51	Neuroblast differentiation-associated protein AHNAK OS=Homo sapiens GN=AHNAK PE=1 SV=2		28	VDIDVPDVGVQGPDWHLK	VDIDVPDVGVQGPDWHLK	3	b	3	8	157.51	sp|Q09666|AHNK_HUMAN		FALSE	2790.209961	0.99970001	FALSE	1
663.6740723	831.4177246	157.51	Neuroblast differentiation-associated protein AHNAK OS=Homo sapiens GN=AHNAK PE=1 SV=2		28	VDIDVPDVGVQGPDWHLK	VDIDVPDVGVQGPDWHLK	3	y	2	15	157.51	sp|Q09666|AHNK_HUMAN		FALSE	2790.209961	0.99970001	FALSE	1
663.6740723	1350.680054	157.51	Neuroblast differentiation-associated protein AHNAK OS=Homo sapiens GN=AHNAK PE=1 SV=2		28	VDIDVPDVGVQGPDWHLK	VDIDVPDVGVQGPDWHLK	3	y	1	12	157.51	sp|Q09666|AHNK_HUMAN		FALSE	2790.209961	0.99970001	FALSE	1
663.6740723	260.1968689	157.51	Neuroblast differentiation-associated protein AHNAK OS=Homo sapiens GN=AHNAK PE=1 SV=2		21	VDIDVPDVGVQGPDWHLK	VDIDVPDVGVQGPDWHLK	3	y	1	2	157.51	sp|Q09666|AHNK_HUMAN		FALSE	2790.209961	0.99970001	FALSE	1
663.6740723	592.30896	157.51	Neuroblast differentiation-associated protein AHNAK OS=Homo sapiens GN=AHNAK PE=1 SV=2		21	VDIDVPDVGVQGPDWHLK	VDIDVPDVGVQGPDWHLK	3	y	3	16	157.51	sp|Q09666|AHNK_HUMAN		FALSE	2790.209961	0.99970001	FALSE	1
663.6740723	618.3302002	157.51	Neuroblast differentiation-associated protein AHNAK OS=Homo sapiens GN=AHNAK PE=1 SV=2		21	VDIDVPDVGVQGPDWHLK	VDIDVPDVGVQGPDWHLK	3	y	2	11	157.51	sp|Q09666|AHNK_HUMAN		FALSE	2790.209961	0.99970001	FALSE	1
750.8717651	714.3780518	140.28	Neuroblast differentiation-associated protein AHNAK OS=Homo sapiens GN=AHNAK PE=1 SV=2		736	IEGEMQVPDVDIR	IEGEMQVPDVDIR	2	y	1	6	140.28	sp|Q09666|AHNK_HUMAN		FALSE	2775.439941	0.99970001	FALSE	1
750.8717651	288.2030029	140.28	Neuroblast differentiation-associated protein AHNAK OS=Homo sapiens GN=AHNAK PE=1 SV=2		374	IEGEMQVPDVDIR	IEGEMQVPDVDIR	2	y	1	2	140.28	sp|Q09666|AHNK_HUMAN		FALSE	2775.439941	0.99970001	FALSE	1
750.8717651	1258.609619	140.28	Neuroblast differentiation-associated protein AHNAK OS=Homo sapiens GN=AHNAK PE=1 SV=2		258.06	IEGEMQVPDVDIR	IEGEMQVPDVDIR	2	y	1	11	140.28	sp|Q09666|AHNK_HUMAN		FALSE	2775.439941	0.99970001	FALSE	1
750.8717651	813.4464722	140.28	Neuroblast differentiation-associated protein AHNAK OS=Homo sapiens GN=AHNAK PE=1 SV=2		201	IEGEMQVPDVDIR	IEGEMQVPDVDIR	2	y	1	7	140.28	sp|Q09666|AHNK_HUMAN		FALSE	2775.439941	0.99970001	FALSE	1
750.8717651	1072.545532	140.28	Neuroblast differentiation-associated protein AHNAK OS=Homo sapiens GN=AHNAK PE=1 SV=2		201	IEGEMQVPDVDIR	IEGEMQVPDVDIR	2	y	1	9	140.28	sp|Q09666|AHNK_HUMAN		FALSE	2775.439941	0.99970001	FALSE	1
750.8717651	941.5050659	140.28	Neuroblast differentiation-associated protein AHNAK OS=Homo sapiens GN=AHNAK PE=1 SV=2		159	IEGEMQVPDVDIR	IEGEMQVPDVDIR	2	y	1	8	140.28	sp|Q09666|AHNK_HUMAN		FALSE	2775.439941	0.99970001	FALSE	1
750.8717651	502.2983704	140.28	Neuroblast differentiation-associated protein AHNAK OS=Homo sapiens GN=AHNAK PE=1 SV=2		129	IEGEMQVPDVDIR	IEGEMQVPDVDIR	2	y	1	4	140.28	sp|Q09666|AHNK_HUMAN		FALSE	2775.439941	0.99970001	FALSE	1
750.8717651	243.1339264	140.28	Neuroblast differentiation-associated protein AHNAK OS=Homo sapiens GN=AHNAK PE=1 SV=2		72	IEGEMQVPDVDIR	IEGEMQVPDVDIR	2	b	1	2	140.28	sp|Q09666|AHNK_HUMAN		FALSE	2775.439941	0.99970001	FALSE	1
750.8717651	403.22995	140.28	Neuroblast differentiation-associated protein AHNAK OS=Homo sapiens GN=AHNAK PE=1 SV=2		28	IEGEMQVPDVDIR	IEGEMQVPDVDIR	2	y	1	3	140.28	sp|Q09666|AHNK_HUMAN		FALSE	2775.439941	0.99970001	FALSE	1
750.8717651	560.2384644	140.28	Neuroblast differentiation-associated protein AHNAK OS=Homo sapiens GN=AHNAK PE=1 SV=2		28	IEGEMQVPDVDIR	IEGEMQVPDVDIR	2	b	1	5	140.28	sp|Q09666|AHNK_HUMAN		FALSE	2775.439941	0.99970001	FALSE	1
750.8717651	688.2970581	140.28	Neuroblast differentiation-associated protein AHNAK OS=Homo sapiens GN=AHNAK PE=1 SV=2		28	IEGEMQVPDVDIR	IEGEMQVPDVDIR	2	b	1	6	140.28	sp|Q09666|AHNK_HUMAN		FALSE	2775.439941	0.99970001	FALSE	1
750.8717651	1201.588135	140.28	Neuroblast differentiation-associated protein AHNAK OS=Homo sapiens GN=AHNAK PE=1 SV=2		28	IEGEMQVPDVDIR	IEGEMQVPDVDIR	2	y	1	10	140.28	sp|Q09666|AHNK_HUMAN		FALSE	2775.439941	0.99970001	FALSE	1
750.8717651	787.3654785	140.28	Neuroblast differentiation-associated protein AHNAK OS=Homo sapiens GN=AHNAK PE=1 SV=2		14.82	IEGEMQVPDVDIR	IEGEMQVPDVDIR	2	b	1	7	140.28	sp|Q09666|AHNK_HUMAN		FALSE	2775.439941	0.99970001	FALSE	1
750.8717651	1387.652222	140.28	Neuroblast differentiation-associated protein AHNAK OS=Homo sapiens GN=AHNAK PE=1 SV=2		14	IEGEMQVPDVDIR	IEGEMQVPDVDIR	2	y	1	12	140.28	sp|Q09666|AHNK_HUMAN		FALSE	2775.439941	0.99970001	FALSE	1
688.0153198	848.9488525	152.22	Neuroblast differentiation-associated protein AHNAK OS=Homo sapiens GN=AHNAK PE=1 SV=2		2786.41	FSMPGFKAEGPEVDVNLPK	FSMPGFKAEGPEVDVNLPK	3	y	2	16	152.22	sp|Q09666|AHNK_HUMAN		FALSE	2751.810059	0.999899983	FALSE	1
688.0153198	244.1655731	152.22	Neuroblast differentiation-associated protein AHNAK OS=Homo sapiens GN=AHNAK PE=1 SV=2		1930.54	FSMPGFKAEGPEVDVNLPK	FSMPGFKAEGPEVDVNLPK	3	y	1	2	152.22	sp|Q09666|AHNK_HUMAN		FALSE	2751.810059	0.999899983	FALSE	1
688.0153198	1067.57312	152.22	Neuroblast differentiation-associated protein AHNAK OS=Homo sapiens GN=AHNAK PE=1 SV=2		1048.45	FSMPGFKAEGPEVDVNLPK	FSMPGFKAEGPEVDVNLPK	3	y	1	10	152.22	sp|Q09666|AHNK_HUMAN		FALSE	2751.810059	0.999899983	FALSE	1
688.0153198	1267.652832	152.22	Neuroblast differentiation-associated protein AHNAK OS=Homo sapiens GN=AHNAK PE=1 SV=2		873.71	FSMPGFKAEGPEVDVNLPK	FSMPGFKAEGPEVDVNLPK	3	y	1	12	152.22	sp|Q09666|AHNK_HUMAN		FALSE	2751.810059	0.999899983	FALSE	1
688.0153198	235.1077118	152.22	Neuroblast differentiation-associated protein AHNAK OS=Homo sapiens GN=AHNAK PE=1 SV=2		817	FSMPGFKAEGPEVDVNLPK	FSMPGFKAEGPEVDVNLPK	3	b	1	2	152.22	sp|Q09666|AHNK_HUMAN		FALSE	2751.810059	0.999899983	FALSE	1
688.0153198	685.3879395	152.22	Neuroblast differentiation-associated protein AHNAK OS=Homo sapiens GN=AHNAK PE=1 SV=2		774	FSMPGFKAEGPEVDVNLPK	FSMPGFKAEGPEVDVNLPK	3	y	1	6	152.22	sp|Q09666|AHNK_HUMAN		FALSE	2751.810059	0.999899983	FALSE	1
688.0153198	784.4563599	152.22	Neuroblast differentiation-associated protein AHNAK OS=Homo sapiens GN=AHNAK PE=1 SV=2		621	FSMPGFKAEGPEVDVNLPK	FSMPGFKAEGPEVDVNLPK	3	y	1	7	152.22	sp|Q09666|AHNK_HUMAN		FALSE	2751.810059	0.999899983	FALSE	1
688.0153198	1010.551697	152.22	Neuroblast differentiation-associated protein AHNAK OS=Homo sapiens GN=AHNAK PE=1 SV=2		616.41	FSMPGFKAEGPEVDVNLPK	FSMPGFKAEGPEVDVNLPK	3	y	1	9	152.22	sp|Q09666|AHNK_HUMAN		FALSE	2751.810059	0.999899983	FALSE	1
688.0153198	570.3609619	152.22	Neuroblast differentiation-associated protein AHNAK OS=Homo sapiens GN=AHNAK PE=1 SV=2		521	FSMPGFKAEGPEVDVNLPK	FSMPGFKAEGPEVDVNLPK	3	y	1	5	152.22	sp|Q09666|AHNK_HUMAN		FALSE	2751.810059	0.999899983	FALSE	1
688.0153198	1196.615723	152.22	Neuroblast differentiation-associated protein AHNAK OS=Homo sapiens GN=AHNAK PE=1 SV=2		506.34	FSMPGFKAEGPEVDVNLPK	FSMPGFKAEGPEVDVNLPK	3	y	1	11	152.22	sp|Q09666|AHNK_HUMAN		FALSE	2751.810059	0.999899983	FALSE	1
688.0153198	471.292572	152.22	Neuroblast differentiation-associated protein AHNAK OS=Homo sapiens GN=AHNAK PE=1 SV=2		324	FSMPGFKAEGPEVDVNLPK	FSMPGFKAEGPEVDVNLPK	3	y	1	4	152.22	sp|Q09666|AHNK_HUMAN		FALSE	2751.810059	0.999899983	FALSE	1
688.0153198	357.2496338	152.22	Neuroblast differentiation-associated protein AHNAK OS=Homo sapiens GN=AHNAK PE=1 SV=2		251	FSMPGFKAEGPEVDVNLPK	FSMPGFKAEGPEVDVNLPK	3	y	1	3	152.22	sp|Q09666|AHNK_HUMAN		FALSE	2751.810059	0.999899983	FALSE	1
688.0153198	566.3016968	152.22	Neuroblast differentiation-associated protein AHNAK OS=Homo sapiens GN=AHNAK PE=1 SV=2		236	FSMPGFKAEGPEVDVNLPK	FSMPGFKAEGPEVDVNLPK	3	y	3	16	152.22	sp|Q09666|AHNK_HUMAN		FALSE	2751.810059	0.999899983	FALSE	1
688.0153198	800.4224854	152.22	Neuroblast differentiation-associated protein AHNAK OS=Homo sapiens GN=AHNAK PE=1 SV=2		230	FSMPGFKAEGPEVDVNLPK	FSMPGFKAEGPEVDVNLPK	3	y	2	15	152.22	sp|Q09666|AHNK_HUMAN		FALSE	2751.810059	0.999899983	FALSE	1
688.0153198	957.9851074	152.22	Neuroblast differentiation-associated protein AHNAK OS=Homo sapiens GN=AHNAK PE=1 SV=2		222	FSMPGFKAEGPEVDVNLPK	FSMPGFKAEGPEVDVNLPK	3	y	2	18	152.22	sp|Q09666|AHNK_HUMAN		FALSE	2751.810059	0.999899983	FALSE	1
688.0153198	698.3775635	152.22	Neuroblast differentiation-associated protein AHNAK OS=Homo sapiens GN=AHNAK PE=1 SV=2		149.79	FSMPGFKAEGPEVDVNLPK	FSMPGFKAEGPEVDVNLPK	3	y	2	13	152.22	sp|Q09666|AHNK_HUMAN		FALSE	2751.810059	0.999899983	FALSE	1
688.0153198	498.2307434	152.22	Neuroblast differentiation-associated protein AHNAK OS=Homo sapiens GN=AHNAK PE=1 SV=2		145.68	FSMPGFKAEGPEVDVNLPK	FSMPGFKAEGPEVDVNLPK	3	b	3	14	152.22	sp|Q09666|AHNK_HUMAN		FALSE	2751.810059	0.999899983	FALSE	1
688.0153198	1395.747803	152.22	Neuroblast differentiation-associated protein AHNAK OS=Homo sapiens GN=AHNAK PE=1 SV=2		129.41	FSMPGFKAEGPEVDVNLPK	FSMPGFKAEGPEVDVNLPK	3	y	1	13	152.22	sp|Q09666|AHNK_HUMAN		FALSE	2751.810059	0.999899983	FALSE	1
688.0153198	995.4655151	152.22	Neuroblast differentiation-associated protein AHNAK OS=Homo sapiens GN=AHNAK PE=1 SV=2		121.44	FSMPGFKAEGPEVDVNLPK	FSMPGFKAEGPEVDVNLPK	3	b	1	9	152.22	sp|Q09666|AHNK_HUMAN		FALSE	2751.810059	0.999899983	FALSE	1
688.0153198	609.9818115	152.22	Neuroblast differentiation-associated protein AHNAK OS=Homo sapiens GN=AHNAK PE=1 SV=2		121	FSMPGFKAEGPEVDVNLPK	FSMPGFKAEGPEVDVNLPK	3	y	3	17	152.22	sp|Q09666|AHNK_HUMAN		FALSE	2751.810059	0.999899983	FALSE	1
688.0153198	457.2531128	152.22	Neuroblast differentiation-associated protein AHNAK OS=Homo sapiens GN=AHNAK PE=1 SV=2		115	FSMPGFKAEGPEVDVNLPK	FSMPGFKAEGPEVDVNLPK	3	y	2	8	152.22	sp|Q09666|AHNK_HUMAN		FALSE	2751.810059	0.999899983	FALSE	1
688.0153198	505.77948	152.22	Neuroblast differentiation-associated protein AHNAK OS=Homo sapiens GN=AHNAK PE=1 SV=2		97.6	FSMPGFKAEGPEVDVNLPK	FSMPGFKAEGPEVDVNLPK	3	y	2	9	152.22	sp|Q09666|AHNK_HUMAN		FALSE	2751.810059	0.999899983	FALSE	1
688.0153198	688.0153198	152.22	Neuroblast differentiation-associated protein AHNAK OS=Homo sapiens GN=AHNAK PE=1 SV=2		85	FSMPGFKAEGPEVDVNLPK	FSMPGFKAEGPEVDVNLPK	3	y	3	19	152.22	sp|Q09666|AHNK_HUMAN		FALSE	2751.810059	0.999899983	FALSE	1
688.0153198	1052.486938	152.22	Neuroblast differentiation-associated protein AHNAK OS=Homo sapiens GN=AHNAK PE=1 SV=2		85	FSMPGFKAEGPEVDVNLPK	FSMPGFKAEGPEVDVNLPK	3	b	1	10	152.22	sp|Q09666|AHNK_HUMAN		FALSE	2751.810059	0.999899983	FALSE	1
688.0153198	229.1341553	152.22	Neuroblast differentiation-associated protein AHNAK OS=Homo sapiens GN=AHNAK PE=1 SV=2		78.41	FSMPGFKAEGPEVDVNLPK	FSMPGFKAEGPEVDVNLPK	3	y	3	6	152.22	sp|Q09666|AHNK_HUMAN		FALSE	2751.810059	0.999899983	FALSE	1
688.0153198	771.9117432	152.22	Neuroblast differentiation-associated protein AHNAK OS=Homo sapiens GN=AHNAK PE=1 SV=2		70	FSMPGFKAEGPEVDVNLPK	FSMPGFKAEGPEVDVNLPK	3	y	2	14	152.22	sp|Q09666|AHNK_HUMAN		FALSE	2751.810059	0.999899983	FALSE	1
688.0153198	958.4665527	152.22	Neuroblast differentiation-associated protein AHNAK OS=Homo sapiens GN=AHNAK PE=1 SV=2		65	FSMPGFKAEGPEVDVNLPK	FSMPGFKAEGPEVDVNLPK	3	b	2	18	152.22	sp|Q09666|AHNK_HUMAN		FALSE	2751.810059	0.999899983	FALSE	1
688.0153198	1278.582275	152.22	Neuroblast differentiation-associated protein AHNAK OS=Homo sapiens GN=AHNAK PE=1 SV=2		63	FSMPGFKAEGPEVDVNLPK	FSMPGFKAEGPEVDVNLPK	3	b	1	12	152.22	sp|Q09666|AHNK_HUMAN		FALSE	2751.810059	0.999899983	FALSE	1
688.0153198	1599.837646	152.22	Neuroblast differentiation-associated protein AHNAK OS=Homo sapiens GN=AHNAK PE=1 SV=2		21	FSMPGFKAEGPEVDVNLPK	FSMPGFKAEGPEVDVNLPK	3	y	1	15	152.22	sp|Q09666|AHNK_HUMAN		FALSE	2751.810059	0.999899983	FALSE	1
688.0153198	914.4691162	152.22	Neuroblast differentiation-associated protein AHNAK OS=Homo sapiens GN=AHNAK PE=1 SV=2		18.86	FSMPGFKAEGPEVDVNLPK	FSMPGFKAEGPEVDVNLPK	3	y	2	17	152.22	sp|Q09666|AHNK_HUMAN		FALSE	2751.810059	0.999899983	FALSE	1
688.0153198	1542.816284	152.22	Neuroblast differentiation-associated protein AHNAK OS=Homo sapiens GN=AHNAK PE=1 SV=2		16.22	FSMPGFKAEGPEVDVNLPK	FSMPGFKAEGPEVDVNLPK	3	y	1	14	152.22	sp|Q09666|AHNK_HUMAN		FALSE	2751.810059	0.999899983	FALSE	1
688.0153198	1696.890503	152.22	Neuroblast differentiation-associated protein AHNAK OS=Homo sapiens GN=AHNAK PE=1 SV=2		14	FSMPGFKAEGPEVDVNLPK	FSMPGFKAEGPEVDVNLPK	3	y	1	16	152.22	sp|Q09666|AHNK_HUMAN		FALSE	2751.810059	0.999899983	FALSE	1
396.8812866	444.2816467	102.27	Neuroblast differentiation-associated protein AHNAK OS=Homo sapiens GN=AHNAK PE=1 SV=2		419.88	VKGDMDVSLPK	VKGDMDVSLPK	3	y	1	4	102.27	sp|Q09666|AHNK_HUMAN		FALSE	2690.100098	1	FALSE	1
396.8812866	244.1655731	102.27	Neuroblast differentiation-associated protein AHNAK OS=Homo sapiens GN=AHNAK PE=1 SV=2		416.6	VKGDMDVSLPK	VKGDMDVSLPK	3	y	1	2	102.27	sp|Q09666|AHNK_HUMAN		FALSE	2690.100098	1	FALSE	1
396.8812866	646.286499	102.27	Neuroblast differentiation-associated protein AHNAK OS=Homo sapiens GN=AHNAK PE=1 SV=2		389	VKGDMDVSLPK	VKGDMDVSLPK	3	b	1	6	102.27	sp|Q09666|AHNK_HUMAN		FALSE	2690.100098	1	FALSE	1
396.8812866	543.3500977	102.27	Neuroblast differentiation-associated protein AHNAK OS=Homo sapiens GN=AHNAK PE=1 SV=2		187	VKGDMDVSLPK	VKGDMDVSLPK	3	y	1	5	102.27	sp|Q09666|AHNK_HUMAN		FALSE	2690.100098	1	FALSE	1
396.8812866	357.2496338	102.27	Neuroblast differentiation-associated protein AHNAK OS=Homo sapiens GN=AHNAK PE=1 SV=2		99	VKGDMDVSLPK	VKGDMDVSLPK	3	y	1	3	102.27	sp|Q09666|AHNK_HUMAN		FALSE	2690.100098	1	FALSE	1
396.8812866	400.2190552	102.27	Neuroblast differentiation-associated protein AHNAK OS=Homo sapiens GN=AHNAK PE=1 SV=2		85	VKGDMDVSLPK	VKGDMDVSLPK	3	b	1	4	102.27	sp|Q09666|AHNK_HUMAN		FALSE	2690.100098	1	FALSE	1
396.8812866	323.6468811	102.27	Neuroblast differentiation-associated protein AHNAK OS=Homo sapiens GN=AHNAK PE=1 SV=2		71	VKGDMDVSLPK	VKGDMDVSLPK	3	b	2	6	102.27	sp|Q09666|AHNK_HUMAN		FALSE	2690.100098	1	FALSE	1
396.8812866	396.8812866	102.27	Neuroblast differentiation-associated protein AHNAK OS=Homo sapiens GN=AHNAK PE=1 SV=2		58	VKGDMDVSLPK	VKGDMDVSLPK	3	y	3	11	102.27	sp|Q09666|AHNK_HUMAN		FALSE	2690.100098	1	FALSE	1
396.8812866	658.3770142	102.27	Neuroblast differentiation-associated protein AHNAK OS=Homo sapiens GN=AHNAK PE=1 SV=2		57	VKGDMDVSLPK	VKGDMDVSLPK	3	y	1	6	102.27	sp|Q09666|AHNK_HUMAN		FALSE	2690.100098	1	FALSE	1
396.8812866	531.2595215	102.27	Neuroblast differentiation-associated protein AHNAK OS=Homo sapiens GN=AHNAK PE=1 SV=2		56	VKGDMDVSLPK	VKGDMDVSLPK	3	b	1	5	102.27	sp|Q09666|AHNK_HUMAN		FALSE	2690.100098	1	FALSE	1
396.8812866	228.1706543	102.27	Neuroblast differentiation-associated protein AHNAK OS=Homo sapiens GN=AHNAK PE=1 SV=2		42	VKGDMDVSLPK	VKGDMDVSLPK	3	b	1	2	102.27	sp|Q09666|AHNK_HUMAN		FALSE	2690.100098	1	FALSE	1
396.8812866	373.1810913	102.27	Neuroblast differentiation-associated protein AHNAK OS=Homo sapiens GN=AHNAK PE=1 SV=2		28	VKGDMDVSLPK	VKGDMDVSLPK	3	b	2	7	102.27	sp|Q09666|AHNK_HUMAN		FALSE	2690.100098	1	FALSE	1
396.8812866	745.3549194	102.27	Neuroblast differentiation-associated protein AHNAK OS=Homo sapiens GN=AHNAK PE=1 SV=2		28	VKGDMDVSLPK	VKGDMDVSLPK	3	b	1	7	102.27	sp|Q09666|AHNK_HUMAN		FALSE	2690.100098	1	FALSE	1
396.8812866	832.3869019	102.27	Neuroblast differentiation-associated protein AHNAK OS=Homo sapiens GN=AHNAK PE=1 SV=2		14.89	VKGDMDVSLPK	VKGDMDVSLPK	3	b	1	8	102.27	sp|Q09666|AHNK_HUMAN		FALSE	2690.100098	1	FALSE	1
376.8801575	402.2347107	70.95	Neuroblast differentiation-associated protein AHNAK OS=Homo sapiens GN=AHNAK PE=1 SV=2		520	IKGDVDVTGPK	IKGDVDVTGPK	3	y	1	4	70.95	sp|Q09666|AHNK_HUMAN		FALSE	2678.689941	0.996500015	FALSE	1
376.8801575	628.3300781	70.95	Neuroblast differentiation-associated protein AHNAK OS=Homo sapiens GN=AHNAK PE=1 SV=2		446.69	IKGDVDVTGPK	IKGDVDVTGPK	3	b	1	6	70.95	sp|Q09666|AHNK_HUMAN		FALSE	2678.689941	0.996500015	FALSE	1
376.8801575	244.1655731	70.95	Neuroblast differentiation-associated protein AHNAK OS=Homo sapiens GN=AHNAK PE=1 SV=2		289	IKGDVDVTGPK	IKGDVDVTGPK	3	y	1	2	70.95	sp|Q09666|AHNK_HUMAN		FALSE	2678.689941	0.996500015	FALSE	1
376.8801575	501.3031311	70.95	Neuroblast differentiation-associated protein AHNAK OS=Homo sapiens GN=AHNAK PE=1 SV=2		158.82	IKGDVDVTGPK	IKGDVDVTGPK	3	y	1	5	70.95	sp|Q09666|AHNK_HUMAN		FALSE	2678.689941	0.996500015	FALSE	1
376.8801575	414.2347107	70.95	Neuroblast differentiation-associated protein AHNAK OS=Homo sapiens GN=AHNAK PE=1 SV=2		100	IKGDVDVTGPK	IKGDVDVTGPK	3	b	1	4	70.95	sp|Q09666|AHNK_HUMAN		FALSE	2678.689941	0.996500015	FALSE	1
376.8801575	251.1551971	70.95	Neuroblast differentiation-associated protein AHNAK OS=Homo sapiens GN=AHNAK PE=1 SV=2		57	IKGDVDVTGPK	IKGDVDVTGPK	3	y	2	5	70.95	sp|Q09666|AHNK_HUMAN		FALSE	2678.689941	0.996500015	FALSE	1
376.8801575	314.6686707	70.95	Neuroblast differentiation-associated protein AHNAK OS=Homo sapiens GN=AHNAK PE=1 SV=2		56	IKGDVDVTGPK	IKGDVDVTGPK	3	b	2	6	70.95	sp|Q09666|AHNK_HUMAN		FALSE	2678.689941	0.996500015	FALSE	1
376.8801575	376.8801575	70.95	Neuroblast differentiation-associated protein AHNAK OS=Homo sapiens GN=AHNAK PE=1 SV=2		56	IKGDVDVTGPK	IKGDVDVTGPK	3	y	3	11	70.95	sp|Q09666|AHNK_HUMAN		FALSE	2678.689941	0.996500015	FALSE	1
376.8801575	727.3984985	70.95	Neuroblast differentiation-associated protein AHNAK OS=Homo sapiens GN=AHNAK PE=1 SV=2		55.68	IKGDVDVTGPK	IKGDVDVTGPK	3	b	1	7	70.95	sp|Q09666|AHNK_HUMAN		FALSE	2678.689941	0.996500015	FALSE	1
376.8801575	513.3031006	70.95	Neuroblast differentiation-associated protein AHNAK OS=Homo sapiens GN=AHNAK PE=1 SV=2		50.76	IKGDVDVTGPK	IKGDVDVTGPK	3	b	1	5	70.95	sp|Q09666|AHNK_HUMAN		FALSE	2678.689941	0.996500015	FALSE	1
376.8801575	616.3300781	70.95	Neuroblast differentiation-associated protein AHNAK OS=Homo sapiens GN=AHNAK PE=1 SV=2		28	IKGDVDVTGPK	IKGDVDVTGPK	3	y	1	6	70.95	sp|Q09666|AHNK_HUMAN		FALSE	2678.689941	0.996500015	FALSE	1
504.9411926	598.3377075	130.7	Neuroblast differentiation-associated protein AHNAK OS=Homo sapiens GN=AHNAK PE=1 SV=2		2544	VSMPDVDLNLKGPK	VSMPDVDLNLKGPK	3	y	2	11	130.7	sp|Q09666|AHNK_HUMAN		FALSE	2668.26001	0.999899983	FALSE	1
504.9411926	884.5200195	130.7	Neuroblast differentiation-associated protein AHNAK OS=Homo sapiens GN=AHNAK PE=1 SV=2		1112.82	VSMPDVDLNLKGPK	VSMPDVDLNLKGPK	3	y	1	8	130.7	sp|Q09666|AHNK_HUMAN		FALSE	2668.26001	0.999899983	FALSE	1
504.9411926	1098.615356	130.7	Neuroblast differentiation-associated protein AHNAK OS=Homo sapiens GN=AHNAK PE=1 SV=2		981	VSMPDVDLNLKGPK	VSMPDVDLNLKGPK	3	y	1	10	130.7	sp|Q09666|AHNK_HUMAN		FALSE	2668.26001	0.999899983	FALSE	1
504.9411926	983.5883789	130.7	Neuroblast differentiation-associated protein AHNAK OS=Homo sapiens GN=AHNAK PE=1 SV=2		938	VSMPDVDLNLKGPK	VSMPDVDLNLKGPK	3	y	1	9	130.7	sp|Q09666|AHNK_HUMAN		FALSE	2668.26001	0.999899983	FALSE	1
504.9411926	663.8579102	130.7	Neuroblast differentiation-associated protein AHNAK OS=Homo sapiens GN=AHNAK PE=1 SV=2		694.5	VSMPDVDLNLKGPK	VSMPDVDLNLKGPK	3	y	2	12	130.7	sp|Q09666|AHNK_HUMAN		FALSE	2668.26001	0.999899983	FALSE	1
504.9411926	769.493042	130.7	Neuroblast differentiation-associated protein AHNAK OS=Homo sapiens GN=AHNAK PE=1 SV=2		691	VSMPDVDLNLKGPK	VSMPDVDLNLKGPK	3	y	1	7	130.7	sp|Q09666|AHNK_HUMAN		FALSE	2668.26001	0.999899983	FALSE	1
504.9411926	1195.668091	130.7	Neuroblast differentiation-associated protein AHNAK OS=Homo sapiens GN=AHNAK PE=1 SV=2		589	VSMPDVDLNLKGPK	VSMPDVDLNLKGPK	3	y	1	11	130.7	sp|Q09666|AHNK_HUMAN		FALSE	2668.26001	0.999899983	FALSE	1
504.9411926	301.1870422	130.7	Neuroblast differentiation-associated protein AHNAK OS=Homo sapiens GN=AHNAK PE=1 SV=2		547	VSMPDVDLNLKGPK	VSMPDVDLNLKGPK	3	y	1	3	130.7	sp|Q09666|AHNK_HUMAN		FALSE	2668.26001	0.999899983	FALSE	1
504.9411926	656.4089966	130.7	Neuroblast differentiation-associated protein AHNAK OS=Homo sapiens GN=AHNAK PE=1 SV=2		506.43	VSMPDVDLNLKGPK	VSMPDVDLNLKGPK	3	y	1	6	130.7	sp|Q09666|AHNK_HUMAN		FALSE	2668.26001	0.999899983	FALSE	1
504.9411926	707.3739624	130.7	Neuroblast differentiation-associated protein AHNAK OS=Homo sapiens GN=AHNAK PE=1 SV=2		461	VSMPDVDLNLKGPK	VSMPDVDLNLKGPK	3	y	2	13	130.7	sp|Q09666|AHNK_HUMAN		FALSE	2668.26001	0.999899983	FALSE	1
504.9411926	429.2819824	130.7	Neuroblast differentiation-associated protein AHNAK OS=Homo sapiens GN=AHNAK PE=1 SV=2		282.44	VSMPDVDLNLKGPK	VSMPDVDLNLKGPK	3	y	1	4	130.7	sp|Q09666|AHNK_HUMAN		FALSE	2668.26001	0.999899983	FALSE	1
504.9411926	542.3660889	130.7	Neuroblast differentiation-associated protein AHNAK OS=Homo sapiens GN=AHNAK PE=1 SV=2		258	VSMPDVDLNLKGPK	VSMPDVDLNLKGPK	3	y	1	5	130.7	sp|Q09666|AHNK_HUMAN		FALSE	2668.26001	0.999899983	FALSE	1
504.9411926	549.8113403	130.7	Neuroblast differentiation-associated protein AHNAK OS=Homo sapiens GN=AHNAK PE=1 SV=2		230	VSMPDVDLNLKGPK	VSMPDVDLNLKGPK	3	y	2	10	130.7	sp|Q09666|AHNK_HUMAN		FALSE	2668.26001	0.999899983	FALSE	1
504.9411926	492.2978516	130.7	Neuroblast differentiation-associated protein AHNAK OS=Homo sapiens GN=AHNAK PE=1 SV=2		214.06	VSMPDVDLNLKGPK	VSMPDVDLNLKGPK	3	y	2	9	130.7	sp|Q09666|AHNK_HUMAN		FALSE	2668.26001	0.999899983	FALSE	1
504.9411926	504.9411926	130.7	Neuroblast differentiation-associated protein AHNAK OS=Homo sapiens GN=AHNAK PE=1 SV=2		143	VSMPDVDLNLKGPK	VSMPDVDLNLKGPK	3	y	3	14	130.7	sp|Q09666|AHNK_HUMAN		FALSE	2668.26001	0.999899983	FALSE	1
504.9411926	456.2393494	130.7	Neuroblast differentiation-associated protein AHNAK OS=Homo sapiens GN=AHNAK PE=1 SV=2		130	VSMPDVDLNLKGPK	VSMPDVDLNLKGPK	3	b	3	13	130.7	sp|Q09666|AHNK_HUMAN		FALSE	2668.26001	0.999899983	FALSE	1
504.9411926	244.1655731	130.7	Neuroblast differentiation-associated protein AHNAK OS=Homo sapiens GN=AHNAK PE=1 SV=2		114	VSMPDVDLNLKGPK	VSMPDVDLNLKGPK	3	y	1	2	130.7	sp|Q09666|AHNK_HUMAN		FALSE	2668.26001	0.999899983	FALSE	1
504.9411926	399.2275696	130.7	Neuroblast differentiation-associated protein AHNAK OS=Homo sapiens GN=AHNAK PE=1 SV=2		84	VSMPDVDLNLKGPK	VSMPDVDLNLKGPK	3	y	3	11	130.7	sp|Q09666|AHNK_HUMAN		FALSE	2668.26001	0.999899983	FALSE	1
504.9411926	744.3232422	130.7	Neuroblast differentiation-associated protein AHNAK OS=Homo sapiens GN=AHNAK PE=1 SV=2		71	VSMPDVDLNLKGPK	VSMPDVDLNLKGPK	3	b	1	7	130.7	sp|Q09666|AHNK_HUMAN		FALSE	2668.26001	0.999899983	FALSE	1
515.0076294	852.4362793	135.41	Neuroblast differentiation-associated protein AHNAK OS=Homo sapiens GN=AHNAK PE=1 SV=2		171	VDINTPDVDVHGPDWHLK	VDINTPDVDVHGPDWHLK	4	y	1	7	135.41	sp|Q09666|AHNK_HUMAN		FALSE	2652.469971	0.999599993	FALSE	1
515.0076294	709.3465576	135.41	Neuroblast differentiation-associated protein AHNAK OS=Homo sapiens GN=AHNAK PE=1 SV=2		85	VDINTPDVDVHGPDWHLK	VDINTPDVDVHGPDWHLK	4	y	2	12	135.41	sp|Q09666|AHNK_HUMAN		FALSE	2652.469971	0.999599993	FALSE	1
515.0076294	544.7854614	135.41	Neuroblast differentiation-associated protein AHNAK OS=Homo sapiens GN=AHNAK PE=1 SV=2		84.82	VDINTPDVDVHGPDWHLK	VDINTPDVDVHGPDWHLK	4	y	2	9	135.41	sp|Q09666|AHNK_HUMAN		FALSE	2652.469971	0.999599993	FALSE	1
515.0076294	442.2296143	135.41	Neuroblast differentiation-associated protein AHNAK OS=Homo sapiens GN=AHNAK PE=1 SV=2		78.38	VDINTPDVDVHGPDWHLK	VDINTPDVDVHGPDWHLK	4	b	1	4	135.41	sp|Q09666|AHNK_HUMAN		FALSE	2652.469971	0.999599993	FALSE	1
515.0076294	989.4951782	135.41	Neuroblast differentiation-associated protein AHNAK OS=Homo sapiens GN=AHNAK PE=1 SV=2		65.63	VDINTPDVDVHGPDWHLK	VDINTPDVDVHGPDWHLK	4	y	1	8	135.41	sp|Q09666|AHNK_HUMAN		FALSE	2652.469971	0.999599993	FALSE	1
515.0076294	215.1026306	135.41	Neuroblast differentiation-associated protein AHNAK OS=Homo sapiens GN=AHNAK PE=1 SV=2		57	VDINTPDVDVHGPDWHLK	VDINTPDVDVHGPDWHLK	4	b	1	2	135.41	sp|Q09666|AHNK_HUMAN		FALSE	2652.469971	0.999599993	FALSE	1
515.0076294	505.5844116	135.41	Neuroblast differentiation-associated protein AHNAK OS=Homo sapiens GN=AHNAK PE=1 SV=2		57	VDINTPDVDVHGPDWHLK	VDINTPDVDVHGPDWHLK	4	y	3	13	135.41	sp|Q09666|AHNK_HUMAN		FALSE	2652.469971	0.999599993	FALSE	1
515.0076294	757.8729858	135.41	Neuroblast differentiation-associated protein AHNAK OS=Homo sapiens GN=AHNAK PE=1 SV=2		56	VDINTPDVDVHGPDWHLK	VDINTPDVDVHGPDWHLK	4	y	2	13	135.41	sp|Q09666|AHNK_HUMAN		FALSE	2652.469971	0.999599993	FALSE	1
515.0076294	328.1867065	135.41	Neuroblast differentiation-associated protein AHNAK OS=Homo sapiens GN=AHNAK PE=1 SV=2		42	VDINTPDVDVHGPDWHLK	VDINTPDVDVHGPDWHLK	4	b	1	3	135.41	sp|Q09666|AHNK_HUMAN		FALSE	2652.469971	0.999599993	FALSE	1
515.0076294	583.335083	135.41	Neuroblast differentiation-associated protein AHNAK OS=Homo sapiens GN=AHNAK PE=1 SV=2		42	VDINTPDVDVHGPDWHLK	VDINTPDVDVHGPDWHLK	4	y	1	4	135.41	sp|Q09666|AHNK_HUMAN		FALSE	2652.469971	0.999599993	FALSE	1
515.0076294	755.3569946	135.41	Neuroblast differentiation-associated protein AHNAK OS=Homo sapiens GN=AHNAK PE=1 SV=2		28	VDINTPDVDVHGPDWHLK	VDINTPDVDVHGPDWHLK	4	b	1	7	135.41	sp|Q09666|AHNK_HUMAN		FALSE	2652.469971	0.999599993	FALSE	1
515.0076294	795.4147949	135.41	Neuroblast differentiation-associated protein AHNAK OS=Homo sapiens GN=AHNAK PE=1 SV=2		28	VDINTPDVDVHGPDWHLK	VDINTPDVDVHGPDWHLK	4	y	1	6	135.41	sp|Q09666|AHNK_HUMAN		FALSE	2652.469971	0.999599993	FALSE	1
515.0076294	1088.563599	135.41	Neuroblast differentiation-associated protein AHNAK OS=Homo sapiens GN=AHNAK PE=1 SV=2		14	VDINTPDVDVHGPDWHLK	VDINTPDVDVHGPDWHLK	4	y	1	9	135.41	sp|Q09666|AHNK_HUMAN		FALSE	2652.469971	0.999599993	FALSE	1
515.0076294	1302.658936	135.41	Neuroblast differentiation-associated protein AHNAK OS=Homo sapiens GN=AHNAK PE=1 SV=2		14	VDINTPDVDVHGPDWHLK	VDINTPDVDVHGPDWHLK	4	y	1	11	135.41	sp|Q09666|AHNK_HUMAN		FALSE	2652.469971	0.999599993	FALSE	1
515.0076294	1417.685913	135.41	Neuroblast differentiation-associated protein AHNAK OS=Homo sapiens GN=AHNAK PE=1 SV=2		14	VDINTPDVDVHGPDWHLK	VDINTPDVDVHGPDWHLK	4	y	1	12	135.41	sp|Q09666|AHNK_HUMAN		FALSE	2652.469971	0.999599993	FALSE	1
820.9042969	1127.557861	131.09	Neuroblast differentiation-associated protein AHNAK OS=Homo sapiens GN=AHNAK PE=1 SV=2		600	VDIDAPDVSIEGPDAK	VDIDAPDVSIEGPDAK	2	y	1	11	131.09	sp|Q09666|AHNK_HUMAN		FALSE	2647.449951	1	FALSE	1
820.9042969	487.2510986	131.09	Neuroblast differentiation-associated protein AHNAK OS=Homo sapiens GN=AHNAK PE=1 SV=2		181.41	VDIDAPDVSIEGPDAK	VDIDAPDVSIEGPDAK	2	y	1	5	131.09	sp|Q09666|AHNK_HUMAN		FALSE	2647.449951	1	FALSE	1
820.9042969	1198.594971	131.09	Neuroblast differentiation-associated protein AHNAK OS=Homo sapiens GN=AHNAK PE=1 SV=2		119.82	VDIDAPDVSIEGPDAK	VDIDAPDVSIEGPDAK	2	y	1	12	131.09	sp|Q09666|AHNK_HUMAN		FALSE	2647.449951	1	FALSE	1
820.9042969	816.40979	131.09	Neuroblast differentiation-associated protein AHNAK OS=Homo sapiens GN=AHNAK PE=1 SV=2		107	VDIDAPDVSIEGPDAK	VDIDAPDVSIEGPDAK	2	y	1	8	131.09	sp|Q09666|AHNK_HUMAN		FALSE	2647.449951	1	FALSE	1
820.9042969	915.4782104	131.09	Neuroblast differentiation-associated protein AHNAK OS=Homo sapiens GN=AHNAK PE=1 SV=2		106	VDIDAPDVSIEGPDAK	VDIDAPDVSIEGPDAK	2	y	1	9	131.09	sp|Q09666|AHNK_HUMAN		FALSE	2647.449951	1	FALSE	1
820.9042969	1030.505127	131.09	Neuroblast differentiation-associated protein AHNAK OS=Homo sapiens GN=AHNAK PE=1 SV=2		91	VDIDAPDVSIEGPDAK	VDIDAPDVSIEGPDAK	2	y	1	10	131.09	sp|Q09666|AHNK_HUMAN		FALSE	2647.449951	1	FALSE	1
820.9042969	1313.621948	131.09	Neuroblast differentiation-associated protein AHNAK OS=Homo sapiens GN=AHNAK PE=1 SV=2		85	VDIDAPDVSIEGPDAK	VDIDAPDVSIEGPDAK	2	y	1	13	131.09	sp|Q09666|AHNK_HUMAN		FALSE	2647.449951	1	FALSE	1
820.9042969	616.2937012	131.09	Neuroblast differentiation-associated protein AHNAK OS=Homo sapiens GN=AHNAK PE=1 SV=2		64	VDIDAPDVSIEGPDAK	VDIDAPDVSIEGPDAK	2	y	1	6	131.09	sp|Q09666|AHNK_HUMAN		FALSE	2647.449951	1	FALSE	1
820.9042969	218.1499176	131.09	Neuroblast differentiation-associated protein AHNAK OS=Homo sapiens GN=AHNAK PE=1 SV=2		50	VDIDAPDVSIEGPDAK	VDIDAPDVSIEGPDAK	2	y	1	2	131.09	sp|Q09666|AHNK_HUMAN		FALSE	2647.449951	1	FALSE	1
820.9042969	443.2136536	131.09	Neuroblast differentiation-associated protein AHNAK OS=Homo sapiens GN=AHNAK PE=1 SV=2		49	VDIDAPDVSIEGPDAK	VDIDAPDVSIEGPDAK	2	b	1	4	131.09	sp|Q09666|AHNK_HUMAN		FALSE	2647.449951	1	FALSE	1
820.9042969	729.3777466	131.09	Neuroblast differentiation-associated protein AHNAK OS=Homo sapiens GN=AHNAK PE=1 SV=2		42	VDIDAPDVSIEGPDAK	VDIDAPDVSIEGPDAK	2	y	1	7	131.09	sp|Q09666|AHNK_HUMAN		FALSE	2647.449951	1	FALSE	1
820.9042969	328.1867065	131.09	Neuroblast differentiation-associated protein AHNAK OS=Homo sapiens GN=AHNAK PE=1 SV=2		35.41	VDIDAPDVSIEGPDAK	VDIDAPDVSIEGPDAK	2	b	1	3	131.09	sp|Q09666|AHNK_HUMAN		FALSE	2647.449951	1	FALSE	1
820.9042969	430.2296143	131.09	Neuroblast differentiation-associated protein AHNAK OS=Homo sapiens GN=AHNAK PE=1 SV=2		33.08	VDIDAPDVSIEGPDAK	VDIDAPDVSIEGPDAK	2	y	1	4	131.09	sp|Q09666|AHNK_HUMAN		FALSE	2647.449951	1	FALSE	1
820.9042969	215.1026306	131.09	Neuroblast differentiation-associated protein AHNAK OS=Homo sapiens GN=AHNAK PE=1 SV=2		28	VDIDAPDVSIEGPDAK	VDIDAPDVSIEGPDAK	2	b	1	2	131.09	sp|Q09666|AHNK_HUMAN		FALSE	2647.449951	1	FALSE	1
820.9042969	514.2507324	131.09	Neuroblast differentiation-associated protein AHNAK OS=Homo sapiens GN=AHNAK PE=1 SV=2		25.93	VDIDAPDVSIEGPDAK	VDIDAPDVSIEGPDAK	2	b	1	5	131.09	sp|Q09666|AHNK_HUMAN		FALSE	2647.449951	1	FALSE	1
820.9042969	1426.706055	131.09	Neuroblast differentiation-associated protein AHNAK OS=Homo sapiens GN=AHNAK PE=1 SV=2		21	VDIDAPDVSIEGPDAK	VDIDAPDVSIEGPDAK	2	y	1	14	131.09	sp|Q09666|AHNK_HUMAN		FALSE	2647.449951	1	FALSE	1
820.9042969	599.8011475	131.09	Neuroblast differentiation-associated protein AHNAK OS=Homo sapiens GN=AHNAK PE=1 SV=2		18.89	VDIDAPDVSIEGPDAK	VDIDAPDVSIEGPDAK	2	y	2	12	131.09	sp|Q09666|AHNK_HUMAN		FALSE	2647.449951	1	FALSE	1
820.9042969	825.3988647	131.09	Neuroblast differentiation-associated protein AHNAK OS=Homo sapiens GN=AHNAK PE=1 SV=2		14	VDIDAPDVSIEGPDAK	VDIDAPDVSIEGPDAK	2	b	1	8	131.09	sp|Q09666|AHNK_HUMAN		FALSE	2647.449951	1	FALSE	1
820.9042969	1541.73291	131.09	Neuroblast differentiation-associated protein AHNAK OS=Homo sapiens GN=AHNAK PE=1 SV=2		7	VDIDAPDVSIEGPDAK	VDIDAPDVSIEGPDAK	2	y	1	15	131.09	sp|Q09666|AHNK_HUMAN		FALSE	2647.449951	1	FALSE	1
774.0725708	857.4363403	131.18	Neuroblast differentiation-associated protein AHNAK OS=Homo sapiens GN=AHNAK PE=1 SV=2		1090.34	IKGDVPSVGLEGPDVDLQGPEAK	IKGDVPSVGLEGPDVDLQGPEAK	3	y	1	8	131.18	sp|Q09666|AHNK_HUMAN		FALSE	2642.080078	0.999899983	FALSE	1
774.0725708	501.2667236	131.18	Neuroblast differentiation-associated protein AHNAK OS=Homo sapiens GN=AHNAK PE=1 SV=2		847.44	IKGDVPSVGLEGPDVDLQGPEAK	IKGDVPSVGLEGPDVDLQGPEAK	3	y	1	5	131.18	sp|Q09666|AHNK_HUMAN		FALSE	2642.080078	0.999899983	FALSE	1
774.0725708	1225.605957	131.18	Neuroblast differentiation-associated protein AHNAK OS=Homo sapiens GN=AHNAK PE=1 SV=2		801	IKGDVPSVGLEGPDVDLQGPEAK	IKGDVPSVGLEGPDVDLQGPEAK	3	y	1	12	131.18	sp|Q09666|AHNK_HUMAN		FALSE	2642.080078	0.999899983	FALSE	1
774.0725708	853.4777832	131.18	Neuroblast differentiation-associated protein AHNAK OS=Homo sapiens GN=AHNAK PE=1 SV=2		723.87	IKGDVPSVGLEGPDVDLQGPEAK	IKGDVPSVGLEGPDVDLQGPEAK	3	b	1	9	131.18	sp|Q09666|AHNK_HUMAN		FALSE	2642.080078	0.999899983	FALSE	1
774.0725708	1168.584473	131.18	Neuroblast differentiation-associated protein AHNAK OS=Homo sapiens GN=AHNAK PE=1 SV=2		547.35	IKGDVPSVGLEGPDVDLQGPEAK	IKGDVPSVGLEGPDVDLQGPEAK	3	y	1	11	131.18	sp|Q09666|AHNK_HUMAN		FALSE	2642.080078	0.999899983	FALSE	1
774.0725708	742.4093628	131.18	Neuroblast differentiation-associated protein AHNAK OS=Homo sapiens GN=AHNAK PE=1 SV=2		460.03	IKGDVPSVGLEGPDVDLQGPEAK	IKGDVPSVGLEGPDVDLQGPEAK	3	y	1	7	131.18	sp|Q09666|AHNK_HUMAN		FALSE	2642.080078	0.999899983	FALSE	1
774.0725708	513.3031006	131.18	Neuroblast differentiation-associated protein AHNAK OS=Homo sapiens GN=AHNAK PE=1 SV=2		441.38	IKGDVPSVGLEGPDVDLQGPEAK	IKGDVPSVGLEGPDVDLQGPEAK	3	b	1	5	131.18	sp|Q09666|AHNK_HUMAN		FALSE	2642.080078	0.999899983	FALSE	1
774.0725708	444.2452698	131.18	Neuroblast differentiation-associated protein AHNAK OS=Homo sapiens GN=AHNAK PE=1 SV=2		317	IKGDVPSVGLEGPDVDLQGPEAK	IKGDVPSVGLEGPDVDLQGPEAK	3	y	1	4	131.18	sp|Q09666|AHNK_HUMAN		FALSE	2642.080078	0.999899983	FALSE	1
774.0725708	956.5047607	131.18	Neuroblast differentiation-associated protein AHNAK OS=Homo sapiens GN=AHNAK PE=1 SV=2		316	IKGDVPSVGLEGPDVDLQGPEAK	IKGDVPSVGLEGPDVDLQGPEAK	3	y	1	9	131.18	sp|Q09666|AHNK_HUMAN		FALSE	2642.080078	0.999899983	FALSE	1
774.0725708	796.4563599	131.18	Neuroblast differentiation-associated protein AHNAK OS=Homo sapiens GN=AHNAK PE=1 SV=2		310	IKGDVPSVGLEGPDVDLQGPEAK	IKGDVPSVGLEGPDVDLQGPEAK	3	b	1	8	131.18	sp|Q09666|AHNK_HUMAN		FALSE	2642.080078	0.999899983	FALSE	1
774.0725708	1071.531738	131.18	Neuroblast differentiation-associated protein AHNAK OS=Homo sapiens GN=AHNAK PE=1 SV=2		282.06	IKGDVPSVGLEGPDVDLQGPEAK	IKGDVPSVGLEGPDVDLQGPEAK	3	y	1	10	131.18	sp|Q09666|AHNK_HUMAN		FALSE	2642.080078	0.999899983	FALSE	1
774.0725708	629.3253174	131.18	Neuroblast differentiation-associated protein AHNAK OS=Homo sapiens GN=AHNAK PE=1 SV=2		277.03	IKGDVPSVGLEGPDVDLQGPEAK	IKGDVPSVGLEGPDVDLQGPEAK	3	y	1	6	131.18	sp|Q09666|AHNK_HUMAN		FALSE	2642.080078	0.999899983	FALSE	1
774.0725708	966.5618286	131.18	Neuroblast differentiation-associated protein AHNAK OS=Homo sapiens GN=AHNAK PE=1 SV=2		272.75	IKGDVPSVGLEGPDVDLQGPEAK	IKGDVPSVGLEGPDVDLQGPEAK	3	b	1	10	131.18	sp|Q09666|AHNK_HUMAN		FALSE	2642.080078	0.999899983	FALSE	1
774.0725708	266.1569519	131.18	Neuroblast differentiation-associated protein AHNAK OS=Homo sapiens GN=AHNAK PE=1 SV=2		268.48	IKGDVPSVGLEGPDVDLQGPEAK	IKGDVPSVGLEGPDVDLQGPEAK	3	b	3	8	131.18	sp|Q09666|AHNK_HUMAN		FALSE	2642.080078	0.999899983	FALSE	1
774.0725708	218.1499176	131.18	Neuroblast differentiation-associated protein AHNAK OS=Homo sapiens GN=AHNAK PE=1 SV=2		243.74	IKGDVPSVGLEGPDVDLQGPEAK	IKGDVPSVGLEGPDVDLQGPEAK	3	y	1	2	131.18	sp|Q09666|AHNK_HUMAN		FALSE	2642.080078	0.999899983	FALSE	1
774.0725708	1152.625854	131.18	Neuroblast differentiation-associated protein AHNAK OS=Homo sapiens GN=AHNAK PE=1 SV=2		243	IKGDVPSVGLEGPDVDLQGPEAK	IKGDVPSVGLEGPDVDLQGPEAK	3	b	1	12	131.18	sp|Q09666|AHNK_HUMAN		FALSE	2642.080078	0.999899983	FALSE	1
774.0725708	1095.604492	131.18	Neuroblast differentiation-associated protein AHNAK OS=Homo sapiens GN=AHNAK PE=1 SV=2		203.55	IKGDVPSVGLEGPDVDLQGPEAK	IKGDVPSVGLEGPDVDLQGPEAK	3	b	1	11	131.18	sp|Q09666|AHNK_HUMAN		FALSE	2642.080078	0.999899983	FALSE	1
774.0725708	1354.64856	131.18	Neuroblast differentiation-associated protein AHNAK OS=Homo sapiens GN=AHNAK PE=1 SV=2		196.57	IKGDVPSVGLEGPDVDLQGPEAK	IKGDVPSVGLEGPDVDLQGPEAK	3	y	1	13	131.18	sp|Q09666|AHNK_HUMAN		FALSE	2642.080078	0.999899983	FALSE	1
774.0725708	452.2210083	131.18	Neuroblast differentiation-associated protein AHNAK OS=Homo sapiens GN=AHNAK PE=1 SV=2		157.64	IKGDVPSVGLEGPDVDLQGPEAK	IKGDVPSVGLEGPDVDLQGPEAK	3	y	3	13	131.18	sp|Q09666|AHNK_HUMAN		FALSE	2642.080078	0.999899983	FALSE	1
774.0725708	414.2347107	131.18	Neuroblast differentiation-associated protein AHNAK OS=Homo sapiens GN=AHNAK PE=1 SV=2		127	IKGDVPSVGLEGPDVDLQGPEAK	IKGDVPSVGLEGPDVDLQGPEAK	3	b	1	4	131.18	sp|Q09666|AHNK_HUMAN		FALSE	2642.080078	0.999899983	FALSE	1
774.0725708	697.3879395	131.18	Neuroblast differentiation-associated protein AHNAK OS=Homo sapiens GN=AHNAK PE=1 SV=2		118.15	IKGDVPSVGLEGPDVDLQGPEAK	IKGDVPSVGLEGPDVDLQGPEAK	3	b	1	7	131.18	sp|Q09666|AHNK_HUMAN		FALSE	2642.080078	0.999899983	FALSE	1
774.0725708	584.7958374	131.18	Neuroblast differentiation-associated protein AHNAK OS=Homo sapiens GN=AHNAK PE=1 SV=2		116	IKGDVPSVGLEGPDVDLQGPEAK	IKGDVPSVGLEGPDVDLQGPEAK	3	y	2	11	131.18	sp|Q09666|AHNK_HUMAN		FALSE	2642.080078	0.999899983	FALSE	1
774.0725708	904.4572754	131.18	Neuroblast differentiation-associated protein AHNAK OS=Homo sapiens GN=AHNAK PE=1 SV=2		78.03	IKGDVPSVGLEGPDVDLQGPEAK	IKGDVPSVGLEGPDVDLQGPEAK	3	y	2	18	131.18	sp|Q09666|AHNK_HUMAN		FALSE	2642.080078	0.999899983	FALSE	1
774.0725708	725.3707275	131.18	Neuroblast differentiation-associated protein AHNAK OS=Homo sapiens GN=AHNAK PE=1 SV=2		68.73	IKGDVPSVGLEGPDVDLQGPEAK	IKGDVPSVGLEGPDVDLQGPEAK	3	b	3	22	131.18	sp|Q09666|AHNK_HUMAN		FALSE	2642.080078	0.999899983	FALSE	1
774.0725708	610.355896	131.18	Neuroblast differentiation-associated protein AHNAK OS=Homo sapiens GN=AHNAK PE=1 SV=2		63	IKGDVPSVGLEGPDVDLQGPEAK	IKGDVPSVGLEGPDVDLQGPEAK	3	b	1	6	131.18	sp|Q09666|AHNK_HUMAN		FALSE	2642.080078	0.999899983	FALSE	1
774.0725708	613.3065796	131.18	Neuroblast differentiation-associated protein AHNAK OS=Homo sapiens GN=AHNAK PE=1 SV=2		51.21	IKGDVPSVGLEGPDVDLQGPEAK	IKGDVPSVGLEGPDVDLQGPEAK	3	y	2	12	131.18	sp|Q09666|AHNK_HUMAN		FALSE	2642.080078	0.999899983	FALSE	1
774.0725708	1151.599854	131.18	Neuroblast differentiation-associated protein AHNAK OS=Homo sapiens GN=AHNAK PE=1 SV=2		49	IKGDVPSVGLEGPDVDLQGPEAK	IKGDVPSVGLEGPDVDLQGPEAK	3	b	2	23	131.18	sp|Q09666|AHNK_HUMAN		FALSE	2642.080078	0.999899983	FALSE	1
774.0725708	1524.754028	131.18	Neuroblast differentiation-associated protein AHNAK OS=Homo sapiens GN=AHNAK PE=1 SV=2		42.79	IKGDVPSVGLEGPDVDLQGPEAK	IKGDVPSVGLEGPDVDLQGPEAK	3	y	1	15	131.18	sp|Q09666|AHNK_HUMAN		FALSE	2642.080078	0.999899983	FALSE	1
774.0725708	812.414856	131.18	Neuroblast differentiation-associated protein AHNAK OS=Homo sapiens GN=AHNAK PE=1 SV=2		42	IKGDVPSVGLEGPDVDLQGPEAK	IKGDVPSVGLEGPDVDLQGPEAK	3	y	2	16	131.18	sp|Q09666|AHNK_HUMAN		FALSE	2642.080078	0.999899983	FALSE	1
774.0725708	1463.774048	131.18	Neuroblast differentiation-associated protein AHNAK OS=Homo sapiens GN=AHNAK PE=1 SV=2		35	IKGDVPSVGLEGPDVDLQGPEAK	IKGDVPSVGLEGPDVDLQGPEAK	3	b	1	15	131.18	sp|Q09666|AHNK_HUMAN		FALSE	2642.080078	0.999899983	FALSE	1
774.0725708	1467.732544	131.18	Neuroblast differentiation-associated protein AHNAK OS=Homo sapiens GN=AHNAK PE=1 SV=2		28	IKGDVPSVGLEGPDVDLQGPEAK	IKGDVPSVGLEGPDVDLQGPEAK	3	y	1	14	131.18	sp|Q09666|AHNK_HUMAN		FALSE	2642.080078	0.999899983	FALSE	1
774.0725708	1364.705566	131.18	Neuroblast differentiation-associated protein AHNAK OS=Homo sapiens GN=AHNAK PE=1 SV=2		21	IKGDVPSVGLEGPDVDLQGPEAK	IKGDVPSVGLEGPDVDLQGPEAK	3	b	1	14	131.18	sp|Q09666|AHNK_HUMAN		FALSE	2642.080078	0.999899983	FALSE	1
774.0725708	1691.88501	131.18	Neuroblast differentiation-associated protein AHNAK OS=Homo sapiens GN=AHNAK PE=1 SV=2		14	IKGDVPSVGLEGPDVDLQGPEAK	IKGDVPSVGLEGPDVDLQGPEAK	3	b	1	17	131.18	sp|Q09666|AHNK_HUMAN		FALSE	2642.080078	0.999899983	FALSE	1
767.3817139	829.4202881	149.05	Neuroblast differentiation-associated protein AHNAK OS=Homo sapiens GN=AHNAK PE=1 SV=2		129	APEVNLNAPDVDVHGPDWNLK	APEVNLNAPDVDVHGPDWNLK	3	y	1	7	149.05	sp|Q09666|AHNK_HUMAN		FALSE	2628.699951	0.993300021	FALSE	1
767.3817139	1491.722656	149.05	Neuroblast differentiation-associated protein AHNAK OS=Homo sapiens GN=AHNAK PE=1 SV=2		114	APEVNLNAPDVDVHGPDWNLK	APEVNLNAPDVDVHGPDWNLK	3	y	1	13	149.05	sp|Q09666|AHNK_HUMAN		FALSE	2628.699951	0.993300021	FALSE	1
767.3817139	966.479187	149.05	Neuroblast differentiation-associated protein AHNAK OS=Homo sapiens GN=AHNAK PE=1 SV=2		98	APEVNLNAPDVDVHGPDWNLK	APEVNLNAPDVDVHGPDWNLK	3	y	1	8	149.05	sp|Q09666|AHNK_HUMAN		FALSE	2628.699951	0.993300021	FALSE	1
767.3817139	767.3817139	149.05	Neuroblast differentiation-associated protein AHNAK OS=Homo sapiens GN=AHNAK PE=1 SV=2		70	APEVNLNAPDVDVHGPDWNLK	APEVNLNAPDVDVHGPDWNLK	3	y	3	21	149.05	sp|Q09666|AHNK_HUMAN		FALSE	2628.699951	0.993300021	FALSE	1
767.3817139	1180.574585	149.05	Neuroblast differentiation-associated protein AHNAK OS=Homo sapiens GN=AHNAK PE=1 SV=2		56	APEVNLNAPDVDVHGPDWNLK	APEVNLNAPDVDVHGPDWNLK	3	y	1	10	149.05	sp|Q09666|AHNK_HUMAN		FALSE	2628.699951	0.993300021	FALSE	1
767.3817139	560.3190918	149.05	Neuroblast differentiation-associated protein AHNAK OS=Homo sapiens GN=AHNAK PE=1 SV=2		49.96	APEVNLNAPDVDVHGPDWNLK	APEVNLNAPDVDVHGPDWNLK	3	y	1	4	149.05	sp|Q09666|AHNK_HUMAN		FALSE	2628.699951	0.993300021	FALSE	1
767.3817139	260.1968689	149.05	Neuroblast differentiation-associated protein AHNAK OS=Homo sapiens GN=AHNAK PE=1 SV=2		43	APEVNLNAPDVDVHGPDWNLK	APEVNLNAPDVDVHGPDWNLK	3	y	1	2	149.05	sp|Q09666|AHNK_HUMAN		FALSE	2628.699951	0.993300021	FALSE	1
767.3817139	838.9049683	149.05	Neuroblast differentiation-associated protein AHNAK OS=Homo sapiens GN=AHNAK PE=1 SV=2		43	APEVNLNAPDVDVHGPDWNLK	APEVNLNAPDVDVHGPDWNLK	3	y	2	15	149.05	sp|Q09666|AHNK_HUMAN		FALSE	2628.699951	0.993300021	FALSE	1
767.3817139	298.13974	149.05	Neuroblast differentiation-associated protein AHNAK OS=Homo sapiens GN=AHNAK PE=1 SV=2		42	APEVNLNAPDVDVHGPDWNLK	APEVNLNAPDVDVHGPDWNLK	3	b	1	3	149.05	sp|Q09666|AHNK_HUMAN		FALSE	2628.699951	0.993300021	FALSE	1
767.3817139	635.3147583	149.05	Neuroblast differentiation-associated protein AHNAK OS=Homo sapiens GN=AHNAK PE=1 SV=2		42	APEVNLNAPDVDVHGPDWNLK	APEVNLNAPDVDVHGPDWNLK	3	y	3	17	149.05	sp|Q09666|AHNK_HUMAN		FALSE	2628.699951	0.993300021	FALSE	1
767.3817139	746.3649902	149.05	Neuroblast differentiation-associated protein AHNAK OS=Homo sapiens GN=AHNAK PE=1 SV=2		42	APEVNLNAPDVDVHGPDWNLK	APEVNLNAPDVDVHGPDWNLK	3	y	2	13	149.05	sp|Q09666|AHNK_HUMAN		FALSE	2628.699951	0.993300021	FALSE	1
767.3817139	772.3988037	149.05	Neuroblast differentiation-associated protein AHNAK OS=Homo sapiens GN=AHNAK PE=1 SV=2		42	APEVNLNAPDVDVHGPDWNLK	APEVNLNAPDVDVHGPDWNLK	3	y	1	6	149.05	sp|Q09666|AHNK_HUMAN		FALSE	2628.699951	0.993300021	FALSE	1
767.3817139	1065.547607	149.05	Neuroblast differentiation-associated protein AHNAK OS=Homo sapiens GN=AHNAK PE=1 SV=2		29.06	APEVNLNAPDVDVHGPDWNLK	APEVNLNAPDVDVHGPDWNLK	3	y	1	9	149.05	sp|Q09666|AHNK_HUMAN		FALSE	2628.699951	0.993300021	FALSE	1
767.3817139	427.2191772	149.05	Neuroblast differentiation-associated protein AHNAK OS=Homo sapiens GN=AHNAK PE=1 SV=2		28	APEVNLNAPDVDVHGPDWNLK	APEVNLNAPDVDVHGPDWNLK	3	y	3	11	149.05	sp|Q09666|AHNK_HUMAN		FALSE	2628.699951	0.993300021	FALSE	1
767.3817139	1235.59021	149.05	Neuroblast differentiation-associated protein AHNAK OS=Homo sapiens GN=AHNAK PE=1 SV=2		28	APEVNLNAPDVDVHGPDWNLK	APEVNLNAPDVDVHGPDWNLK	3	b	1	12	149.05	sp|Q09666|AHNK_HUMAN		FALSE	2628.699951	0.993300021	FALSE	1
767.3817139	1279.642944	149.05	Neuroblast differentiation-associated protein AHNAK OS=Homo sapiens GN=AHNAK PE=1 SV=2		28	APEVNLNAPDVDVHGPDWNLK	APEVNLNAPDVDVHGPDWNLK	3	y	1	11	149.05	sp|Q09666|AHNK_HUMAN		FALSE	2628.699951	0.993300021	FALSE	1
767.3817139	781.8835449	149.05	Neuroblast differentiation-associated protein AHNAK OS=Homo sapiens GN=AHNAK PE=1 SV=2		15.45	APEVNLNAPDVDVHGPDWNLK	APEVNLNAPDVDVHGPDWNLK	3	y	2	14	149.05	sp|Q09666|AHNK_HUMAN		FALSE	2628.699951	0.993300021	FALSE	1
767.3817139	1562.759766	149.05	Neuroblast differentiation-associated protein AHNAK OS=Homo sapiens GN=AHNAK PE=1 SV=2		14	APEVNLNAPDVDVHGPDWNLK	APEVNLNAPDVDVHGPDWNLK	3	y	1	14	149.05	sp|Q09666|AHNK_HUMAN		FALSE	2628.699951	0.993300021	FALSE	1
767.3817139	1676.802734	149.05	Neuroblast differentiation-associated protein AHNAK OS=Homo sapiens GN=AHNAK PE=1 SV=2		14	APEVNLNAPDVDVHGPDWNLK	APEVNLNAPDVDVHGPDWNLK	3	y	1	15	149.05	sp|Q09666|AHNK_HUMAN		FALSE	2628.699951	0.993300021	FALSE	1
613.798584	844.4046631	86.96	Neuroblast differentiation-associated protein AHNAK OS=Homo sapiens GN=AHNAK PE=1 SV=2		86	GPEVDIEGPEGK	GPEVDIEGPEGK	2	y	1	8	86.96	sp|Q09666|AHNK_HUMAN		FALSE	2615.919922	0.999599993	TRUE	1
613.798584	1072.515747	86.96	Neuroblast differentiation-associated protein AHNAK OS=Homo sapiens GN=AHNAK PE=1 SV=2		50.02	GPEVDIEGPEGK	GPEVDIEGPEGK	2	y	1	10	86.96	sp|Q09666|AHNK_HUMAN		FALSE	2615.919922	0.999599993	TRUE	1
613.798584	284.1240845	86.96	Neuroblast differentiation-associated protein AHNAK OS=Homo sapiens GN=AHNAK PE=1 SV=2		39.08	GPEVDIEGPEGK	GPEVDIEGPEGK	2	b	1	3	86.96	sp|Q09666|AHNK_HUMAN		FALSE	2615.919922	0.999599993	TRUE	1
613.798584	729.3777466	86.96	Neuroblast differentiation-associated protein AHNAK OS=Homo sapiens GN=AHNAK PE=1 SV=2		35	GPEVDIEGPEGK	GPEVDIEGPEGK	2	y	1	7	86.96	sp|Q09666|AHNK_HUMAN		FALSE	2615.919922	0.999599993	TRUE	1
613.798584	487.2510986	86.96	Neuroblast differentiation-associated protein AHNAK OS=Homo sapiens GN=AHNAK PE=1 SV=2		25.29	GPEVDIEGPEGK	GPEVDIEGPEGK	2	y	1	5	86.96	sp|Q09666|AHNK_HUMAN		FALSE	2615.919922	0.999599993	TRUE	1
613.798584	613.798584	86.96	Neuroblast differentiation-associated protein AHNAK OS=Homo sapiens GN=AHNAK PE=1 SV=2		25	GPEVDIEGPEGK	GPEVDIEGPEGK	2	y	2	12	86.96	sp|Q09666|AHNK_HUMAN		FALSE	2615.919922	0.999599993	TRUE	1
613.798584	383.1925049	86.96	Neuroblast differentiation-associated protein AHNAK OS=Homo sapiens GN=AHNAK PE=1 SV=2		20	GPEVDIEGPEGK	GPEVDIEGPEGK	2	b	1	4	86.96	sp|Q09666|AHNK_HUMAN		FALSE	2615.919922	0.999599993	TRUE	1
613.798584	430.2296143	86.96	Neuroblast differentiation-associated protein AHNAK OS=Homo sapiens GN=AHNAK PE=1 SV=2		20	GPEVDIEGPEGK	GPEVDIEGPEGK	2	y	1	4	86.96	sp|Q09666|AHNK_HUMAN		FALSE	2615.919922	0.999599993	TRUE	1
613.798584	943.4730835	86.96	Neuroblast differentiation-associated protein AHNAK OS=Homo sapiens GN=AHNAK PE=1 SV=2		20	GPEVDIEGPEGK	GPEVDIEGPEGK	2	y	1	9	86.96	sp|Q09666|AHNK_HUMAN		FALSE	2615.919922	0.999599993	TRUE	1
613.798584	740.3461304	86.96	Neuroblast differentiation-associated protein AHNAK OS=Homo sapiens GN=AHNAK PE=1 SV=2		19	GPEVDIEGPEGK	GPEVDIEGPEGK	2	b	1	7	86.96	sp|Q09666|AHNK_HUMAN		FALSE	2615.919922	0.999599993	TRUE	1
613.798584	244.1291809	86.96	Neuroblast differentiation-associated protein AHNAK OS=Homo sapiens GN=AHNAK PE=1 SV=2		15	GPEVDIEGPEGK	GPEVDIEGPEGK	2	y	2	5	86.96	sp|Q09666|AHNK_HUMAN		FALSE	2615.919922	0.999599993	TRUE	1
613.798584	498.2194519	86.96	Neuroblast differentiation-associated protein AHNAK OS=Homo sapiens GN=AHNAK PE=1 SV=2		15	GPEVDIEGPEGK	GPEVDIEGPEGK	2	b	1	5	86.96	sp|Q09666|AHNK_HUMAN		FALSE	2615.919922	0.999599993	TRUE	1
613.798584	604.793335	86.96	Neuroblast differentiation-associated protein AHNAK OS=Homo sapiens GN=AHNAK PE=1 SV=2		15	GPEVDIEGPEGK	GPEVDIEGPEGK	2	b	2	12	86.96	sp|Q09666|AHNK_HUMAN		FALSE	2615.919922	0.999599993	TRUE	1
613.798584	616.2937012	86.96	Neuroblast differentiation-associated protein AHNAK OS=Homo sapiens GN=AHNAK PE=1 SV=2		15	GPEVDIEGPEGK	GPEVDIEGPEGK	2	y	1	6	86.96	sp|Q09666|AHNK_HUMAN		FALSE	2615.919922	0.999599993	TRUE	1
613.798584	1208.579346	86.96	Neuroblast differentiation-associated protein AHNAK OS=Homo sapiens GN=AHNAK PE=1 SV=2		5	GPEVDIEGPEGK	GPEVDIEGPEGK	2	b	1	12	86.96	sp|Q09666|AHNK_HUMAN		FALSE	2615.919922	0.999599993	TRUE	1
613.798584	1023.462952	86.96	Neuroblast differentiation-associated protein AHNAK OS=Homo sapiens GN=AHNAK PE=1 SV=2		1.36	GPEVDIEGPEGK	GPEVDIEGPEGK	2	b	1	10	86.96	sp|Q09666|AHNK_HUMAN		FALSE	2615.919922	0.999599993	TRUE	1
501.2723694	902.4689941	53.29	Neuroblast differentiation-associated protein AHNAK OS=Homo sapiens GN=AHNAK PE=1 SV=2		465.82	VGGSGVNVNAK	VGGSGVNVNAK	2	y	1	10	53.29	sp|Q09666|AHNK_HUMAN		FALSE	2555.47998	1	FALSE	1
501.2723694	845.4475708	53.29	Neuroblast differentiation-associated protein AHNAK OS=Homo sapiens GN=AHNAK PE=1 SV=2		157	VGGSGVNVNAK	VGGSGVNVNAK	2	y	1	9	53.29	sp|Q09666|AHNK_HUMAN		FALSE	2555.47998	1	FALSE	1
501.2723694	545.3041992	53.29	Neuroblast differentiation-associated protein AHNAK OS=Homo sapiens GN=AHNAK PE=1 SV=2		114.75	VGGSGVNVNAK	VGGSGVNVNAK	2	y	1	5	53.29	sp|Q09666|AHNK_HUMAN		FALSE	2555.47998	1	FALSE	1
501.2723694	701.394043	53.29	Neuroblast differentiation-associated protein AHNAK OS=Homo sapiens GN=AHNAK PE=1 SV=2		99	VGGSGVNVNAK	VGGSGVNVNAK	2	y	1	7	53.29	sp|Q09666|AHNK_HUMAN		FALSE	2555.47998	1	FALSE	1
501.2723694	788.4260864	53.29	Neuroblast differentiation-associated protein AHNAK OS=Homo sapiens GN=AHNAK PE=1 SV=2		85	VGGSGVNVNAK	VGGSGVNVNAK	2	y	1	8	53.29	sp|Q09666|AHNK_HUMAN		FALSE	2555.47998	1	FALSE	1
501.2723694	214.1186218	53.29	Neuroblast differentiation-associated protein AHNAK OS=Homo sapiens GN=AHNAK PE=1 SV=2		71	VGGSGVNVNAK	VGGSGVNVNAK	2	b	1	3	53.29	sp|Q09666|AHNK_HUMAN		FALSE	2555.47998	1	FALSE	1
501.2723694	332.1928406	53.29	Neuroblast differentiation-associated protein AHNAK OS=Homo sapiens GN=AHNAK PE=1 SV=2		57	VGGSGVNVNAK	VGGSGVNVNAK	2	y	1	3	53.29	sp|Q09666|AHNK_HUMAN		FALSE	2555.47998	1	FALSE	1
501.2723694	501.2723694	53.29	Neuroblast differentiation-associated protein AHNAK OS=Homo sapiens GN=AHNAK PE=1 SV=2		57	VGGSGVNVNAK	VGGSGVNVNAK	2	y	2	11	53.29	sp|Q09666|AHNK_HUMAN		FALSE	2555.47998	1	FALSE	1
501.2723694	644.3726196	53.29	Neuroblast differentiation-associated protein AHNAK OS=Homo sapiens GN=AHNAK PE=1 SV=2		57	VGGSGVNVNAK	VGGSGVNVNAK	2	y	1	6	53.29	sp|Q09666|AHNK_HUMAN		FALSE	2555.47998	1	FALSE	1
501.2723694	358.1721191	53.29	Neuroblast differentiation-associated protein AHNAK OS=Homo sapiens GN=AHNAK PE=1 SV=2		56	VGGSGVNVNAK	VGGSGVNVNAK	2	b	1	5	53.29	sp|Q09666|AHNK_HUMAN		FALSE	2555.47998	1	FALSE	1
501.2723694	301.1506348	53.29	Neuroblast differentiation-associated protein AHNAK OS=Homo sapiens GN=AHNAK PE=1 SV=2		42	VGGSGVNVNAK	VGGSGVNVNAK	2	b	1	4	53.29	sp|Q09666|AHNK_HUMAN		FALSE	2555.47998	1	FALSE	1
501.2723694	670.3518677	53.29	Neuroblast differentiation-associated protein AHNAK OS=Homo sapiens GN=AHNAK PE=1 SV=2		35.95	VGGSGVNVNAK	VGGSGVNVNAK	2	b	1	8	53.29	sp|Q09666|AHNK_HUMAN		FALSE	2555.47998	1	FALSE	1
501.2723694	218.1499176	53.29	Neuroblast differentiation-associated protein AHNAK OS=Homo sapiens GN=AHNAK PE=1 SV=2		28	VGGSGVNVNAK	VGGSGVNVNAK	2	y	1	2	53.29	sp|Q09666|AHNK_HUMAN		FALSE	2555.47998	1	FALSE	1
501.2723694	431.261261	53.29	Neuroblast differentiation-associated protein AHNAK OS=Homo sapiens GN=AHNAK PE=1 SV=2		28	VGGSGVNVNAK	VGGSGVNVNAK	2	y	1	4	53.29	sp|Q09666|AHNK_HUMAN		FALSE	2555.47998	1	FALSE	1
737.3845215	244.1655731	141.12	Neuroblast differentiation-associated protein AHNAK OS=Homo sapiens GN=AHNAK PE=1 SV=2		259	ISMSEVDLNVAAPK	ISMSEVDLNVAAPK	2	y	1	2	141.12	sp|Q09666|AHNK_HUMAN		FALSE	2543.360107	0.999599993	FALSE	1
737.3845215	926.5305786	141.12	Neuroblast differentiation-associated protein AHNAK OS=Homo sapiens GN=AHNAK PE=1 SV=2		243	ISMSEVDLNVAAPK	ISMSEVDLNVAAPK	2	y	1	9	141.12	sp|Q09666|AHNK_HUMAN		FALSE	2543.360107	0.999599993	FALSE	1
737.3845215	1142.605225	141.12	Neuroblast differentiation-associated protein AHNAK OS=Homo sapiens GN=AHNAK PE=1 SV=2		157	ISMSEVDLNVAAPK	ISMSEVDLNVAAPK	2	y	1	11	141.12	sp|Q09666|AHNK_HUMAN		FALSE	2543.360107	0.999599993	FALSE	1
737.3845215	827.4621582	141.12	Neuroblast differentiation-associated protein AHNAK OS=Homo sapiens GN=AHNAK PE=1 SV=2		128	ISMSEVDLNVAAPK	ISMSEVDLNVAAPK	2	y	1	8	141.12	sp|Q09666|AHNK_HUMAN		FALSE	2543.360107	0.999599993	FALSE	1
737.3845215	1273.64563	141.12	Neuroblast differentiation-associated protein AHNAK OS=Homo sapiens GN=AHNAK PE=1 SV=2		99.75	ISMSEVDLNVAAPK	ISMSEVDLNVAAPK	2	y	1	12	141.12	sp|Q09666|AHNK_HUMAN		FALSE	2543.360107	0.999599993	FALSE	1
737.3845215	1360.677734	141.12	Neuroblast differentiation-associated protein AHNAK OS=Homo sapiens GN=AHNAK PE=1 SV=2		99	ISMSEVDLNVAAPK	ISMSEVDLNVAAPK	2	y	1	13	141.12	sp|Q09666|AHNK_HUMAN		FALSE	2543.360107	0.999599993	FALSE	1
737.3845215	599.3511353	141.12	Neuroblast differentiation-associated protein AHNAK OS=Homo sapiens GN=AHNAK PE=1 SV=2		85	ISMSEVDLNVAAPK	ISMSEVDLNVAAPK	2	y	1	6	141.12	sp|Q09666|AHNK_HUMAN		FALSE	2543.360107	0.999599993	FALSE	1
737.3845215	1055.57312	141.12	Neuroblast differentiation-associated protein AHNAK OS=Homo sapiens GN=AHNAK PE=1 SV=2		71	ISMSEVDLNVAAPK	ISMSEVDLNVAAPK	2	y	1	10	141.12	sp|Q09666|AHNK_HUMAN		FALSE	2543.360107	0.999599993	FALSE	1
737.3845215	386.2398071	141.12	Neuroblast differentiation-associated protein AHNAK OS=Homo sapiens GN=AHNAK PE=1 SV=2		56	ISMSEVDLNVAAPK	ISMSEVDLNVAAPK	2	y	1	4	141.12	sp|Q09666|AHNK_HUMAN		FALSE	2543.360107	0.999599993	FALSE	1
737.3845215	315.2026672	141.12	Neuroblast differentiation-associated protein AHNAK OS=Homo sapiens GN=AHNAK PE=1 SV=2		43	ISMSEVDLNVAAPK	ISMSEVDLNVAAPK	2	y	1	3	141.12	sp|Q09666|AHNK_HUMAN		FALSE	2543.360107	0.999599993	FALSE	1
737.3845215	712.4351807	141.12	Neuroblast differentiation-associated protein AHNAK OS=Homo sapiens GN=AHNAK PE=1 SV=2		42	ISMSEVDLNVAAPK	ISMSEVDLNVAAPK	2	y	1	7	141.12	sp|Q09666|AHNK_HUMAN		FALSE	2543.360107	0.999599993	FALSE	1
737.3845215	728.3792114	141.12	Neuroblast differentiation-associated protein AHNAK OS=Homo sapiens GN=AHNAK PE=1 SV=2		35.22	ISMSEVDLNVAAPK	ISMSEVDLNVAAPK	2	b	2	14	141.12	sp|Q09666|AHNK_HUMAN		FALSE	2543.360107	0.999599993	FALSE	1
737.3845215	332.1638489	141.12	Neuroblast differentiation-associated protein AHNAK OS=Homo sapiens GN=AHNAK PE=1 SV=2		28	ISMSEVDLNVAAPK	ISMSEVDLNVAAPK	2	b	1	3	141.12	sp|Q09666|AHNK_HUMAN		FALSE	2543.360107	0.999599993	FALSE	1
737.3845215	737.3845215	141.12	Neuroblast differentiation-associated protein AHNAK OS=Homo sapiens GN=AHNAK PE=1 SV=2		28	ISMSEVDLNVAAPK	ISMSEVDLNVAAPK	2	y	2	14	141.12	sp|Q09666|AHNK_HUMAN		FALSE	2543.360107	0.999599993	FALSE	1
806.7505493	847.428833	128.18	Neuroblast differentiation-associated protein AHNAK OS=Homo sapiens GN=AHNAK PE=1 SV=2		172.41	GGQIGLQAPGLSVSGPQGHLESGSGK	GGQIGLQAPGLSVSGPQGHLESGSGK	3	y	2	18	128.18	sp|Q09666|AHNK_HUMAN		FALSE	2535.899902	1	FALSE	1
806.7505493	243.1087799	128.18	Neuroblast differentiation-associated protein AHNAK OS=Homo sapiens GN=AHNAK PE=1 SV=2		144.03	GGQIGLQAPGLSVSGPQGHLESGSGK	GGQIGLQAPGLSVSGPQGHLESGSGK	3	b	1	3	128.18	sp|Q09666|AHNK_HUMAN		FALSE	2535.899902	1	FALSE	1
806.7505493	1240.591675	128.18	Neuroblast differentiation-associated protein AHNAK OS=Homo sapiens GN=AHNAK PE=1 SV=2		136	GGQIGLQAPGLSVSGPQGHLESGSGK	GGQIGLQAPGLSVSGPQGHLESGSGK	3	y	1	13	128.18	sp|Q09666|AHNK_HUMAN		FALSE	2535.899902	1	FALSE	1
806.7505493	677.3464355	128.18	Neuroblast differentiation-associated protein AHNAK OS=Homo sapiens GN=AHNAK PE=1 SV=2		108	GGQIGLQAPGLSVSGPQGHLESGSGK	GGQIGLQAPGLSVSGPQGHLESGSGK	3	y	1	7	128.18	sp|Q09666|AHNK_HUMAN		FALSE	2535.899902	1	FALSE	1
806.7505493	1153.55957	128.18	Neuroblast differentiation-associated protein AHNAK OS=Homo sapiens GN=AHNAK PE=1 SV=2		100.03	GGQIGLQAPGLSVSGPQGHLESGSGK	GGQIGLQAPGLSVSGPQGHLESGSGK	3	y	1	12	128.18	sp|Q09666|AHNK_HUMAN		FALSE	2535.899902	1	FALSE	1
806.7505493	1426.692139	128.18	Neuroblast differentiation-associated protein AHNAK OS=Homo sapiens GN=AHNAK PE=1 SV=2		85.79	GGQIGLQAPGLSVSGPQGHLESGSGK	GGQIGLQAPGLSVSGPQGHLESGSGK	3	y	1	15	128.18	sp|Q09666|AHNK_HUMAN		FALSE	2535.899902	1	FALSE	1
806.7505493	882.9473877	128.18	Neuroblast differentiation-associated protein AHNAK OS=Homo sapiens GN=AHNAK PE=1 SV=2		85	GGQIGLQAPGLSVSGPQGHLESGSGK	GGQIGLQAPGLSVSGPQGHLESGSGK	3	y	2	19	128.18	sp|Q09666|AHNK_HUMAN		FALSE	2535.899902	1	FALSE	1
806.7505493	1693.850342	128.18	Neuroblast differentiation-associated protein AHNAK OS=Homo sapiens GN=AHNAK PE=1 SV=2		85	GGQIGLQAPGLSVSGPQGHLESGSGK	GGQIGLQAPGLSVSGPQGHLESGSGK	3	y	1	18	128.18	sp|Q09666|AHNK_HUMAN		FALSE	2535.899902	1	FALSE	1
806.7505493	1032.029419	128.18	Neuroblast differentiation-associated protein AHNAK OS=Homo sapiens GN=AHNAK PE=1 SV=2		71	GGQIGLQAPGLSVSGPQGHLESGSGK	GGQIGLQAPGLSVSGPQGHLESGSGK	3	y	2	22	128.18	sp|Q09666|AHNK_HUMAN		FALSE	2535.899902	1	FALSE	1
806.7505493	1339.660034	128.18	Neuroblast differentiation-associated protein AHNAK OS=Homo sapiens GN=AHNAK PE=1 SV=2		71	GGQIGLQAPGLSVSGPQGHLESGSGK	GGQIGLQAPGLSVSGPQGHLESGSGK	3	y	1	14	128.18	sp|Q09666|AHNK_HUMAN		FALSE	2535.899902	1	FALSE	1
806.7505493	435.2197876	128.18	Neuroblast differentiation-associated protein AHNAK OS=Homo sapiens GN=AHNAK PE=1 SV=2		64	GGQIGLQAPGLSVSGPQGHLESGSGK	GGQIGLQAPGLSVSGPQGHLESGSGK	3	y	1	5	128.18	sp|Q09666|AHNK_HUMAN		FALSE	2535.899902	1	FALSE	1
806.7505493	564.2623901	128.18	Neuroblast differentiation-associated protein AHNAK OS=Homo sapiens GN=AHNAK PE=1 SV=2		63	GGQIGLQAPGLSVSGPQGHLESGSGK	GGQIGLQAPGLSVSGPQGHLESGSGK	3	y	1	6	128.18	sp|Q09666|AHNK_HUMAN		FALSE	2535.899902	1	FALSE	1
806.7505493	413.2142944	128.18	Neuroblast differentiation-associated protein AHNAK OS=Homo sapiens GN=AHNAK PE=1 SV=2		49	GGQIGLQAPGLSVSGPQGHLESGSGK	GGQIGLQAPGLSVSGPQGHLESGSGK	3	b	1	5	128.18	sp|Q09666|AHNK_HUMAN		FALSE	2535.899902	1	FALSE	1
806.7505493	725.394043	128.18	Neuroblast differentiation-associated protein AHNAK OS=Homo sapiens GN=AHNAK PE=1 SV=2		46.28	GGQIGLQAPGLSVSGPQGHLESGSGK	GGQIGLQAPGLSVSGPQGHLESGSGK	3	b	1	8	128.18	sp|Q09666|AHNK_HUMAN		FALSE	2535.899902	1	FALSE	1
806.7505493	356.1928406	128.18	Neuroblast differentiation-associated protein AHNAK OS=Homo sapiens GN=AHNAK PE=1 SV=2		44.81	GGQIGLQAPGLSVSGPQGHLESGSGK	GGQIGLQAPGLSVSGPQGHLESGSGK	3	b	1	4	128.18	sp|Q09666|AHNK_HUMAN		FALSE	2535.899902	1	FALSE	1
806.7505493	814.4053345	128.18	Neuroblast differentiation-associated protein AHNAK OS=Homo sapiens GN=AHNAK PE=1 SV=2		42.03	GGQIGLQAPGLSVSGPQGHLESGSGK	GGQIGLQAPGLSVSGPQGHLESGSGK	3	y	1	8	128.18	sp|Q09666|AHNK_HUMAN		FALSE	2535.899902	1	FALSE	1
806.7505493	1096.538208	128.18	Neuroblast differentiation-associated protein AHNAK OS=Homo sapiens GN=AHNAK PE=1 SV=2		42.03	GGQIGLQAPGLSVSGPQGHLESGSGK	GGQIGLQAPGLSVSGPQGHLESGSGK	3	y	1	11	128.18	sp|Q09666|AHNK_HUMAN		FALSE	2535.899902	1	FALSE	1
806.7505493	348.1877747	128.18	Neuroblast differentiation-associated protein AHNAK OS=Homo sapiens GN=AHNAK PE=1 SV=2		42	GGQIGLQAPGLSVSGPQGHLESGSGK	GGQIGLQAPGLSVSGPQGHLESGSGK	3	y	1	4	128.18	sp|Q09666|AHNK_HUMAN		FALSE	2535.899902	1	FALSE	1
806.7505493	339.1768494	128.18	Neuroblast differentiation-associated protein AHNAK OS=Homo sapiens GN=AHNAK PE=1 SV=2		35.41	GGQIGLQAPGLSVSGPQGHLESGSGK	GGQIGLQAPGLSVSGPQGHLESGSGK	3	y	2	7	128.18	sp|Q09666|AHNK_HUMAN		FALSE	2535.899902	1	FALSE	1
806.7505493	526.2984009	128.18	Neuroblast differentiation-associated protein AHNAK OS=Homo sapiens GN=AHNAK PE=1 SV=2		35	GGQIGLQAPGLSVSGPQGHLESGSGK	GGQIGLQAPGLSVSGPQGHLESGSGK	3	b	1	6	128.18	sp|Q09666|AHNK_HUMAN		FALSE	2535.899902	1	FALSE	1
806.7505493	1003.518738	128.18	Neuroblast differentiation-associated protein AHNAK OS=Homo sapiens GN=AHNAK PE=1 SV=2		35	GGQIGLQAPGLSVSGPQGHLESGSGK	GGQIGLQAPGLSVSGPQGHLESGSGK	3	y	2	21	128.18	sp|Q09666|AHNK_HUMAN		FALSE	2535.899902	1	FALSE	1
806.7505493	871.4526367	128.18	Neuroblast differentiation-associated protein AHNAK OS=Homo sapiens GN=AHNAK PE=1 SV=2		28	GGQIGLQAPGLSVSGPQGHLESGSGK	GGQIGLQAPGLSVSGPQGHLESGSGK	3	b	2	19	128.18	sp|Q09666|AHNK_HUMAN		FALSE	2535.899902	1	FALSE	1
806.7505493	654.3569336	128.18	Neuroblast differentiation-associated protein AHNAK OS=Homo sapiens GN=AHNAK PE=1 SV=2		21	GGQIGLQAPGLSVSGPQGHLESGSGK	GGQIGLQAPGLSVSGPQGHLESGSGK	3	b	1	7	128.18	sp|Q09666|AHNK_HUMAN		FALSE	2535.899902	1	FALSE	1
806.7505493	670.3336792	128.18	Neuroblast differentiation-associated protein AHNAK OS=Homo sapiens GN=AHNAK PE=1 SV=2		21	GGQIGLQAPGLSVSGPQGHLESGSGK	GGQIGLQAPGLSVSGPQGHLESGSGK	3	y	2	14	128.18	sp|Q09666|AHNK_HUMAN		FALSE	2535.899902	1	FALSE	1
806.7505493	992.5159912	128.18	Neuroblast differentiation-associated protein AHNAK OS=Homo sapiens GN=AHNAK PE=1 SV=2		21	GGQIGLQAPGLSVSGPQGHLESGSGK	GGQIGLQAPGLSVSGPQGHLESGSGK	3	b	2	21	128.18	sp|Q09666|AHNK_HUMAN		FALSE	2535.899902	1	FALSE	1
806.7505493	1596.797607	128.18	Neuroblast differentiation-associated protein AHNAK OS=Homo sapiens GN=AHNAK PE=1 SV=2		21	GGQIGLQAPGLSVSGPQGHLESGSGK	GGQIGLQAPGLSVSGPQGHLESGSGK	3	y	1	17	128.18	sp|Q09666|AHNK_HUMAN		FALSE	2535.899902	1	FALSE	1
806.7505493	1764.887451	128.18	Neuroblast differentiation-associated protein AHNAK OS=Homo sapiens GN=AHNAK PE=1 SV=2		7.44	GGQIGLQAPGLSVSGPQGHLESGSGK	GGQIGLQAPGLSVSGPQGHLESGSGK	3	y	1	19	128.18	sp|Q09666|AHNK_HUMAN		FALSE	2535.899902	1	FALSE	1
633.3178101	487.2510986	115.7	Neuroblast differentiation-associated protein AHNAK OS=Homo sapiens GN=AHNAK PE=1 SV=2		187	VESDLKGPEVDIEGPEGK	VESDLKGPEVDIEGPEGK	3	y	1	5	115.7	sp|Q09666|AHNK_HUMAN		FALSE	2524.27002	0.999800026	FALSE	1
633.3178101	835.4176025	115.7	Neuroblast differentiation-associated protein AHNAK OS=Homo sapiens GN=AHNAK PE=1 SV=2		172.76	VESDLKGPEVDIEGPEGK	VESDLKGPEVDIEGPEGK	3	y	2	16	115.7	sp|Q09666|AHNK_HUMAN		FALSE	2524.27002	0.999800026	FALSE	1
633.3178101	616.2937012	115.7	Neuroblast differentiation-associated protein AHNAK OS=Homo sapiens GN=AHNAK PE=1 SV=2		141	VESDLKGPEVDIEGPEGK	VESDLKGPEVDIEGPEGK	3	y	1	6	115.7	sp|Q09666|AHNK_HUMAN		FALSE	2524.27002	0.999800026	FALSE	1
633.3178101	1226.589966	115.7	Neuroblast differentiation-associated protein AHNAK OS=Homo sapiens GN=AHNAK PE=1 SV=2		114.7	VESDLKGPEVDIEGPEGK	VESDLKGPEVDIEGPEGK	3	y	1	12	115.7	sp|Q09666|AHNK_HUMAN		FALSE	2524.27002	0.999800026	FALSE	1
633.3178101	844.4046631	115.7	Neuroblast differentiation-associated protein AHNAK OS=Homo sapiens GN=AHNAK PE=1 SV=2		99	VESDLKGPEVDIEGPEGK	VESDLKGPEVDIEGPEGK	3	y	1	8	115.7	sp|Q09666|AHNK_HUMAN		FALSE	2524.27002	0.999800026	FALSE	1
633.3178101	229.1182861	115.7	Neuroblast differentiation-associated protein AHNAK OS=Homo sapiens GN=AHNAK PE=1 SV=2		71	VESDLKGPEVDIEGPEGK	VESDLKGPEVDIEGPEGK	3	b	1	2	115.7	sp|Q09666|AHNK_HUMAN		FALSE	2524.27002	0.999800026	FALSE	1
633.3178101	1169.568481	115.7	Neuroblast differentiation-associated protein AHNAK OS=Homo sapiens GN=AHNAK PE=1 SV=2		56	VESDLKGPEVDIEGPEGK	VESDLKGPEVDIEGPEGK	3	y	1	11	115.7	sp|Q09666|AHNK_HUMAN		FALSE	2524.27002	0.999800026	FALSE	1
633.3178101	826.430481	115.7	Neuroblast differentiation-associated protein AHNAK OS=Homo sapiens GN=AHNAK PE=1 SV=2		54.16	VESDLKGPEVDIEGPEGK	VESDLKGPEVDIEGPEGK	3	b	1	8	115.7	sp|Q09666|AHNK_HUMAN		FALSE	2524.27002	0.999800026	FALSE	1
633.3178101	729.3777466	115.7	Neuroblast differentiation-associated protein AHNAK OS=Homo sapiens GN=AHNAK PE=1 SV=2		46.22	VESDLKGPEVDIEGPEGK	VESDLKGPEVDIEGPEGK	3	y	1	7	115.7	sp|Q09666|AHNK_HUMAN		FALSE	2524.27002	0.999800026	FALSE	1
633.3178101	204.1342621	115.7	Neuroblast differentiation-associated protein AHNAK OS=Homo sapiens GN=AHNAK PE=1 SV=2		43	VESDLKGPEVDIEGPEGK	VESDLKGPEVDIEGPEGK	3	y	1	2	115.7	sp|Q09666|AHNK_HUMAN		FALSE	2524.27002	0.999800026	FALSE	1
633.3178101	430.2296143	115.7	Neuroblast differentiation-associated protein AHNAK OS=Homo sapiens GN=AHNAK PE=1 SV=2		42	VESDLKGPEVDIEGPEGK	VESDLKGPEVDIEGPEGK	3	y	1	4	115.7	sp|Q09666|AHNK_HUMAN		FALSE	2524.27002	0.999800026	FALSE	1
633.3178101	1072.515747	115.7	Neuroblast differentiation-associated protein AHNAK OS=Homo sapiens GN=AHNAK PE=1 SV=2		42	VESDLKGPEVDIEGPEGK	VESDLKGPEVDIEGPEGK	3	y	1	10	115.7	sp|Q09666|AHNK_HUMAN		FALSE	2524.27002	0.999800026	FALSE	1
633.3178101	316.1502991	115.7	Neuroblast differentiation-associated protein AHNAK OS=Homo sapiens GN=AHNAK PE=1 SV=2		28	VESDLKGPEVDIEGPEGK	VESDLKGPEVDIEGPEGK	3	b	1	3	115.7	sp|Q09666|AHNK_HUMAN		FALSE	2524.27002	0.999800026	FALSE	1
633.3178101	585.2878418	115.7	Neuroblast differentiation-associated protein AHNAK OS=Homo sapiens GN=AHNAK PE=1 SV=2		28	VESDLKGPEVDIEGPEGK	VESDLKGPEVDIEGPEGK	3	y	2	11	115.7	sp|Q09666|AHNK_HUMAN		FALSE	2524.27002	0.999800026	FALSE	1
633.3178101	627.3143311	115.7	Neuroblast differentiation-associated protein AHNAK OS=Homo sapiens GN=AHNAK PE=1 SV=2		28	VESDLKGPEVDIEGPEGK	VESDLKGPEVDIEGPEGK	3	b	3	18	115.7	sp|Q09666|AHNK_HUMAN		FALSE	2524.27002	0.999800026	FALSE	1
633.3178101	633.3178101	115.7	Neuroblast differentiation-associated protein AHNAK OS=Homo sapiens GN=AHNAK PE=1 SV=2		28	VESDLKGPEVDIEGPEGK	VESDLKGPEVDIEGPEGK	3	y	3	18	115.7	sp|Q09666|AHNK_HUMAN		FALSE	2524.27002	0.999800026	FALSE	1
633.3178101	734.3881226	115.7	Neuroblast differentiation-associated protein AHNAK OS=Homo sapiens GN=AHNAK PE=1 SV=2		28	VESDLKGPEVDIEGPEGK	VESDLKGPEVDIEGPEGK	3	y	2	14	115.7	sp|Q09666|AHNK_HUMAN		FALSE	2524.27002	0.999800026	FALSE	1
688.9946899	852.4362793	151.96	Neuroblast differentiation-associated protein AHNAK OS=Homo sapiens GN=AHNAK PE=1 SV=2		200	MDIDAPDVEVQGPDWHLK	MDIDAPDVEVQGPDWHLK	3	y	1	7	151.96	sp|Q09666|AHNK_HUMAN		FALSE	2508.340088	0.99970001	FALSE	1
688.9946899	247.074707	151.96	Neuroblast differentiation-associated protein AHNAK OS=Homo sapiens GN=AHNAK PE=1 SV=2		157	MDIDAPDVEVQGPDWHLK	MDIDAPDVEVQGPDWHLK	3	b	1	2	151.96	sp|Q09666|AHNK_HUMAN		FALSE	2508.340088	0.99970001	FALSE	1
688.9946899	1079.563232	151.96	Neuroblast differentiation-associated protein AHNAK OS=Homo sapiens GN=AHNAK PE=1 SV=2		129	MDIDAPDVEVQGPDWHLK	MDIDAPDVEVQGPDWHLK	3	y	1	9	151.96	sp|Q09666|AHNK_HUMAN		FALSE	2508.340088	0.99970001	FALSE	1
688.9946899	1208.605835	151.96	Neuroblast differentiation-associated protein AHNAK OS=Homo sapiens GN=AHNAK PE=1 SV=2		128	MDIDAPDVEVQGPDWHLK	MDIDAPDVEVQGPDWHLK	3	y	1	10	151.96	sp|Q09666|AHNK_HUMAN		FALSE	2508.340088	0.99970001	FALSE	1
688.9946899	583.335083	151.96	Neuroblast differentiation-associated protein AHNAK OS=Homo sapiens GN=AHNAK PE=1 SV=2		113	MDIDAPDVEVQGPDWHLK	MDIDAPDVEVQGPDWHLK	3	y	1	4	151.96	sp|Q09666|AHNK_HUMAN		FALSE	2508.340088	0.99970001	FALSE	1
688.9946899	540.2852783	151.96	Neuroblast differentiation-associated protein AHNAK OS=Homo sapiens GN=AHNAK PE=1 SV=2		71	MDIDAPDVEVQGPDWHLK	MDIDAPDVEVQGPDWHLK	3	y	2	9	151.96	sp|Q09666|AHNK_HUMAN		FALSE	2508.340088	0.99970001	FALSE	1
688.9946899	795.4147949	151.96	Neuroblast differentiation-associated protein AHNAK OS=Homo sapiens GN=AHNAK PE=1 SV=2		65.14	MDIDAPDVEVQGPDWHLK	MDIDAPDVEVQGPDWHLK	3	y	1	6	151.96	sp|Q09666|AHNK_HUMAN		FALSE	2508.340088	0.99970001	FALSE	1
688.9946899	760.3806152	151.96	Neuroblast differentiation-associated protein AHNAK OS=Homo sapiens GN=AHNAK PE=1 SV=2		57	MDIDAPDVEVQGPDWHLK	MDIDAPDVEVQGPDWHLK	3	y	2	13	151.96	sp|Q09666|AHNK_HUMAN		FALSE	2508.340088	0.99970001	FALSE	1
688.9946899	980.494812	151.96	Neuroblast differentiation-associated protein AHNAK OS=Homo sapiens GN=AHNAK PE=1 SV=2		43.06	MDIDAPDVEVQGPDWHLK	MDIDAPDVEVQGPDWHLK	3	y	1	8	151.96	sp|Q09666|AHNK_HUMAN		FALSE	2508.340088	0.99970001	FALSE	1
688.9946899	546.2228394	151.96	Neuroblast differentiation-associated protein AHNAK OS=Homo sapiens GN=AHNAK PE=1 SV=2		43	MDIDAPDVEVQGPDWHLK	MDIDAPDVEVQGPDWHLK	3	b	1	5	151.96	sp|Q09666|AHNK_HUMAN		FALSE	2508.340088	0.99970001	FALSE	1
688.9946899	397.2557678	151.96	Neuroblast differentiation-associated protein AHNAK OS=Homo sapiens GN=AHNAK PE=1 SV=2		42.82	MDIDAPDVEVQGPDWHLK	MDIDAPDVEVQGPDWHLK	3	y	1	3	151.96	sp|Q09666|AHNK_HUMAN		FALSE	2508.340088	0.99970001	FALSE	1
688.9946899	909.9547119	151.96	Neuroblast differentiation-associated protein AHNAK OS=Homo sapiens GN=AHNAK PE=1 SV=2		42.06	MDIDAPDVEVQGPDWHLK	MDIDAPDVEVQGPDWHLK	3	y	2	16	151.96	sp|Q09666|AHNK_HUMAN		FALSE	2508.340088	0.99970001	FALSE	1
688.9946899	260.1968689	151.96	Neuroblast differentiation-associated protein AHNAK OS=Homo sapiens GN=AHNAK PE=1 SV=2		42	MDIDAPDVEVQGPDWHLK	MDIDAPDVEVQGPDWHLK	3	y	1	2	151.96	sp|Q09666|AHNK_HUMAN		FALSE	2508.340088	0.99970001	FALSE	1
688.9946899	795.8991699	151.96	Neuroblast differentiation-associated protein AHNAK OS=Homo sapiens GN=AHNAK PE=1 SV=2		42	MDIDAPDVEVQGPDWHLK	MDIDAPDVEVQGPDWHLK	3	y	2	14	151.96	sp|Q09666|AHNK_HUMAN		FALSE	2508.340088	0.99970001	FALSE	1
688.9946899	853.4126587	151.96	Neuroblast differentiation-associated protein AHNAK OS=Homo sapiens GN=AHNAK PE=1 SV=2		29	MDIDAPDVEVQGPDWHLK	MDIDAPDVEVQGPDWHLK	3	y	2	15	151.96	sp|Q09666|AHNK_HUMAN		FALSE	2508.340088	0.99970001	FALSE	1
688.9946899	1519.754028	151.96	Neuroblast differentiation-associated protein AHNAK OS=Homo sapiens GN=AHNAK PE=1 SV=2		28.89	MDIDAPDVEVQGPDWHLK	MDIDAPDVEVQGPDWHLK	3	y	1	13	151.96	sp|Q09666|AHNK_HUMAN		FALSE	2508.340088	0.99970001	FALSE	1
688.9946899	398.2110291	151.96	Neuroblast differentiation-associated protein AHNAK OS=Homo sapiens GN=AHNAK PE=1 SV=2		28	MDIDAPDVEVQGPDWHLK	MDIDAPDVEVQGPDWHLK	3	y	2	6	151.96	sp|Q09666|AHNK_HUMAN		FALSE	2508.340088	0.99970001	FALSE	1
688.9946899	698.3620605	151.96	Neuroblast differentiation-associated protein AHNAK OS=Homo sapiens GN=AHNAK PE=1 SV=2		28	MDIDAPDVEVQGPDWHLK	MDIDAPDVEVQGPDWHLK	3	y	1	5	151.96	sp|Q09666|AHNK_HUMAN		FALSE	2508.340088	0.99970001	FALSE	1
688.9946899	758.3025513	151.96	Neuroblast differentiation-associated protein AHNAK OS=Homo sapiens GN=AHNAK PE=1 SV=2		28	MDIDAPDVEVQGPDWHLK	MDIDAPDVEVQGPDWHLK	3	b	1	7	151.96	sp|Q09666|AHNK_HUMAN		FALSE	2508.340088	0.99970001	FALSE	1
688.9946899	1307.674316	151.96	Neuroblast differentiation-associated protein AHNAK OS=Homo sapiens GN=AHNAK PE=1 SV=2		28	MDIDAPDVEVQGPDWHLK	MDIDAPDVEVQGPDWHLK	3	y	1	11	151.96	sp|Q09666|AHNK_HUMAN		FALSE	2508.340088	0.99970001	FALSE	1
688.9946899	1422.701172	151.96	Neuroblast differentiation-associated protein AHNAK OS=Homo sapiens GN=AHNAK PE=1 SV=2		14	MDIDAPDVEVQGPDWHLK	MDIDAPDVEVQGPDWHLK	3	y	1	12	151.96	sp|Q09666|AHNK_HUMAN		FALSE	2508.340088	0.99970001	FALSE	1
850.395813	1154.568848	128.9	Neuroblast differentiation-associated protein AHNAK OS=Homo sapiens GN=AHNAK PE=1 SV=2		479.08	MDAEVPDVNIEGPDAK	MDAEVPDVNIEGPDAK	2	y	1	11	128.9	sp|Q09666|AHNK_HUMAN		FALSE	2468.149902	0.99940002	FALSE	1
850.395813	487.2510986	128.9	Neuroblast differentiation-associated protein AHNAK OS=Homo sapiens GN=AHNAK PE=1 SV=2		144	MDAEVPDVNIEGPDAK	MDAEVPDVNIEGPDAK	2	y	1	5	128.9	sp|Q09666|AHNK_HUMAN		FALSE	2468.149902	0.99940002	FALSE	1
850.395813	247.074707	128.9	Neuroblast differentiation-associated protein AHNAK OS=Homo sapiens GN=AHNAK PE=1 SV=2		129	MDAEVPDVNIEGPDAK	MDAEVPDVNIEGPDAK	2	b	1	2	128.9	sp|Q09666|AHNK_HUMAN		FALSE	2468.149902	0.99940002	FALSE	1
850.395813	318.1118164	128.9	Neuroblast differentiation-associated protein AHNAK OS=Homo sapiens GN=AHNAK PE=1 SV=2		109.02	MDAEVPDVNIEGPDAK	MDAEVPDVNIEGPDAK	2	b	1	3	128.9	sp|Q09666|AHNK_HUMAN		FALSE	2468.149902	0.99940002	FALSE	1
850.395813	616.2937012	128.9	Neuroblast differentiation-associated protein AHNAK OS=Homo sapiens GN=AHNAK PE=1 SV=2		100	MDAEVPDVNIEGPDAK	MDAEVPDVNIEGPDAK	2	y	1	6	128.9	sp|Q09666|AHNK_HUMAN		FALSE	2468.149902	0.99940002	FALSE	1
850.395813	430.2296143	128.9	Neuroblast differentiation-associated protein AHNAK OS=Homo sapiens GN=AHNAK PE=1 SV=2		57	MDAEVPDVNIEGPDAK	MDAEVPDVNIEGPDAK	2	y	1	4	128.9	sp|Q09666|AHNK_HUMAN		FALSE	2468.149902	0.99940002	FALSE	1
850.395813	843.4206543	128.9	Neuroblast differentiation-associated protein AHNAK OS=Homo sapiens GN=AHNAK PE=1 SV=2		57	MDAEVPDVNIEGPDAK	MDAEVPDVNIEGPDAK	2	y	1	8	128.9	sp|Q09666|AHNK_HUMAN		FALSE	2468.149902	0.99940002	FALSE	1
850.395813	447.1544189	128.9	Neuroblast differentiation-associated protein AHNAK OS=Homo sapiens GN=AHNAK PE=1 SV=2		42	MDAEVPDVNIEGPDAK	MDAEVPDVNIEGPDAK	2	b	1	4	128.9	sp|Q09666|AHNK_HUMAN		FALSE	2468.149902	0.99940002	FALSE	1
850.395813	1253.637207	128.9	Neuroblast differentiation-associated protein AHNAK OS=Homo sapiens GN=AHNAK PE=1 SV=2		28.82	MDAEVPDVNIEGPDAK	MDAEVPDVNIEGPDAK	2	y	1	12	128.9	sp|Q09666|AHNK_HUMAN		FALSE	2468.149902	0.99940002	FALSE	1
850.395813	546.2228394	128.9	Neuroblast differentiation-associated protein AHNAK OS=Homo sapiens GN=AHNAK PE=1 SV=2		28	MDAEVPDVNIEGPDAK	MDAEVPDVNIEGPDAK	2	b	1	5	128.9	sp|Q09666|AHNK_HUMAN		FALSE	2468.149902	0.99940002	FALSE	1
850.395813	1568.743896	128.9	Neuroblast differentiation-associated protein AHNAK OS=Homo sapiens GN=AHNAK PE=1 SV=2		28	MDAEVPDVNIEGPDAK	MDAEVPDVNIEGPDAK	2	y	1	15	128.9	sp|Q09666|AHNK_HUMAN		FALSE	2468.149902	0.99940002	FALSE	1
850.395813	1382.67981	128.9	Neuroblast differentiation-associated protein AHNAK OS=Homo sapiens GN=AHNAK PE=1 SV=2		14	MDAEVPDVNIEGPDAK	MDAEVPDVNIEGPDAK	2	y	1	13	128.9	sp|Q09666|AHNK_HUMAN		FALSE	2468.149902	0.99940002	FALSE	1
608.34729	731.3933716	148.96	Neuroblast differentiation-associated protein AHNAK OS=Homo sapiens GN=AHNAK PE=1 SV=2		318	LKGPQITGPSLEGDLGLK	LKGPQITGPSLEGDLGLK	3	y	1	7	148.96	sp|Q09666|AHNK_HUMAN		FALSE	2414.310059	1	FALSE	1
608.34729	602.34375	148.96	Neuroblast differentiation-associated protein AHNAK OS=Homo sapiens GN=AHNAK PE=1 SV=2		143.82	LKGPQITGPSLEGDLGLK	LKGPQITGPSLEGDLGLK	3	b	3	18	148.96	sp|Q09666|AHNK_HUMAN		FALSE	2414.310059	1	FALSE	1
608.34729	931.5094604	148.96	Neuroblast differentiation-associated protein AHNAK OS=Homo sapiens GN=AHNAK PE=1 SV=2		113	LKGPQITGPSLEGDLGLK	LKGPQITGPSLEGDLGLK	3	y	1	9	148.96	sp|Q09666|AHNK_HUMAN		FALSE	2414.310059	1	FALSE	1
608.34729	608.34729	148.96	Neuroblast differentiation-associated protein AHNAK OS=Homo sapiens GN=AHNAK PE=1 SV=2		100.76	LKGPQITGPSLEGDLGLK	LKGPQITGPSLEGDLGLK	3	y	3	18	148.96	sp|Q09666|AHNK_HUMAN		FALSE	2414.310059	1	FALSE	1
608.34729	844.477478	148.96	Neuroblast differentiation-associated protein AHNAK OS=Homo sapiens GN=AHNAK PE=1 SV=2		100	LKGPQITGPSLEGDLGLK	LKGPQITGPSLEGDLGLK	3	y	1	8	148.96	sp|Q09666|AHNK_HUMAN		FALSE	2414.310059	1	FALSE	1
608.34729	430.3023987	148.96	Neuroblast differentiation-associated protein AHNAK OS=Homo sapiens GN=AHNAK PE=1 SV=2		85	LKGPQITGPSLEGDLGLK	LKGPQITGPSLEGDLGLK	3	y	1	4	148.96	sp|Q09666|AHNK_HUMAN		FALSE	2414.310059	1	FALSE	1
608.34729	1085.58374	148.96	Neuroblast differentiation-associated protein AHNAK OS=Homo sapiens GN=AHNAK PE=1 SV=2		71	LKGPQITGPSLEGDLGLK	LKGPQITGPSLEGDLGLK	3	y	1	11	148.96	sp|Q09666|AHNK_HUMAN		FALSE	2414.310059	1	FALSE	1
608.34729	795.47229	148.96	Neuroblast differentiation-associated protein AHNAK OS=Homo sapiens GN=AHNAK PE=1 SV=2		56	LKGPQITGPSLEGDLGLK	LKGPQITGPSLEGDLGLK	3	b	1	8	148.96	sp|Q09666|AHNK_HUMAN		FALSE	2414.310059	1	FALSE	1
608.34729	260.1968689	148.96	Neuroblast differentiation-associated protein AHNAK OS=Homo sapiens GN=AHNAK PE=1 SV=2		50.66	LKGPQITGPSLEGDLGLK	LKGPQITGPSLEGDLGLK	3	y	1	2	148.96	sp|Q09666|AHNK_HUMAN		FALSE	2414.310059	1	FALSE	1
608.34729	1028.562256	148.96	Neuroblast differentiation-associated protein AHNAK OS=Homo sapiens GN=AHNAK PE=1 SV=2		43	LKGPQITGPSLEGDLGLK	LKGPQITGPSLEGDLGLK	3	y	1	10	148.96	sp|Q09666|AHNK_HUMAN		FALSE	2414.310059	1	FALSE	1
608.34729	317.2183228	148.96	Neuroblast differentiation-associated protein AHNAK OS=Homo sapiens GN=AHNAK PE=1 SV=2		42	LKGPQITGPSLEGDLGLK	LKGPQITGPSLEGDLGLK	3	y	1	3	148.96	sp|Q09666|AHNK_HUMAN		FALSE	2414.310059	1	FALSE	1
608.34729	514.78479	148.96	Neuroblast differentiation-associated protein AHNAK OS=Homo sapiens GN=AHNAK PE=1 SV=2		42	LKGPQITGPSLEGDLGLK	LKGPQITGPSLEGDLGLK	3	y	2	10	148.96	sp|Q09666|AHNK_HUMAN		FALSE	2414.310059	1	FALSE	1
608.34729	738.4508667	148.96	Neuroblast differentiation-associated protein AHNAK OS=Homo sapiens GN=AHNAK PE=1 SV=2		42	LKGPQITGPSLEGDLGLK	LKGPQITGPSLEGDLGLK	3	b	1	7	148.96	sp|Q09666|AHNK_HUMAN		FALSE	2414.310059	1	FALSE	1
608.34729	979.5571289	148.96	Neuroblast differentiation-associated protein AHNAK OS=Homo sapiens GN=AHNAK PE=1 SV=2		42	LKGPQITGPSLEGDLGLK	LKGPQITGPSLEGDLGLK	3	b	1	10	148.96	sp|Q09666|AHNK_HUMAN		FALSE	2414.310059	1	FALSE	1
608.34729	545.3293457	148.96	Neuroblast differentiation-associated protein AHNAK OS=Homo sapiens GN=AHNAK PE=1 SV=2		29	LKGPQITGPSLEGDLGLK	LKGPQITGPSLEGDLGLK	3	y	1	5	148.96	sp|Q09666|AHNK_HUMAN		FALSE	2414.310059	1	FALSE	1
608.34729	1299.715454	148.96	Neuroblast differentiation-associated protein AHNAK OS=Homo sapiens GN=AHNAK PE=1 SV=2		28.89	LKGPQITGPSLEGDLGLK	LKGPQITGPSLEGDLGLK	3	y	1	13	148.96	sp|Q09666|AHNK_HUMAN		FALSE	2414.310059	1	FALSE	1
608.34729	1186.631348	148.96	Neuroblast differentiation-associated protein AHNAK OS=Homo sapiens GN=AHNAK PE=1 SV=2		28	LKGPQITGPSLEGDLGLK	LKGPQITGPSLEGDLGLK	3	y	1	12	148.96	sp|Q09666|AHNK_HUMAN		FALSE	2414.310059	1	FALSE	1
571.3002319	701.394043	147.9	Neuroblast differentiation-associated protein AHNAK OS=Homo sapiens GN=AHNAK PE=1 SV=2		433.34	VDIETPNLEGTLTGPR	VDIETPNLEGTLTGPR	3	y	1	7	147.9	sp|Q09666|AHNK_HUMAN		FALSE	2408.699951	0.999899983	FALSE	1
571.3002319	830.4366455	147.9	Neuroblast differentiation-associated protein AHNAK OS=Homo sapiens GN=AHNAK PE=1 SV=2		172	VDIETPNLEGTLTGPR	VDIETPNLEGTLTGPR	3	y	1	8	147.9	sp|Q09666|AHNK_HUMAN		FALSE	2408.699951	0.999899983	FALSE	1
571.3002319	430.2408447	147.9	Neuroblast differentiation-associated protein AHNAK OS=Homo sapiens GN=AHNAK PE=1 SV=2		137	VDIETPNLEGTLTGPR	VDIETPNLEGTLTGPR	3	y	1	4	147.9	sp|Q09666|AHNK_HUMAN		FALSE	2408.699951	0.999899983	FALSE	1
571.3002319	769.3908691	147.9	Neuroblast differentiation-associated protein AHNAK OS=Homo sapiens GN=AHNAK PE=1 SV=2		114	VDIETPNLEGTLTGPR	VDIETPNLEGTLTGPR	3	b	2	15	147.9	sp|Q09666|AHNK_HUMAN		FALSE	2408.699951	0.999899983	FALSE	1
571.3002319	329.1931763	147.9	Neuroblast differentiation-associated protein AHNAK OS=Homo sapiens GN=AHNAK PE=1 SV=2		80.39	VDIETPNLEGTLTGPR	VDIETPNLEGTLTGPR	3	y	1	3	147.9	sp|Q09666|AHNK_HUMAN		FALSE	2408.699951	0.999899983	FALSE	1
571.3002319	543.3249512	147.9	Neuroblast differentiation-associated protein AHNAK OS=Homo sapiens GN=AHNAK PE=1 SV=2		63.41	VDIETPNLEGTLTGPR	VDIETPNLEGTLTGPR	3	y	1	5	147.9	sp|Q09666|AHNK_HUMAN		FALSE	2408.699951	0.999899983	FALSE	1
571.3002319	882.4567261	147.9	Neuroblast differentiation-associated protein AHNAK OS=Homo sapiens GN=AHNAK PE=1 SV=2		57.41	VDIETPNLEGTLTGPR	VDIETPNLEGTLTGPR	3	b	1	8	147.9	sp|Q09666|AHNK_HUMAN		FALSE	2408.699951	0.999899983	FALSE	1
571.3002319	1154.616455	147.9	Neuroblast differentiation-associated protein AHNAK OS=Homo sapiens GN=AHNAK PE=1 SV=2		42	VDIETPNLEGTLTGPR	VDIETPNLEGTLTGPR	3	y	1	11	147.9	sp|Q09666|AHNK_HUMAN		FALSE	2408.699951	0.999899983	FALSE	1
571.3002319	558.2769775	147.9	Neuroblast differentiation-associated protein AHNAK OS=Homo sapiens GN=AHNAK PE=1 SV=2		37.44	VDIETPNLEGTLTGPR	VDIETPNLEGTLTGPR	3	b	1	5	147.9	sp|Q09666|AHNK_HUMAN		FALSE	2408.699951	0.999899983	FALSE	1
571.3002319	943.520752	147.9	Neuroblast differentiation-associated protein AHNAK OS=Homo sapiens GN=AHNAK PE=1 SV=2		35	VDIETPNLEGTLTGPR	VDIETPNLEGTLTGPR	3	y	1	9	147.9	sp|Q09666|AHNK_HUMAN		FALSE	2408.699951	0.999899983	FALSE	1
571.3002319	644.3726196	147.9	Neuroblast differentiation-associated protein AHNAK OS=Homo sapiens GN=AHNAK PE=1 SV=2		30.54	VDIETPNLEGTLTGPR	VDIETPNLEGTLTGPR	3	y	1	6	147.9	sp|Q09666|AHNK_HUMAN		FALSE	2408.699951	0.999899983	FALSE	1
571.3002319	577.8118286	147.9	Neuroblast differentiation-associated protein AHNAK OS=Homo sapiens GN=AHNAK PE=1 SV=2		28.12	VDIETPNLEGTLTGPR	VDIETPNLEGTLTGPR	3	y	2	11	147.9	sp|Q09666|AHNK_HUMAN		FALSE	2408.699951	0.999899983	FALSE	1
571.3002319	1057.563599	147.9	Neuroblast differentiation-associated protein AHNAK OS=Homo sapiens GN=AHNAK PE=1 SV=2		25.48	VDIETPNLEGTLTGPR	VDIETPNLEGTLTGPR	3	y	1	10	147.9	sp|Q09666|AHNK_HUMAN		FALSE	2408.699951	0.999899983	FALSE	1
571.3002319	229.1182861	147.9	Neuroblast differentiation-associated protein AHNAK OS=Homo sapiens GN=AHNAK PE=1 SV=2		21	VDIETPNLEGTLTGPR	VDIETPNLEGTLTGPR	3	b	2	4	147.9	sp|Q09666|AHNK_HUMAN		FALSE	2408.699951	0.999899983	FALSE	1
571.3002319	328.1685181	147.9	Neuroblast differentiation-associated protein AHNAK OS=Homo sapiens GN=AHNAK PE=1 SV=2		21	VDIETPNLEGTLTGPR	VDIETPNLEGTLTGPR	3	b	2	6	147.9	sp|Q09666|AHNK_HUMAN		FALSE	2408.699951	0.999899983	FALSE	1
571.3002319	571.3002319	147.9	Neuroblast differentiation-associated protein AHNAK OS=Homo sapiens GN=AHNAK PE=1 SV=2		21	VDIETPNLEGTLTGPR	VDIETPNLEGTLTGPR	3	y	3	16	147.9	sp|Q09666|AHNK_HUMAN		FALSE	2408.699951	0.999899983	FALSE	1
571.3002319	1255.664063	147.9	Neuroblast differentiation-associated protein AHNAK OS=Homo sapiens GN=AHNAK PE=1 SV=2		7	VDIETPNLEGTLTGPR	VDIETPNLEGTLTGPR	3	y	1	12	147.9	sp|Q09666|AHNK_HUMAN		FALSE	2408.699951	0.999899983	FALSE	1
643.3082886	717.3599854	120.25	Neuroblast differentiation-associated protein AHNAK OS=Homo sapiens GN=AHNAK PE=1 SV=2		274.06	GEGPEVDMNLPK	GEGPEVDMNLPK	2	y	1	6	120.25	sp|Q09666|AHNK_HUMAN		FALSE	2379.030029	0.995100021	FALSE	1
643.3082886	244.1655731	120.25	Neuroblast differentiation-associated protein AHNAK OS=Homo sapiens GN=AHNAK PE=1 SV=2		259	GEGPEVDMNLPK	GEGPEVDMNLPK	2	y	1	2	120.25	sp|Q09666|AHNK_HUMAN		FALSE	2379.030029	0.995100021	FALSE	1
643.3082886	816.4284058	120.25	Neuroblast differentiation-associated protein AHNAK OS=Homo sapiens GN=AHNAK PE=1 SV=2		201	GEGPEVDMNLPK	GEGPEVDMNLPK	2	y	1	7	120.25	sp|Q09666|AHNK_HUMAN		FALSE	2379.030029	0.995100021	FALSE	1
643.3082886	1099.545166	120.25	Neuroblast differentiation-associated protein AHNAK OS=Homo sapiens GN=AHNAK PE=1 SV=2		142	GEGPEVDMNLPK	GEGPEVDMNLPK	2	y	1	10	120.25	sp|Q09666|AHNK_HUMAN		FALSE	2379.030029	0.995100021	FALSE	1
643.3082886	602.3330688	120.25	Neuroblast differentiation-associated protein AHNAK OS=Homo sapiens GN=AHNAK PE=1 SV=2		114	GEGPEVDMNLPK	GEGPEVDMNLPK	2	y	1	5	120.25	sp|Q09666|AHNK_HUMAN		FALSE	2379.030029	0.995100021	FALSE	1
643.3082886	945.4710083	120.25	Neuroblast differentiation-associated protein AHNAK OS=Homo sapiens GN=AHNAK PE=1 SV=2		100.75	GEGPEVDMNLPK	GEGPEVDMNLPK	2	y	1	8	120.25	sp|Q09666|AHNK_HUMAN		FALSE	2379.030029	0.995100021	FALSE	1
643.3082886	550.2762451	120.25	Neuroblast differentiation-associated protein AHNAK OS=Homo sapiens GN=AHNAK PE=1 SV=2		43.82	GEGPEVDMNLPK	GEGPEVDMNLPK	2	y	2	10	120.25	sp|Q09666|AHNK_HUMAN		FALSE	2379.030029	0.995100021	FALSE	1
643.3082886	521.7655029	120.25	Neuroblast differentiation-associated protein AHNAK OS=Homo sapiens GN=AHNAK PE=1 SV=2		42	GEGPEVDMNLPK	GEGPEVDMNLPK	2	y	2	9	120.25	sp|Q09666|AHNK_HUMAN		FALSE	2379.030029	0.995100021	FALSE	1
643.3082886	1042.523804	120.25	Neuroblast differentiation-associated protein AHNAK OS=Homo sapiens GN=AHNAK PE=1 SV=2		42	GEGPEVDMNLPK	GEGPEVDMNLPK	2	y	1	9	120.25	sp|Q09666|AHNK_HUMAN		FALSE	2379.030029	0.995100021	FALSE	1
643.3082886	634.3029785	120.25	Neuroblast differentiation-associated protein AHNAK OS=Homo sapiens GN=AHNAK PE=1 SV=2		28	GEGPEVDMNLPK	GEGPEVDMNLPK	2	b	2	12	120.25	sp|Q09666|AHNK_HUMAN		FALSE	2379.030029	0.995100021	FALSE	1
466.756012	675.3671875	81.52	Neuroblast differentiation-associated protein AHNAK OS=Homo sapiens GN=AHNAK PE=1 SV=2		896.75	GSLGATGEIK	GSLGATGEIK	2	y	1	7	81.52	sp|Q09666|AHNK_HUMAN		FALSE	2368.169922	0.995800018	FALSE	1
466.756012	547.3085938	81.52	Neuroblast differentiation-associated protein AHNAK OS=Homo sapiens GN=AHNAK PE=1 SV=2		157	GSLGATGEIK	GSLGATGEIK	2	y	1	5	81.52	sp|Q09666|AHNK_HUMAN		FALSE	2368.169922	0.995800018	FALSE	1
466.756012	618.3457031	81.52	Neuroblast differentiation-associated protein AHNAK OS=Homo sapiens GN=AHNAK PE=1 SV=2		143	GSLGATGEIK	GSLGATGEIK	2	y	1	6	81.52	sp|Q09666|AHNK_HUMAN		FALSE	2368.169922	0.995800018	FALSE	1
466.756012	788.4512329	81.52	Neuroblast differentiation-associated protein AHNAK OS=Homo sapiens GN=AHNAK PE=1 SV=2		99	GSLGATGEIK	GSLGATGEIK	2	y	1	8	81.52	sp|Q09666|AHNK_HUMAN		FALSE	2368.169922	0.995800018	FALSE	1
466.756012	394.729248	81.52	Neuroblast differentiation-associated protein AHNAK OS=Homo sapiens GN=AHNAK PE=1 SV=2		85	GSLGATGEIK	GSLGATGEIK	2	y	2	8	81.52	sp|Q09666|AHNK_HUMAN		FALSE	2368.169922	0.995800018	FALSE	1
466.756012	260.1968689	81.52	Neuroblast differentiation-associated protein AHNAK OS=Homo sapiens GN=AHNAK PE=1 SV=2		70	GSLGATGEIK	GSLGATGEIK	2	y	1	2	81.52	sp|Q09666|AHNK_HUMAN		FALSE	2368.169922	0.995800018	FALSE	1
466.756012	457.7507324	81.52	Neuroblast differentiation-associated protein AHNAK OS=Homo sapiens GN=AHNAK PE=1 SV=2		56	GSLGATGEIK	GSLGATGEIK	2	b	2	10	81.52	sp|Q09666|AHNK_HUMAN		FALSE	2368.169922	0.995800018	FALSE	1
466.756012	466.756012	81.52	Neuroblast differentiation-associated protein AHNAK OS=Homo sapiens GN=AHNAK PE=1 SV=2		56	GSLGATGEIK	GSLGATGEIK	2	y	2	10	81.52	sp|Q09666|AHNK_HUMAN		FALSE	2368.169922	0.995800018	FALSE	1
466.756012	315.1662903	81.52	Neuroblast differentiation-associated protein AHNAK OS=Homo sapiens GN=AHNAK PE=1 SV=2		43	GSLGATGEIK	GSLGATGEIK	2	b	1	4	81.52	sp|Q09666|AHNK_HUMAN		FALSE	2368.169922	0.995800018	FALSE	1
466.756012	258.1448364	81.52	Neuroblast differentiation-associated protein AHNAK OS=Homo sapiens GN=AHNAK PE=1 SV=2		42	GSLGATGEIK	GSLGATGEIK	2	b	1	3	81.52	sp|Q09666|AHNK_HUMAN		FALSE	2368.169922	0.995800018	FALSE	1
466.756012	875.4832764	81.52	Neuroblast differentiation-associated protein AHNAK OS=Homo sapiens GN=AHNAK PE=1 SV=2		14	GSLGATGEIK	GSLGATGEIK	2	y	1	9	81.52	sp|Q09666|AHNK_HUMAN		FALSE	2368.169922	0.995800018	FALSE	1
575.7849731	922.4516602	131.63	Neuroblast differentiation-associated protein AHNAK OS=Homo sapiens GN=AHNAK PE=1 SV=2		591.82	DIDISSPEFK	DIDISSPEFK	2	y	1	8	131.63	sp|Q09666|AHNK_HUMAN		FALSE	2358.649902	1	FALSE	1
575.7849731	694.3406372	131.63	Neuroblast differentiation-associated protein AHNAK OS=Homo sapiens GN=AHNAK PE=1 SV=2		272	DIDISSPEFK	DIDISSPEFK	2	y	1	6	131.63	sp|Q09666|AHNK_HUMAN		FALSE	2358.649902	1	FALSE	1
575.7849731	229.1182861	131.63	Neuroblast differentiation-associated protein AHNAK OS=Homo sapiens GN=AHNAK PE=1 SV=2		215	DIDISSPEFK	DIDISSPEFK	2	b	2	4	131.63	sp|Q09666|AHNK_HUMAN		FALSE	2358.649902	1	FALSE	1
575.7849731	344.1452332	131.63	Neuroblast differentiation-associated protein AHNAK OS=Homo sapiens GN=AHNAK PE=1 SV=2		214	DIDISSPEFK	DIDISSPEFK	2	b	1	3	131.63	sp|Q09666|AHNK_HUMAN		FALSE	2358.649902	1	FALSE	1
575.7849731	520.2765503	131.63	Neuroblast differentiation-associated protein AHNAK OS=Homo sapiens GN=AHNAK PE=1 SV=2		172.76	DIDISSPEFK	DIDISSPEFK	2	y	1	4	131.63	sp|Q09666|AHNK_HUMAN		FALSE	2358.649902	1	FALSE	1
575.7849731	294.1812134	131.63	Neuroblast differentiation-associated protein AHNAK OS=Homo sapiens GN=AHNAK PE=1 SV=2		172	DIDISSPEFK	DIDISSPEFK	2	y	1	2	131.63	sp|Q09666|AHNK_HUMAN		FALSE	2358.649902	1	FALSE	1
575.7849731	807.4246826	131.63	Neuroblast differentiation-associated protein AHNAK OS=Homo sapiens GN=AHNAK PE=1 SV=2		100	DIDISSPEFK	DIDISSPEFK	2	y	1	7	131.63	sp|Q09666|AHNK_HUMAN		FALSE	2358.649902	1	FALSE	1
575.7849731	607.3085938	131.63	Neuroblast differentiation-associated protein AHNAK OS=Homo sapiens GN=AHNAK PE=1 SV=2		85	DIDISSPEFK	DIDISSPEFK	2	y	1	5	131.63	sp|Q09666|AHNK_HUMAN		FALSE	2358.649902	1	FALSE	1
575.7849731	423.2238159	131.63	Neuroblast differentiation-associated protein AHNAK OS=Homo sapiens GN=AHNAK PE=1 SV=2		28	DIDISSPEFK	DIDISSPEFK	2	y	1	3	131.63	sp|Q09666|AHNK_HUMAN		FALSE	2358.649902	1	FALSE	1
875.7581787	1272.577637	160.53	Neuroblast differentiation-associated protein AHNAK OS=Homo sapiens GN=AHNAK PE=1 SV=2		229.63	LEGDLTGPSVGVEVPDVELECPDAK	LEGDLTGPSVGVEVPDVELEC[CAM]PDAK	3	y	1	11	160.53	sp|Q09666|AHNK_HUMAN		FALSE	2349.090088	1	FALSE	1
875.7581787	430.2296143	160.53	Neuroblast differentiation-associated protein AHNAK OS=Homo sapiens GN=AHNAK PE=1 SV=2		143	LEGDLTGPSVGVEVPDVELECPDAK	LEGDLTGPSVGVEVPDVELEC[CAM]PDAK	3	y	1	4	160.53	sp|Q09666|AHNK_HUMAN		FALSE	2349.090088	1	FALSE	1
875.7581787	719.3028564	160.53	Neuroblast differentiation-associated protein AHNAK OS=Homo sapiens GN=AHNAK PE=1 SV=2		115	LEGDLTGPSVGVEVPDVELECPDAK	LEGDLTGPSVGVEVPDVELEC[CAM]PDAK	3	y	1	6	160.53	sp|Q09666|AHNK_HUMAN		FALSE	2349.090088	1	FALSE	1
875.7581787	832.3869019	160.53	Neuroblast differentiation-associated protein AHNAK OS=Homo sapiens GN=AHNAK PE=1 SV=2		85	LEGDLTGPSVGVEVPDVELECPDAK	LEGDLTGPSVGVEVPDVELEC[CAM]PDAK	3	y	1	7	160.53	sp|Q09666|AHNK_HUMAN		FALSE	2349.090088	1	FALSE	1
875.7581787	961.4295044	160.53	Neuroblast differentiation-associated protein AHNAK OS=Homo sapiens GN=AHNAK PE=1 SV=2		85	LEGDLTGPSVGVEVPDVELECPDAK	LEGDLTGPSVGVEVPDVELEC[CAM]PDAK	3	y	1	8	160.53	sp|Q09666|AHNK_HUMAN		FALSE	2349.090088	1	FALSE	1
875.7581787	590.2602539	160.53	Neuroblast differentiation-associated protein AHNAK OS=Homo sapiens GN=AHNAK PE=1 SV=2		61.65	LEGDLTGPSVGVEVPDVELECPDAK	LEGDLTGPSVGVEVPDVELEC[CAM]PDAK	3	y	1	5	160.53	sp|Q09666|AHNK_HUMAN		FALSE	2349.090088	1	FALSE	1
875.7581787	1175.524902	160.53	Neuroblast differentiation-associated protein AHNAK OS=Homo sapiens GN=AHNAK PE=1 SV=2		57	LEGDLTGPSVGVEVPDVELECPDAK	LEGDLTGPSVGVEVPDVELEC[CAM]PDAK	3	y	1	10	160.53	sp|Q09666|AHNK_HUMAN		FALSE	2349.090088	1	FALSE	1
875.7581787	1060.497925	160.53	Neuroblast differentiation-associated protein AHNAK OS=Homo sapiens GN=AHNAK PE=1 SV=2		56	LEGDLTGPSVGVEVPDVELECPDAK	LEGDLTGPSVGVEVPDVELEC[CAM]PDAK	3	y	1	9	160.53	sp|Q09666|AHNK_HUMAN		FALSE	2349.090088	1	FALSE	1
875.7581787	1254.621216	160.53	Neuroblast differentiation-associated protein AHNAK OS=Homo sapiens GN=AHNAK PE=1 SV=2		56	LEGDLTGPSVGVEVPDVELECPDAK	LEGDLTGPSVGVEVPDVELEC[CAM]PDAK	3	b	1	13	160.53	sp|Q09666|AHNK_HUMAN		FALSE	2349.090088	1	FALSE	1
875.7581787	333.1768494	160.53	Neuroblast differentiation-associated protein AHNAK OS=Homo sapiens GN=AHNAK PE=1 SV=2		42	LEGDLTGPSVGVEVPDVELECPDAK	LEGDLTGPSVGVEVPDVELEC[CAM]PDAK	3	y	1	3	160.53	sp|Q09666|AHNK_HUMAN		FALSE	2349.090088	1	FALSE	1
875.7581787	629.3140869	160.53	Neuroblast differentiation-associated protein AHNAK OS=Homo sapiens GN=AHNAK PE=1 SV=2		42	LEGDLTGPSVGVEVPDVELECPDAK	LEGDLTGPSVGVEVPDVELEC[CAM]PDAK	3	b	1	6	160.53	sp|Q09666|AHNK_HUMAN		FALSE	2349.090088	1	FALSE	1
875.7581787	218.1499176	160.53	Neuroblast differentiation-associated protein AHNAK OS=Homo sapiens GN=AHNAK PE=1 SV=2		29	LEGDLTGPSVGVEVPDVELECPDAK	LEGDLTGPSVGVEVPDVELEC[CAM]PDAK	3	y	1	2	160.53	sp|Q09666|AHNK_HUMAN		FALSE	2349.090088	1	FALSE	1
875.7581787	969.4887695	160.53	Neuroblast differentiation-associated protein AHNAK OS=Homo sapiens GN=AHNAK PE=1 SV=2		29	LEGDLTGPSVGVEVPDVELECPDAK	LEGDLTGPSVGVEVPDVELEC[CAM]PDAK	3	b	1	10	160.53	sp|Q09666|AHNK_HUMAN		FALSE	2349.090088	1	FALSE	1
875.7581787	1371.646118	160.53	Neuroblast differentiation-associated protein AHNAK OS=Homo sapiens GN=AHNAK PE=1 SV=2		29	LEGDLTGPSVGVEVPDVELECPDAK	LEGDLTGPSVGVEVPDVELEC[CAM]PDAK	3	y	1	12	160.53	sp|Q09666|AHNK_HUMAN		FALSE	2349.090088	1	FALSE	1
875.7581787	686.3266602	160.53	Neuroblast differentiation-associated protein AHNAK OS=Homo sapiens GN=AHNAK PE=1 SV=2		28	LEGDLTGPSVGVEVPDVELECPDAK	LEGDLTGPSVGVEVPDVELEC[CAM]PDAK	3	y	2	12	160.53	sp|Q09666|AHNK_HUMAN		FALSE	2349.090088	1	FALSE	1
875.7581787	1026.510254	160.53	Neuroblast differentiation-associated protein AHNAK OS=Homo sapiens GN=AHNAK PE=1 SV=2		28	LEGDLTGPSVGVEVPDVELECPDAK	LEGDLTGPSVGVEVPDVELEC[CAM]PDAK	3	b	1	11	160.53	sp|Q09666|AHNK_HUMAN		FALSE	2349.090088	1	FALSE	1
875.7581787	1500.688599	160.53	Neuroblast differentiation-associated protein AHNAK OS=Homo sapiens GN=AHNAK PE=1 SV=2		28	LEGDLTGPSVGVEVPDVELECPDAK	LEGDLTGPSVGVEVPDVELEC[CAM]PDAK	3	y	1	13	160.53	sp|Q09666|AHNK_HUMAN		FALSE	2349.090088	1	FALSE	1
465.2505493	630.3457031	94.8	Neuroblast differentiation-associated protein AHNAK OS=Homo sapiens GN=AHNAK PE=1 SV=2		517	ADIEISGPK	ADIEISGPK	2	y	1	6	94.8	sp|Q09666|AHNK_HUMAN		FALSE	2334.439941	1	FALSE	1
465.2505493	743.4298096	94.8	Neuroblast differentiation-associated protein AHNAK OS=Homo sapiens GN=AHNAK PE=1 SV=2		363.21	ADIEISGPK	ADIEISGPK	2	y	1	7	94.8	sp|Q09666|AHNK_HUMAN		FALSE	2334.439941	1	FALSE	1
465.2505493	501.3031311	94.8	Neuroblast differentiation-associated protein AHNAK OS=Homo sapiens GN=AHNAK PE=1 SV=2		271	ADIEISGPK	ADIEISGPK	2	y	1	5	94.8	sp|Q09666|AHNK_HUMAN		FALSE	2334.439941	1	FALSE	1
465.2505493	858.4567261	94.8	Neuroblast differentiation-associated protein AHNAK OS=Homo sapiens GN=AHNAK PE=1 SV=2		215	ADIEISGPK	ADIEISGPK	2	y	1	8	94.8	sp|Q09666|AHNK_HUMAN		FALSE	2334.439941	1	FALSE	1
465.2505493	244.1655731	94.8	Neuroblast differentiation-associated protein AHNAK OS=Homo sapiens GN=AHNAK PE=1 SV=2		115	ADIEISGPK	ADIEISGPK	2	y	1	2	94.8	sp|Q09666|AHNK_HUMAN		FALSE	2334.439941	1	FALSE	1
465.2505493	301.1870422	94.8	Neuroblast differentiation-associated protein AHNAK OS=Homo sapiens GN=AHNAK PE=1 SV=2		100	ADIEISGPK	ADIEISGPK	2	y	1	3	94.8	sp|Q09666|AHNK_HUMAN		FALSE	2334.439941	1	FALSE	1
465.2505493	388.2190552	94.8	Neuroblast differentiation-associated protein AHNAK OS=Homo sapiens GN=AHNAK PE=1 SV=2		86	ADIEISGPK	ADIEISGPK	2	y	1	4	94.8	sp|Q09666|AHNK_HUMAN		FALSE	2334.439941	1	FALSE	1
465.2505493	372.2185364	94.8	Neuroblast differentiation-associated protein AHNAK OS=Homo sapiens GN=AHNAK PE=1 SV=2		84	ADIEISGPK	ADIEISGPK	2	y	2	7	94.8	sp|Q09666|AHNK_HUMAN		FALSE	2334.439941	1	FALSE	1
465.2505493	465.2505493	94.8	Neuroblast differentiation-associated protein AHNAK OS=Homo sapiens GN=AHNAK PE=1 SV=2		42	ADIEISGPK	ADIEISGPK	2	y	2	9	94.8	sp|Q09666|AHNK_HUMAN		FALSE	2334.439941	1	FALSE	1
465.2505493	300.1553955	94.8	Neuroblast differentiation-associated protein AHNAK OS=Homo sapiens GN=AHNAK PE=1 SV=2		28	ADIEISGPK	ADIEISGPK	2	b	1	3	94.8	sp|Q09666|AHNK_HUMAN		FALSE	2334.439941	1	FALSE	1
683.3434448	841.94104	151.76	Neuroblast differentiation-associated protein AHNAK OS=Homo sapiens GN=AHNAK PE=1 SV=2		1606	FSMPGFKGEGPEVDVNLPK	FSMPGFKGEGPEVDVNLPK	3	y	2	16	151.76	sp|Q09666|AHNK_HUMAN		FALSE	2275.320068	0.999899983	FALSE	1
683.3434448	244.1655731	151.76	Neuroblast differentiation-associated protein AHNAK OS=Homo sapiens GN=AHNAK PE=1 SV=2		767	FSMPGFKGEGPEVDVNLPK	FSMPGFKGEGPEVDVNLPK	3	y	1	2	151.76	sp|Q09666|AHNK_HUMAN		FALSE	2275.320068	0.999899983	FALSE	1
683.3434448	1253.637207	151.76	Neuroblast differentiation-associated protein AHNAK OS=Homo sapiens GN=AHNAK PE=1 SV=2		419.38	FSMPGFKGEGPEVDVNLPK	FSMPGFKGEGPEVDVNLPK	3	y	1	12	151.76	sp|Q09666|AHNK_HUMAN		FALSE	2275.320068	0.999899983	FALSE	1
683.3434448	235.1077118	151.76	Neuroblast differentiation-associated protein AHNAK OS=Homo sapiens GN=AHNAK PE=1 SV=2		376.98	FSMPGFKGEGPEVDVNLPK	FSMPGFKGEGPEVDVNLPK	3	b	1	2	151.76	sp|Q09666|AHNK_HUMAN		FALSE	2275.320068	0.999899983	FALSE	1
683.3434448	570.3609619	151.76	Neuroblast differentiation-associated protein AHNAK OS=Homo sapiens GN=AHNAK PE=1 SV=2		345	FSMPGFKGEGPEVDVNLPK	FSMPGFKGEGPEVDVNLPK	3	y	1	5	151.76	sp|Q09666|AHNK_HUMAN		FALSE	2275.320068	0.999899983	FALSE	1
683.3434448	1067.57312	151.76	Neuroblast differentiation-associated protein AHNAK OS=Homo sapiens GN=AHNAK PE=1 SV=2		330	FSMPGFKGEGPEVDVNLPK	FSMPGFKGEGPEVDVNLPK	3	y	1	10	151.76	sp|Q09666|AHNK_HUMAN		FALSE	2275.320068	0.999899983	FALSE	1
683.3434448	685.3879395	151.76	Neuroblast differentiation-associated protein AHNAK OS=Homo sapiens GN=AHNAK PE=1 SV=2		316	FSMPGFKGEGPEVDVNLPK	FSMPGFKGEGPEVDVNLPK	3	y	1	6	151.76	sp|Q09666|AHNK_HUMAN		FALSE	2275.320068	0.999899983	FALSE	1
683.3434448	683.3434448	151.76	Neuroblast differentiation-associated protein AHNAK OS=Homo sapiens GN=AHNAK PE=1 SV=2		293.09	FSMPGFKGEGPEVDVNLPK	FSMPGFKGEGPEVDVNLPK	3	y	3	19	151.76	sp|Q09666|AHNK_HUMAN		FALSE	2275.320068	0.999899983	FALSE	1
683.3434448	784.4563599	151.76	Neuroblast differentiation-associated protein AHNAK OS=Homo sapiens GN=AHNAK PE=1 SV=2		265.09	FSMPGFKGEGPEVDVNLPK	FSMPGFKGEGPEVDVNLPK	3	y	1	7	151.76	sp|Q09666|AHNK_HUMAN		FALSE	2275.320068	0.999899983	FALSE	1
683.3434448	1010.551697	151.76	Neuroblast differentiation-associated protein AHNAK OS=Homo sapiens GN=AHNAK PE=1 SV=2		179.43	FSMPGFKGEGPEVDVNLPK	FSMPGFKGEGPEVDVNLPK	3	y	1	9	151.76	sp|Q09666|AHNK_HUMAN		FALSE	2275.320068	0.999899983	FALSE	1
683.3434448	793.4146729	151.76	Neuroblast differentiation-associated protein AHNAK OS=Homo sapiens GN=AHNAK PE=1 SV=2		166	FSMPGFKGEGPEVDVNLPK	FSMPGFKGEGPEVDVNLPK	3	y	2	15	151.76	sp|Q09666|AHNK_HUMAN		FALSE	2275.320068	0.999899983	FALSE	1
683.3434448	471.292572	151.76	Neuroblast differentiation-associated protein AHNAK OS=Homo sapiens GN=AHNAK PE=1 SV=2		159	FSMPGFKGEGPEVDVNLPK	FSMPGFKGEGPEVDVNLPK	3	y	1	4	151.76	sp|Q09666|AHNK_HUMAN		FALSE	2275.320068	0.999899983	FALSE	1
683.3434448	907.4613037	151.76	Neuroblast differentiation-associated protein AHNAK OS=Homo sapiens GN=AHNAK PE=1 SV=2		155	FSMPGFKGEGPEVDVNLPK	FSMPGFKGEGPEVDVNLPK	3	y	2	17	151.76	sp|Q09666|AHNK_HUMAN		FALSE	2275.320068	0.999899983	FALSE	1
683.3434448	357.2496338	151.76	Neuroblast differentiation-associated protein AHNAK OS=Homo sapiens GN=AHNAK PE=1 SV=2		128.03	FSMPGFKGEGPEVDVNLPK	FSMPGFKGEGPEVDVNLPK	3	y	1	3	151.76	sp|Q09666|AHNK_HUMAN		FALSE	2275.320068	0.999899983	FALSE	1
683.3434448	561.6297607	151.76	Neuroblast differentiation-associated protein AHNAK OS=Homo sapiens GN=AHNAK PE=1 SV=2		107	FSMPGFKGEGPEVDVNLPK	FSMPGFKGEGPEVDVNLPK	3	y	3	16	151.76	sp|Q09666|AHNK_HUMAN		FALSE	2275.320068	0.999899983	FALSE	1
683.3434448	950.9772949	151.76	Neuroblast differentiation-associated protein AHNAK OS=Homo sapiens GN=AHNAK PE=1 SV=2		101	FSMPGFKGEGPEVDVNLPK	FSMPGFKGEGPEVDVNLPK	3	y	2	18	151.76	sp|Q09666|AHNK_HUMAN		FALSE	2275.320068	0.999899983	FALSE	1
683.3434448	913.4989014	151.76	Neuroblast differentiation-associated protein AHNAK OS=Homo sapiens GN=AHNAK PE=1 SV=2		99	FSMPGFKGEGPEVDVNLPK	FSMPGFKGEGPEVDVNLPK	3	y	1	8	151.76	sp|Q09666|AHNK_HUMAN		FALSE	2275.320068	0.999899983	FALSE	1
683.3434448	691.369751	151.76	Neuroblast differentiation-associated protein AHNAK OS=Homo sapiens GN=AHNAK PE=1 SV=2		85	FSMPGFKGEGPEVDVNLPK	FSMPGFKGEGPEVDVNLPK	3	y	2	13	151.76	sp|Q09666|AHNK_HUMAN		FALSE	2275.320068	0.999899983	FALSE	1
683.3434448	366.1481934	151.76	Neuroblast differentiation-associated protein AHNAK OS=Homo sapiens GN=AHNAK PE=1 SV=2		77.03	FSMPGFKGEGPEVDVNLPK	FSMPGFKGEGPEVDVNLPK	3	b	1	3	151.76	sp|Q09666|AHNK_HUMAN		FALSE	2275.320068	0.999899983	FALSE	1
683.3434448	1038.471313	151.76	Neuroblast differentiation-associated protein AHNAK OS=Homo sapiens GN=AHNAK PE=1 SV=2		77	FSMPGFKGEGPEVDVNLPK	FSMPGFKGEGPEVDVNLPK	3	b	1	10	151.76	sp|Q09666|AHNK_HUMAN		FALSE	2275.320068	0.999899983	FALSE	1
683.3434448	605.3099365	151.76	Neuroblast differentiation-associated protein AHNAK OS=Homo sapiens GN=AHNAK PE=1 SV=2		64	FSMPGFKGEGPEVDVNLPK	FSMPGFKGEGPEVDVNLPK	3	y	3	17	151.76	sp|Q09666|AHNK_HUMAN		FALSE	2275.320068	0.999899983	FALSE	1
683.3434448	951.4587402	151.76	Neuroblast differentiation-associated protein AHNAK OS=Homo sapiens GN=AHNAK PE=1 SV=2		59.4	FSMPGFKGEGPEVDVNLPK	FSMPGFKGEGPEVDVNLPK	3	b	2	18	151.76	sp|Q09666|AHNK_HUMAN		FALSE	2275.320068	0.999899983	FALSE	1
683.3434448	1196.615723	151.76	Neuroblast differentiation-associated protein AHNAK OS=Homo sapiens GN=AHNAK PE=1 SV=2		56.38	FSMPGFKGEGPEVDVNLPK	FSMPGFKGEGPEVDVNLPK	3	y	1	11	151.76	sp|Q09666|AHNK_HUMAN		FALSE	2275.320068	0.999899983	FALSE	1
683.3434448	1585.822021	151.76	Neuroblast differentiation-associated protein AHNAK OS=Homo sapiens GN=AHNAK PE=1 SV=2		56	FSMPGFKGEGPEVDVNLPK	FSMPGFKGEGPEVDVNLPK	3	y	1	15	151.76	sp|Q09666|AHNK_HUMAN		FALSE	2275.320068	0.999899983	FALSE	1
683.3434448	505.77948	151.76	Neuroblast differentiation-associated protein AHNAK OS=Homo sapiens GN=AHNAK PE=1 SV=2		49	FSMPGFKGEGPEVDVNLPK	FSMPGFKGEGPEVDVNLPK	3	y	2	9	151.76	sp|Q09666|AHNK_HUMAN		FALSE	2275.320068	0.999899983	FALSE	1
683.3434448	981.4498901	151.76	Neuroblast differentiation-associated protein AHNAK OS=Homo sapiens GN=AHNAK PE=1 SV=2		45.07	FSMPGFKGEGPEVDVNLPK	FSMPGFKGEGPEVDVNLPK	3	b	1	9	151.76	sp|Q09666|AHNK_HUMAN		FALSE	2275.320068	0.999899983	FALSE	1
683.3434448	1381.732178	151.76	Neuroblast differentiation-associated protein AHNAK OS=Homo sapiens GN=AHNAK PE=1 SV=2		42	FSMPGFKGEGPEVDVNLPK	FSMPGFKGEGPEVDVNLPK	3	y	1	13	151.76	sp|Q09666|AHNK_HUMAN		FALSE	2275.320068	0.999899983	FALSE	1
683.3434448	229.1341553	151.76	Neuroblast differentiation-associated protein AHNAK OS=Homo sapiens GN=AHNAK PE=1 SV=2		35	FSMPGFKGEGPEVDVNLPK	FSMPGFKGEGPEVDVNLPK	3	y	3	6	151.76	sp|Q09666|AHNK_HUMAN		FALSE	2275.320068	0.999899983	FALSE	1
726.3869019	854.9293213	160.47	Neuroblast differentiation-associated protein AHNAK OS=Homo sapiens GN=AHNAK PE=1 SV=2		331	ELLLPNWQGSGSHGLTIAQR	ELLLPNWQGSGSHGLTIAQR	3	y	2	16	160.47	sp|Q09666|AHNK_HUMAN		FALSE	2248.179932	1	FALSE	1
726.3869019	1183.617798	160.47	Neuroblast differentiation-associated protein AHNAK OS=Homo sapiens GN=AHNAK PE=1 SV=2		201.38	ELLLPNWQGSGSHGLTIAQR	ELLLPNWQGSGSHGLTIAQR	3	y	1	12	160.47	sp|Q09666|AHNK_HUMAN		FALSE	2248.179932	1	FALSE	1
726.3869019	243.1339264	160.47	Neuroblast differentiation-associated protein AHNAK OS=Homo sapiens GN=AHNAK PE=1 SV=2		188.08	ELLLPNWQGSGSHGLTIAQR	ELLLPNWQGSGSHGLTIAQR	3	b	1	2	160.47	sp|Q09666|AHNK_HUMAN		FALSE	2248.179932	1	FALSE	1
726.3869019	356.2179871	160.47	Neuroblast differentiation-associated protein AHNAK OS=Homo sapiens GN=AHNAK PE=1 SV=2		100	ELLLPNWQGSGSHGLTIAQR	ELLLPNWQGSGSHGLTIAQR	3	b	1	3	160.47	sp|Q09666|AHNK_HUMAN		FALSE	2248.179932	1	FALSE	1
726.3869019	758.4519043	160.47	Neuroblast differentiation-associated protein AHNAK OS=Homo sapiens GN=AHNAK PE=1 SV=2		91	ELLLPNWQGSGSHGLTIAQR	ELLLPNWQGSGSHGLTIAQR	3	y	1	7	160.47	sp|Q09666|AHNK_HUMAN		FALSE	2248.179932	1	FALSE	1
726.3869019	1311.676392	160.47	Neuroblast differentiation-associated protein AHNAK OS=Homo sapiens GN=AHNAK PE=1 SV=2		56	ELLLPNWQGSGSHGLTIAQR	ELLLPNWQGSGSHGLTIAQR	3	y	1	13	160.47	sp|Q09666|AHNK_HUMAN		FALSE	2248.179932	1	FALSE	1
726.3869019	588.3463745	160.47	Neuroblast differentiation-associated protein AHNAK OS=Homo sapiens GN=AHNAK PE=1 SV=2		50.61	ELLLPNWQGSGSHGLTIAQR	ELLLPNWQGSGSHGLTIAQR	3	y	1	5	160.47	sp|Q09666|AHNK_HUMAN		FALSE	2248.179932	1	FALSE	1
726.3869019	1039.564331	160.47	Neuroblast differentiation-associated protein AHNAK OS=Homo sapiens GN=AHNAK PE=1 SV=2		49	ELLLPNWQGSGSHGLTIAQR	ELLLPNWQGSGSHGLTIAQR	3	y	1	10	160.47	sp|Q09666|AHNK_HUMAN		FALSE	2248.179932	1	FALSE	1
726.3869019	1497.755737	160.47	Neuroblast differentiation-associated protein AHNAK OS=Homo sapiens GN=AHNAK PE=1 SV=2		49	ELLLPNWQGSGSHGLTIAQR	ELLLPNWQGSGSHGLTIAQR	3	y	1	14	160.47	sp|Q09666|AHNK_HUMAN		FALSE	2248.179932	1	FALSE	1
726.3869019	911.4713745	160.47	Neuroblast differentiation-associated protein AHNAK OS=Homo sapiens GN=AHNAK PE=1 SV=2		42	ELLLPNWQGSGSHGLTIAQR	ELLLPNWQGSGSHGLTIAQR	3	y	2	17	160.47	sp|Q09666|AHNK_HUMAN		FALSE	2248.179932	1	FALSE	1
726.3869019	1126.596313	160.47	Neuroblast differentiation-associated protein AHNAK OS=Homo sapiens GN=AHNAK PE=1 SV=2		42	ELLLPNWQGSGSHGLTIAQR	ELLLPNWQGSGSHGLTIAQR	3	y	1	11	160.47	sp|Q09666|AHNK_HUMAN		FALSE	2248.179932	1	FALSE	1
726.3869019	656.3418579	160.47	Neuroblast differentiation-associated protein AHNAK OS=Homo sapiens GN=AHNAK PE=1 SV=2		36	ELLLPNWQGSGSHGLTIAQR	ELLLPNWQGSGSHGLTIAQR	3	y	2	13	160.47	sp|Q09666|AHNK_HUMAN		FALSE	2248.179932	1	FALSE	1
726.3869019	487.2987061	160.47	Neuroblast differentiation-associated protein AHNAK OS=Homo sapiens GN=AHNAK PE=1 SV=2		35	ELLLPNWQGSGSHGLTIAQR	ELLLPNWQGSGSHGLTIAQR	3	y	1	4	160.47	sp|Q09666|AHNK_HUMAN		FALSE	2248.179932	1	FALSE	1
726.3869019	895.5108032	160.47	Neuroblast differentiation-associated protein AHNAK OS=Homo sapiens GN=AHNAK PE=1 SV=2		28.41	ELLLPNWQGSGSHGLTIAQR	ELLLPNWQGSGSHGLTIAQR	3	y	1	8	160.47	sp|Q09666|AHNK_HUMAN		FALSE	2248.179932	1	FALSE	1
726.3869019	374.2146301	160.47	Neuroblast differentiation-associated protein AHNAK OS=Homo sapiens GN=AHNAK PE=1 SV=2		28	ELLLPNWQGSGSHGLTIAQR	ELLLPNWQGSGSHGLTIAQR	3	y	1	3	160.47	sp|Q09666|AHNK_HUMAN		FALSE	2248.179932	1	FALSE	1
726.3869019	749.3814697	160.47	Neuroblast differentiation-associated protein AHNAK OS=Homo sapiens GN=AHNAK PE=1 SV=2		28	ELLLPNWQGSGSHGLTIAQR	ELLLPNWQGSGSHGLTIAQR	3	y	2	14	160.47	sp|Q09666|AHNK_HUMAN		FALSE	2248.179932	1	FALSE	1
726.3869019	982.5428467	160.47	Neuroblast differentiation-associated protein AHNAK OS=Homo sapiens GN=AHNAK PE=1 SV=2		28	ELLLPNWQGSGSHGLTIAQR	ELLLPNWQGSGSHGLTIAQR	3	y	1	9	160.47	sp|Q09666|AHNK_HUMAN		FALSE	2248.179932	1	FALSE	1
726.3869019	701.4304199	160.47	Neuroblast differentiation-associated protein AHNAK OS=Homo sapiens GN=AHNAK PE=1 SV=2		24.39	ELLLPNWQGSGSHGLTIAQR	ELLLPNWQGSGSHGLTIAQR	3	y	1	6	160.47	sp|Q09666|AHNK_HUMAN		FALSE	2248.179932	1	FALSE	1
726.3869019	469.302063	160.47	Neuroblast differentiation-associated protein AHNAK OS=Homo sapiens GN=AHNAK PE=1 SV=2		21	ELLLPNWQGSGSHGLTIAQR	ELLLPNWQGSGSHGLTIAQR	3	b	1	4	160.47	sp|Q09666|AHNK_HUMAN		FALSE	2248.179932	1	FALSE	1
496.2402039	763.3621216	107.66	Neuroblast differentiation-associated protein AHNAK OS=Homo sapiens GN=AHNAK PE=1 SV=2		445	LDFEGPDAK	LDFEGPDAK	2	y	1	7	107.66	sp|Q09666|AHNK_HUMAN		FALSE	2242.199951	0.994499981	FALSE	1
496.2402039	487.2348938	107.66	Neuroblast differentiation-associated protein AHNAK OS=Homo sapiens GN=AHNAK PE=1 SV=2		360	LDFEGPDAK	LDFEGPDAK	2	b	2	9	107.66	sp|Q09666|AHNK_HUMAN		FALSE	2242.199951	0.994499981	FALSE	1
496.2402039	878.3890381	107.66	Neuroblast differentiation-associated protein AHNAK OS=Homo sapiens GN=AHNAK PE=1 SV=2		245	LDFEGPDAK	LDFEGPDAK	2	y	1	8	107.66	sp|Q09666|AHNK_HUMAN		FALSE	2242.199951	0.994499981	FALSE	1
496.2402039	616.2937012	107.66	Neuroblast differentiation-associated protein AHNAK OS=Homo sapiens GN=AHNAK PE=1 SV=2		129.06	LDFEGPDAK	LDFEGPDAK	2	y	1	6	107.66	sp|Q09666|AHNK_HUMAN		FALSE	2242.199951	0.994499981	FALSE	1
496.2402039	229.1182861	107.66	Neuroblast differentiation-associated protein AHNAK OS=Homo sapiens GN=AHNAK PE=1 SV=2		99	LDFEGPDAK	LDFEGPDAK	2	b	1	2	107.66	sp|Q09666|AHNK_HUMAN		FALSE	2242.199951	0.994499981	FALSE	1
496.2402039	430.2296143	107.66	Neuroblast differentiation-associated protein AHNAK OS=Homo sapiens GN=AHNAK PE=1 SV=2		85	LDFEGPDAK	LDFEGPDAK	2	y	1	4	107.66	sp|Q09666|AHNK_HUMAN		FALSE	2242.199951	0.994499981	FALSE	1
496.2402039	218.1499176	107.66	Neuroblast differentiation-associated protein AHNAK OS=Homo sapiens GN=AHNAK PE=1 SV=2		71	LDFEGPDAK	LDFEGPDAK	2	y	1	2	107.66	sp|Q09666|AHNK_HUMAN		FALSE	2242.199951	0.994499981	FALSE	1
496.2402039	496.2402039	107.66	Neuroblast differentiation-associated protein AHNAK OS=Homo sapiens GN=AHNAK PE=1 SV=2		57	LDFEGPDAK	LDFEGPDAK	2	y	2	9	107.66	sp|Q09666|AHNK_HUMAN		FALSE	2242.199951	0.994499981	FALSE	1
496.2402039	376.1867065	107.66	Neuroblast differentiation-associated protein AHNAK OS=Homo sapiens GN=AHNAK PE=1 SV=2		28	LDFEGPDAK	LDFEGPDAK	2	b	1	3	107.66	sp|Q09666|AHNK_HUMAN		FALSE	2242.199951	0.994499981	FALSE	1
851.4125366	1158.563721	133.75	Neuroblast differentiation-associated protein AHNAK OS=Homo sapiens GN=AHNAK PE=1 SV=2		394.68	VDIDTPDINIEGSEGK	VDIDTPDINIEGSEGK	2	y	1	11	133.75	sp|Q09666|AHNK_HUMAN		FALSE	2233.620117	0.999199986	FALSE	1
851.4125366	833.3999634	133.75	Neuroblast differentiation-associated protein AHNAK OS=Homo sapiens GN=AHNAK PE=1 SV=2		141	VDIDTPDINIEGSEGK	VDIDTPDINIEGSEGK	2	y	1	8	133.75	sp|Q09666|AHNK_HUMAN		FALSE	2233.620117	0.999199986	FALSE	1
851.4125366	477.2303467	133.75	Neuroblast differentiation-associated protein AHNAK OS=Homo sapiens GN=AHNAK PE=1 SV=2		64	VDIDTPDINIEGSEGK	VDIDTPDINIEGSEGK	2	y	1	5	133.75	sp|Q09666|AHNK_HUMAN		FALSE	2233.620117	0.999199986	FALSE	1
851.4125366	606.2729492	133.75	Neuroblast differentiation-associated protein AHNAK OS=Homo sapiens GN=AHNAK PE=1 SV=2		57	VDIDTPDINIEGSEGK	VDIDTPDINIEGSEGK	2	y	1	6	133.75	sp|Q09666|AHNK_HUMAN		FALSE	2233.620117	0.999199986	FALSE	1
851.4125366	719.3569946	133.75	Neuroblast differentiation-associated protein AHNAK OS=Homo sapiens GN=AHNAK PE=1 SV=2		49.03	VDIDTPDINIEGSEGK	VDIDTPDINIEGSEGK	2	y	1	7	133.75	sp|Q09666|AHNK_HUMAN		FALSE	2233.620117	0.999199986	FALSE	1
851.4125366	1374.638306	133.75	Neuroblast differentiation-associated protein AHNAK OS=Homo sapiens GN=AHNAK PE=1 SV=2		49	VDIDTPDINIEGSEGK	VDIDTPDINIEGSEGK	2	y	1	13	133.75	sp|Q09666|AHNK_HUMAN		FALSE	2233.620117	0.999199986	FALSE	1
851.4125366	946.4840088	133.75	Neuroblast differentiation-associated protein AHNAK OS=Homo sapiens GN=AHNAK PE=1 SV=2		42.44	VDIDTPDINIEGSEGK	VDIDTPDINIEGSEGK	2	y	1	9	133.75	sp|Q09666|AHNK_HUMAN		FALSE	2233.620117	0.999199986	FALSE	1
851.4125366	1259.611328	133.75	Neuroblast differentiation-associated protein AHNAK OS=Homo sapiens GN=AHNAK PE=1 SV=2		35.03	VDIDTPDINIEGSEGK	VDIDTPDINIEGSEGK	2	y	1	12	133.75	sp|Q09666|AHNK_HUMAN		FALSE	2233.620117	0.999199986	FALSE	1
851.4125366	215.1026306	133.75	Neuroblast differentiation-associated protein AHNAK OS=Homo sapiens GN=AHNAK PE=1 SV=2		35	VDIDTPDINIEGSEGK	VDIDTPDINIEGSEGK	2	b	1	2	133.75	sp|Q09666|AHNK_HUMAN		FALSE	2233.620117	0.999199986	FALSE	1
851.4125366	204.1342621	133.75	Neuroblast differentiation-associated protein AHNAK OS=Homo sapiens GN=AHNAK PE=1 SV=2		28	VDIDTPDINIEGSEGK	VDIDTPDINIEGSEGK	2	y	1	2	133.75	sp|Q09666|AHNK_HUMAN		FALSE	2233.620117	0.999199986	FALSE	1
851.4125366	1061.510986	133.75	Neuroblast differentiation-associated protein AHNAK OS=Homo sapiens GN=AHNAK PE=1 SV=2		28	VDIDTPDINIEGSEGK	VDIDTPDINIEGSEGK	2	y	1	10	133.75	sp|Q09666|AHNK_HUMAN		FALSE	2233.620117	0.999199986	FALSE	1
851.4125366	443.2136536	133.75	Neuroblast differentiation-associated protein AHNAK OS=Homo sapiens GN=AHNAK PE=1 SV=2		21	VDIDTPDINIEGSEGK	VDIDTPDINIEGSEGK	2	b	1	4	133.75	sp|Q09666|AHNK_HUMAN		FALSE	2233.620117	0.999199986	FALSE	1
851.4125366	744.3648071	133.75	Neuroblast differentiation-associated protein AHNAK OS=Homo sapiens GN=AHNAK PE=1 SV=2		14	VDIDTPDINIEGSEGK	VDIDTPDINIEGSEGK	2	y	2	14	133.75	sp|Q09666|AHNK_HUMAN		FALSE	2233.620117	0.999199986	FALSE	1
851.4125366	1487.722412	133.75	Neuroblast differentiation-associated protein AHNAK OS=Homo sapiens GN=AHNAK PE=1 SV=2		7	VDIDTPDINIEGSEGK	VDIDTPDINIEGSEGK	2	y	1	14	133.75	sp|Q09666|AHNK_HUMAN		FALSE	2233.620117	0.999199986	FALSE	1
851.4125366	1555.71228	133.75	Neuroblast differentiation-associated protein AHNAK OS=Homo sapiens GN=AHNAK PE=1 SV=2		7	VDIDTPDINIEGSEGK	VDIDTPDINIEGSEGK	2	b	1	15	133.75	sp|Q09666|AHNK_HUMAN		FALSE	2233.620117	0.999199986	FALSE	1
851.4125366	1602.74939	133.75	Neuroblast differentiation-associated protein AHNAK OS=Homo sapiens GN=AHNAK PE=1 SV=2		7	VDIDTPDINIEGSEGK	VDIDTPDINIEGSEGK	2	y	1	15	133.75	sp|Q09666|AHNK_HUMAN		FALSE	2233.620117	0.999199986	FALSE	1
512.5911255	694.3406372	110.41	Neuroblast differentiation-associated protein AHNAK OS=Homo sapiens GN=AHNAK PE=1 SV=2		910	EGAKDIDISSPEFK	EGAKDIDISSPEFK	3	y	1	6	110.41	sp|Q09666|AHNK_HUMAN		FALSE	2205.830078	0.999800026	FALSE	1
512.5911255	520.2765503	110.41	Neuroblast differentiation-associated protein AHNAK OS=Homo sapiens GN=AHNAK PE=1 SV=2		707	EGAKDIDISSPEFK	EGAKDIDISSPEFK	3	y	1	4	110.41	sp|Q09666|AHNK_HUMAN		FALSE	2205.830078	0.999800026	FALSE	1
512.5911255	607.3085938	110.41	Neuroblast differentiation-associated protein AHNAK OS=Homo sapiens GN=AHNAK PE=1 SV=2		403.74	EGAKDIDISSPEFK	EGAKDIDISSPEFK	3	y	1	5	110.41	sp|Q09666|AHNK_HUMAN		FALSE	2205.830078	0.999800026	FALSE	1
512.5911255	729.3413696	110.41	Neuroblast differentiation-associated protein AHNAK OS=Homo sapiens GN=AHNAK PE=1 SV=2		374.85	EGAKDIDISSPEFK	EGAKDIDISSPEFK	3	b	1	7	110.41	sp|Q09666|AHNK_HUMAN		FALSE	2205.830078	0.999800026	FALSE	1
512.5911255	294.1812134	110.41	Neuroblast differentiation-associated protein AHNAK OS=Homo sapiens GN=AHNAK PE=1 SV=2		327.48	EGAKDIDISSPEFK	EGAKDIDISSPEFK	3	y	1	2	110.41	sp|Q09666|AHNK_HUMAN		FALSE	2205.830078	0.999800026	FALSE	1
512.5911255	465.2323608	110.41	Neuroblast differentiation-associated protein AHNAK OS=Homo sapiens GN=AHNAK PE=1 SV=2		140.51	EGAKDIDISSPEFK	EGAKDIDISSPEFK	3	b	2	9	110.41	sp|Q09666|AHNK_HUMAN		FALSE	2205.830078	0.999800026	FALSE	1
512.5911255	501.2303467	110.41	Neuroblast differentiation-associated protein AHNAK OS=Homo sapiens GN=AHNAK PE=1 SV=2		116.01	EGAKDIDISSPEFK	EGAKDIDISSPEFK	3	b	1	5	110.41	sp|Q09666|AHNK_HUMAN		FALSE	2205.830078	0.999800026	FALSE	1
512.5911255	807.4246826	110.41	Neuroblast differentiation-associated protein AHNAK OS=Homo sapiens GN=AHNAK PE=1 SV=2		72	EGAKDIDISSPEFK	EGAKDIDISSPEFK	3	y	1	7	110.41	sp|Q09666|AHNK_HUMAN		FALSE	2205.830078	0.999800026	FALSE	1
512.5911255	304.1579285	110.41	Neuroblast differentiation-associated protein AHNAK OS=Homo sapiens GN=AHNAK PE=1 SV=2		71.82	EGAKDIDISSPEFK	EGAKDIDISSPEFK	3	y	2	5	110.41	sp|Q09666|AHNK_HUMAN		FALSE	2205.830078	0.999800026	FALSE	1
512.5911255	842.425415	110.41	Neuroblast differentiation-associated protein AHNAK OS=Homo sapiens GN=AHNAK PE=1 SV=2		71	EGAKDIDISSPEFK	EGAKDIDISSPEFK	3	b	1	8	110.41	sp|Q09666|AHNK_HUMAN		FALSE	2205.830078	0.999800026	FALSE	1
512.5911255	260.6419373	110.41	Neuroblast differentiation-associated protein AHNAK OS=Homo sapiens GN=AHNAK PE=1 SV=2		57	EGAKDIDISSPEFK	EGAKDIDISSPEFK	3	y	2	4	110.41	sp|Q09666|AHNK_HUMAN		FALSE	2205.830078	0.999800026	FALSE	1
512.5911255	922.4516602	110.41	Neuroblast differentiation-associated protein AHNAK OS=Homo sapiens GN=AHNAK PE=1 SV=2		56	EGAKDIDISSPEFK	EGAKDIDISSPEFK	3	y	1	8	110.41	sp|Q09666|AHNK_HUMAN		FALSE	2205.830078	0.999800026	FALSE	1
584.0001221	746.9277344	102.84	Neuroblast differentiation-associated protein AHNAK OS=Homo sapiens GN=AHNAK PE=1 SV=2		352	VSAPGVQGDVKGPQVALK	VSAPGVQGDVKGPQVALK	3	y	2	15	102.84	sp|Q09666|AHNK_HUMAN		FALSE	2177.25	0.998700023	FALSE	1
584.0001221	712.4351807	102.84	Neuroblast differentiation-associated protein AHNAK OS=Homo sapiens GN=AHNAK PE=1 SV=2		170	VSAPGVQGDVKGPQVALK	VSAPGVQGDVKGPQVALK	3	y	1	7	102.84	sp|Q09666|AHNK_HUMAN		FALSE	2177.25	0.998700023	FALSE	1
584.0001221	782.4462891	102.84	Neuroblast differentiation-associated protein AHNAK OS=Homo sapiens GN=AHNAK PE=1 SV=2		122	VSAPGVQGDVKGPQVALK	VSAPGVQGDVKGPQVALK	3	y	2	16	102.84	sp|Q09666|AHNK_HUMAN		FALSE	2177.25	0.998700023	FALSE	1
584.0001221	1111.646973	102.84	Neuroblast differentiation-associated protein AHNAK OS=Homo sapiens GN=AHNAK PE=1 SV=2		101.1	VSAPGVQGDVKGPQVALK	VSAPGVQGDVKGPQVALK	3	y	1	11	102.84	sp|Q09666|AHNK_HUMAN		FALSE	2177.25	0.998700023	FALSE	1
584.0001221	498.2875977	102.84	Neuroblast differentiation-associated protein AHNAK OS=Homo sapiens GN=AHNAK PE=1 SV=2		93	VSAPGVQGDVKGPQVALK	VSAPGVQGDVKGPQVALK	3	y	3	15	102.84	sp|Q09666|AHNK_HUMAN		FALSE	2177.25	0.998700023	FALSE	1
584.0001221	825.9623413	102.84	Neuroblast differentiation-associated protein AHNAK OS=Homo sapiens GN=AHNAK PE=1 SV=2		84	VSAPGVQGDVKGPQVALK	VSAPGVQGDVKGPQVALK	3	y	2	17	102.84	sp|Q09666|AHNK_HUMAN		FALSE	2177.25	0.998700023	FALSE	1
584.0001221	840.5301514	102.84	Neuroblast differentiation-associated protein AHNAK OS=Homo sapiens GN=AHNAK PE=1 SV=2		81.54	VSAPGVQGDVKGPQVALK	VSAPGVQGDVKGPQVALK	3	y	1	8	102.84	sp|Q09666|AHNK_HUMAN		FALSE	2177.25	0.998700023	FALSE	1
584.0001221	655.4137573	102.84	Neuroblast differentiation-associated protein AHNAK OS=Homo sapiens GN=AHNAK PE=1 SV=2		64	VSAPGVQGDVKGPQVALK	VSAPGVQGDVKGPQVALK	3	y	1	6	102.84	sp|Q09666|AHNK_HUMAN		FALSE	2177.25	0.998700023	FALSE	1
584.0001221	1054.625488	102.84	Neuroblast differentiation-associated protein AHNAK OS=Homo sapiens GN=AHNAK PE=1 SV=2		51.1	VSAPGVQGDVKGPQVALK	VSAPGVQGDVKGPQVALK	3	y	1	10	102.84	sp|Q09666|AHNK_HUMAN		FALSE	2177.25	0.998700023	FALSE	1
584.0001221	939.5985718	102.84	Neuroblast differentiation-associated protein AHNAK OS=Homo sapiens GN=AHNAK PE=1 SV=2		50	VSAPGVQGDVKGPQVALK	VSAPGVQGDVKGPQVALK	3	y	1	9	102.84	sp|Q09666|AHNK_HUMAN		FALSE	2177.25	0.998700023	FALSE	1
584.0001221	331.2339783	102.84	Neuroblast differentiation-associated protein AHNAK OS=Homo sapiens GN=AHNAK PE=1 SV=2		43	VSAPGVQGDVKGPQVALK	VSAPGVQGDVKGPQVALK	3	y	1	3	102.84	sp|Q09666|AHNK_HUMAN		FALSE	2177.25	0.998700023	FALSE	1
584.0001221	584.0001221	102.84	Neuroblast differentiation-associated protein AHNAK OS=Homo sapiens GN=AHNAK PE=1 SV=2		43	VSAPGVQGDVKGPQVALK	VSAPGVQGDVKGPQVALK	3	y	3	18	102.84	sp|Q09666|AHNK_HUMAN		FALSE	2177.25	0.998700023	FALSE	1
584.0001221	430.3023987	102.84	Neuroblast differentiation-associated protein AHNAK OS=Homo sapiens GN=AHNAK PE=1 SV=2		42	VSAPGVQGDVKGPQVALK	VSAPGVQGDVKGPQVALK	3	y	1	4	102.84	sp|Q09666|AHNK_HUMAN		FALSE	2177.25	0.998700023	FALSE	1
584.0001221	470.3029175	102.84	Neuroblast differentiation-associated protein AHNAK OS=Homo sapiens GN=AHNAK PE=1 SV=2		42	VSAPGVQGDVKGPQVALK	VSAPGVQGDVKGPQVALK	3	y	2	9	102.84	sp|Q09666|AHNK_HUMAN		FALSE	2177.25	0.998700023	FALSE	1
584.0001221	258.1448364	102.84	Neuroblast differentiation-associated protein AHNAK OS=Homo sapiens GN=AHNAK PE=1 SV=2		40.67	VSAPGVQGDVKGPQVALK	VSAPGVQGDVKGPQVALK	3	b	1	3	102.84	sp|Q09666|AHNK_HUMAN		FALSE	2177.25	0.998700023	FALSE	1
584.0001221	698.4013672	102.84	Neuroblast differentiation-associated protein AHNAK OS=Homo sapiens GN=AHNAK PE=1 SV=2		35	VSAPGVQGDVKGPQVALK	VSAPGVQGDVKGPQVALK	3	y	2	14	102.84	sp|Q09666|AHNK_HUMAN		FALSE	2177.25	0.998700023	FALSE	1
584.0001221	260.1968689	102.84	Neuroblast differentiation-associated protein AHNAK OS=Homo sapiens GN=AHNAK PE=1 SV=2		28	VSAPGVQGDVKGPQVALK	VSAPGVQGDVKGPQVALK	3	y	1	2	102.84	sp|Q09666|AHNK_HUMAN		FALSE	2177.25	0.998700023	FALSE	1
418.5567932	461.7532654	129.03	Neuroblast differentiation-associated protein AHNAK OS=Homo sapiens GN=AHNAK PE=1 SV=2		2532.75	ISMPDVDLHVK	ISMPDVDLHVK	3	y	2	8	129.03	sp|Q09666|AHNK_HUMAN		FALSE	2122.669922	0.999899983	FALSE	1
418.5567932	922.4992676	129.03	Neuroblast differentiation-associated protein AHNAK OS=Homo sapiens GN=AHNAK PE=1 SV=2		2248	ISMPDVDLHVK	ISMPDVDLHVK	3	y	1	8	129.03	sp|Q09666|AHNK_HUMAN		FALSE	2122.669922	0.999899983	FALSE	1
418.5567932	825.4464722	129.03	Neuroblast differentiation-associated protein AHNAK OS=Homo sapiens GN=AHNAK PE=1 SV=2		1170	ISMPDVDLHVK	ISMPDVDLHVK	3	y	1	7	129.03	sp|Q09666|AHNK_HUMAN		FALSE	2122.669922	0.999899983	FALSE	1
418.5567932	710.4195557	129.03	Neuroblast differentiation-associated protein AHNAK OS=Homo sapiens GN=AHNAK PE=1 SV=2		881.82	ISMPDVDLHVK	ISMPDVDLHVK	3	y	1	6	129.03	sp|Q09666|AHNK_HUMAN		FALSE	2122.669922	0.999899983	FALSE	1
418.5567932	611.3511353	129.03	Neuroblast differentiation-associated protein AHNAK OS=Homo sapiens GN=AHNAK PE=1 SV=2		793	ISMPDVDLHVK	ISMPDVDLHVK	3	y	1	5	129.03	sp|Q09666|AHNK_HUMAN		FALSE	2122.669922	0.999899983	FALSE	1
418.5567932	496.3241882	129.03	Neuroblast differentiation-associated protein AHNAK OS=Homo sapiens GN=AHNAK PE=1 SV=2		621	ISMPDVDLHVK	ISMPDVDLHVK	3	y	1	4	129.03	sp|Q09666|AHNK_HUMAN		FALSE	2122.669922	0.999899983	FALSE	1
418.5567932	418.5567932	129.03	Neuroblast differentiation-associated protein AHNAK OS=Homo sapiens GN=AHNAK PE=1 SV=2		606	ISMPDVDLHVK	ISMPDVDLHVK	3	y	3	11	129.03	sp|Q09666|AHNK_HUMAN		FALSE	2122.669922	0.999899983	FALSE	1
418.5567932	527.2734985	129.03	Neuroblast differentiation-associated protein AHNAK OS=Homo sapiens GN=AHNAK PE=1 SV=2		577	ISMPDVDLHVK	ISMPDVDLHVK	3	y	2	9	129.03	sp|Q09666|AHNK_HUMAN		FALSE	2122.669922	0.999899983	FALSE	1
418.5567932	246.1812134	129.03	Neuroblast differentiation-associated protein AHNAK OS=Homo sapiens GN=AHNAK PE=1 SV=2		316	ISMPDVDLHVK	ISMPDVDLHVK	3	y	1	2	129.03	sp|Q09666|AHNK_HUMAN		FALSE	2122.669922	0.999899983	FALSE	1
418.5567932	383.2401428	129.03	Neuroblast differentiation-associated protein AHNAK OS=Homo sapiens GN=AHNAK PE=1 SV=2		313.76	ISMPDVDLHVK	ISMPDVDLHVK	3	y	1	3	129.03	sp|Q09666|AHNK_HUMAN		FALSE	2122.669922	0.999899983	FALSE	1
418.5567932	570.7895508	129.03	Neuroblast differentiation-associated protein AHNAK OS=Homo sapiens GN=AHNAK PE=1 SV=2		289	ISMPDVDLHVK	ISMPDVDLHVK	3	y	2	10	129.03	sp|Q09666|AHNK_HUMAN		FALSE	2122.669922	0.999899983	FALSE	1
418.5567932	544.2435303	129.03	Neuroblast differentiation-associated protein AHNAK OS=Homo sapiens GN=AHNAK PE=1 SV=2		157	ISMPDVDLHVK	ISMPDVDLHVK	3	b	1	5	129.03	sp|Q09666|AHNK_HUMAN		FALSE	2122.669922	0.999899983	FALSE	1
418.5567932	355.7134094	129.03	Neuroblast differentiation-associated protein AHNAK OS=Homo sapiens GN=AHNAK PE=1 SV=2		86	ISMPDVDLHVK	ISMPDVDLHVK	3	y	2	6	129.03	sp|Q09666|AHNK_HUMAN		FALSE	2122.669922	0.999899983	FALSE	1
418.5567932	332.1638489	129.03	Neuroblast differentiation-associated protein AHNAK OS=Homo sapiens GN=AHNAK PE=1 SV=2		85	ISMPDVDLHVK	ISMPDVDLHVK	3	b	1	3	129.03	sp|Q09666|AHNK_HUMAN		FALSE	2122.669922	0.999899983	FALSE	1
418.5567932	248.665741	129.03	Neuroblast differentiation-associated protein AHNAK OS=Homo sapiens GN=AHNAK PE=1 SV=2		71	ISMPDVDLHVK	ISMPDVDLHVK	3	y	2	4	129.03	sp|Q09666|AHNK_HUMAN		FALSE	2122.669922	0.999899983	FALSE	1
418.5567932	758.3389282	129.03	Neuroblast differentiation-associated protein AHNAK OS=Homo sapiens GN=AHNAK PE=1 SV=2		45.44	ISMPDVDLHVK	ISMPDVDLHVK	3	b	1	7	129.03	sp|Q09666|AHNK_HUMAN		FALSE	2122.669922	0.999899983	FALSE	1
418.5567932	215.1088409	129.03	Neuroblast differentiation-associated protein AHNAK OS=Homo sapiens GN=AHNAK PE=1 SV=2		42	ISMPDVDLHVK	ISMPDVDLHVK	3	b	3	6	129.03	sp|Q09666|AHNK_HUMAN		FALSE	2122.669922	0.999899983	FALSE	1
395.5617676	395.5617676	93.02	Neuroblast differentiation-associated protein AHNAK OS=Homo sapiens GN=AHNAK PE=1 SV=2		215	TPEMIIQKPK	TPEMIIQKPK	3	y	3	10	93.02	sp|Q09666|AHNK_HUMAN		FALSE	2081.879883	1	FALSE	1
395.5617676	459.1907959	93.02	Neuroblast differentiation-associated protein AHNAK OS=Homo sapiens GN=AHNAK PE=1 SV=2		129	TPEMIIQKPK	TPEMIIQKPK	3	b	1	4	93.02	sp|Q09666|AHNK_HUMAN		FALSE	2081.879883	1	FALSE	1
395.5617676	542.3151855	93.02	Neuroblast differentiation-associated protein AHNAK OS=Homo sapiens GN=AHNAK PE=1 SV=2		115	TPEMIIQKPK	TPEMIIQKPK	3	y	2	9	93.02	sp|Q09666|AHNK_HUMAN		FALSE	2081.879883	1	FALSE	1
395.5617676	572.2748413	93.02	Neuroblast differentiation-associated protein AHNAK OS=Homo sapiens GN=AHNAK PE=1 SV=2		99	TPEMIIQKPK	TPEMIIQKPK	3	b	1	5	93.02	sp|Q09666|AHNK_HUMAN		FALSE	2081.879883	1	FALSE	1
395.5617676	500.3191223	93.02	Neuroblast differentiation-associated protein AHNAK OS=Homo sapiens GN=AHNAK PE=1 SV=2		86.82	TPEMIIQKPK	TPEMIIQKPK	3	y	1	4	93.02	sp|Q09666|AHNK_HUMAN		FALSE	2081.879883	1	FALSE	1
395.5617676	361.8792114	93.02	Neuroblast differentiation-associated protein AHNAK OS=Homo sapiens GN=AHNAK PE=1 SV=2		84	TPEMIIQKPK	TPEMIIQKPK	3	y	3	9	93.02	sp|Q09666|AHNK_HUMAN		FALSE	2081.879883	1	FALSE	1
395.5617676	328.1502991	93.02	Neuroblast differentiation-associated protein AHNAK OS=Homo sapiens GN=AHNAK PE=1 SV=2		72	TPEMIIQKPK	TPEMIIQKPK	3	b	1	3	93.02	sp|Q09666|AHNK_HUMAN		FALSE	2081.879883	1	FALSE	1
395.5617676	613.4031982	93.02	Neuroblast differentiation-associated protein AHNAK OS=Homo sapiens GN=AHNAK PE=1 SV=2		71	TPEMIIQKPK	TPEMIIQKPK	3	y	1	5	93.02	sp|Q09666|AHNK_HUMAN		FALSE	2081.879883	1	FALSE	1
395.5617676	726.4872437	93.02	Neuroblast differentiation-associated protein AHNAK OS=Homo sapiens GN=AHNAK PE=1 SV=2		71	TPEMIIQKPK	TPEMIIQKPK	3	y	1	6	93.02	sp|Q09666|AHNK_HUMAN		FALSE	2081.879883	1	FALSE	1
395.5617676	372.2605286	93.02	Neuroblast differentiation-associated protein AHNAK OS=Homo sapiens GN=AHNAK PE=1 SV=2		57	TPEMIIQKPK	TPEMIIQKPK	3	y	1	3	93.02	sp|Q09666|AHNK_HUMAN		FALSE	2081.879883	1	FALSE	1
395.5617676	471.2598572	93.02	Neuroblast differentiation-associated protein AHNAK OS=Homo sapiens GN=AHNAK PE=1 SV=2		43	TPEMIIQKPK	TPEMIIQKPK	3	b	2	8	93.02	sp|Q09666|AHNK_HUMAN		FALSE	2081.879883	1	FALSE	1
395.5617676	986.5703125	93.02	Neuroblast differentiation-associated protein AHNAK OS=Homo sapiens GN=AHNAK PE=1 SV=2		43	TPEMIIQKPK	TPEMIIQKPK	3	y	1	8	93.02	sp|Q09666|AHNK_HUMAN		FALSE	2081.879883	1	FALSE	1
395.5617676	857.52771	93.02	Neuroblast differentiation-associated protein AHNAK OS=Homo sapiens GN=AHNAK PE=1 SV=2		42	TPEMIIQKPK	TPEMIIQKPK	3	y	1	7	93.02	sp|Q09666|AHNK_HUMAN		FALSE	2081.879883	1	FALSE	1
395.5617676	244.1655731	93.02	Neuroblast differentiation-associated protein AHNAK OS=Homo sapiens GN=AHNAK PE=1 SV=2		28	TPEMIIQKPK	TPEMIIQKPK	3	y	1	2	93.02	sp|Q09666|AHNK_HUMAN		FALSE	2081.879883	1	FALSE	1
395.5617676	307.2052307	93.02	Neuroblast differentiation-associated protein AHNAK OS=Homo sapiens GN=AHNAK PE=1 SV=2		28	TPEMIIQKPK	TPEMIIQKPK	3	y	2	5	93.02	sp|Q09666|AHNK_HUMAN		FALSE	2081.879883	1	FALSE	1
353.2001343	592.30896	91.48	Neuroblast differentiation-associated protein AHNAK OS=Homo sapiens GN=AHNAK PE=1 SV=2		1114.69	IGFSGPK	IGFSGPK	2	y	1	6	91.48	sp|Q09666|AHNK_HUMAN		FALSE	2053.110107	0.999800026	FALSE	1
353.2001343	353.2001343	91.48	Neuroblast differentiation-associated protein AHNAK OS=Homo sapiens GN=AHNAK PE=1 SV=2		288.57	IGFSGPK	IGFSGPK	2	y	2	7	91.48	sp|Q09666|AHNK_HUMAN		FALSE	2053.110107	0.999800026	FALSE	1
353.2001343	535.2874756	91.48	Neuroblast differentiation-associated protein AHNAK OS=Homo sapiens GN=AHNAK PE=1 SV=2		215	IGFSGPK	IGFSGPK	2	y	1	5	91.48	sp|Q09666|AHNK_HUMAN		FALSE	2053.110107	0.999800026	FALSE	1
353.2001343	244.1655731	91.48	Neuroblast differentiation-associated protein AHNAK OS=Homo sapiens GN=AHNAK PE=1 SV=2		114	IGFSGPK	IGFSGPK	2	y	1	2	91.48	sp|Q09666|AHNK_HUMAN		FALSE	2053.110107	0.999800026	FALSE	1
353.2001343	388.2190552	91.48	Neuroblast differentiation-associated protein AHNAK OS=Homo sapiens GN=AHNAK PE=1 SV=2		80.97	IGFSGPK	IGFSGPK	2	y	1	4	91.48	sp|Q09666|AHNK_HUMAN		FALSE	2053.110107	0.999800026	FALSE	1
353.2001343	301.1870422	91.48	Neuroblast differentiation-associated protein AHNAK OS=Homo sapiens GN=AHNAK PE=1 SV=2		42	IGFSGPK	IGFSGPK	2	y	1	3	91.48	sp|Q09666|AHNK_HUMAN		FALSE	2053.110107	0.999800026	FALSE	1
593.8286743	855.4934692	153.41	Neuroblast differentiation-associated protein AHNAK OS=Homo sapiens GN=AHNAK PE=1 SV=2		621.06	ISMPDVGLNLK	ISMPDVGLNLK	2	y	1	8	153.41	sp|Q09666|AHNK_HUMAN		FALSE	2031.459961	0.990199983	FALSE	1
593.8286743	1073.565918	153.41	Neuroblast differentiation-associated protein AHNAK OS=Homo sapiens GN=AHNAK PE=1 SV=2		184	ISMPDVGLNLK	ISMPDVGLNLK	2	y	1	10	153.41	sp|Q09666|AHNK_HUMAN		FALSE	2031.459961	0.990199983	FALSE	1
593.8286743	643.4137573	153.41	Neuroblast differentiation-associated protein AHNAK OS=Homo sapiens GN=AHNAK PE=1 SV=2		128	ISMPDVGLNLK	ISMPDVGLNLK	2	y	1	6	153.41	sp|Q09666|AHNK_HUMAN		FALSE	2031.459961	0.990199983	FALSE	1
593.8286743	758.4406738	153.41	Neuroblast differentiation-associated protein AHNAK OS=Homo sapiens GN=AHNAK PE=1 SV=2		86	ISMPDVGLNLK	ISMPDVGLNLK	2	y	1	7	153.41	sp|Q09666|AHNK_HUMAN		FALSE	2031.459961	0.990199983	FALSE	1
593.8286743	374.2398071	153.41	Neuroblast differentiation-associated protein AHNAK OS=Homo sapiens GN=AHNAK PE=1 SV=2		70	ISMPDVGLNLK	ISMPDVGLNLK	2	y	1	3	153.41	sp|Q09666|AHNK_HUMAN		FALSE	2031.459961	0.990199983	FALSE	1
593.8286743	986.5339355	153.41	Neuroblast differentiation-associated protein AHNAK OS=Homo sapiens GN=AHNAK PE=1 SV=2		70	ISMPDVGLNLK	ISMPDVGLNLK	2	y	1	9	153.41	sp|Q09666|AHNK_HUMAN		FALSE	2031.459961	0.990199983	FALSE	1
593.8286743	544.3453369	153.41	Neuroblast differentiation-associated protein AHNAK OS=Homo sapiens GN=AHNAK PE=1 SV=2		57	ISMPDVGLNLK	ISMPDVGLNLK	2	y	1	5	153.41	sp|Q09666|AHNK_HUMAN		FALSE	2031.459961	0.990199983	FALSE	1
593.8286743	493.7705994	153.41	Neuroblast differentiation-associated protein AHNAK OS=Homo sapiens GN=AHNAK PE=1 SV=2		56	ISMPDVGLNLK	ISMPDVGLNLK	2	y	2	9	153.41	sp|Q09666|AHNK_HUMAN		FALSE	2031.459961	0.990199983	FALSE	1
593.8286743	428.2503662	153.41	Neuroblast differentiation-associated protein AHNAK OS=Homo sapiens GN=AHNAK PE=1 SV=2		28	ISMPDVGLNLK	ISMPDVGLNLK	2	y	2	8	153.41	sp|Q09666|AHNK_HUMAN		FALSE	2031.459961	0.990199983	FALSE	1
593.8286743	260.1968689	153.41	Neuroblast differentiation-associated protein AHNAK OS=Homo sapiens GN=AHNAK PE=1 SV=2		14	ISMPDVGLNLK	ISMPDVGLNLK	2	y	1	2	153.41	sp|Q09666|AHNK_HUMAN		FALSE	2031.459961	0.990199983	FALSE	1
585.8218994	830.461792	137.97	Neuroblast differentiation-associated protein AHNAK OS=Homo sapiens GN=AHNAK PE=1 SV=2		241	VSGPDLDLNLK	VSGPDLDLNLK	2	y	1	7	137.97	sp|Q09666|AHNK_HUMAN		FALSE	2028.900024	0.993499994	FALSE	1
585.8218994	927.5145874	137.97	Neuroblast differentiation-associated protein AHNAK OS=Homo sapiens GN=AHNAK PE=1 SV=2		157	VSGPDLDLNLK	VSGPDLDLNLK	2	y	1	8	137.97	sp|Q09666|AHNK_HUMAN		FALSE	2028.900024	0.993499994	FALSE	1
585.8218994	984.5360107	137.97	Neuroblast differentiation-associated protein AHNAK OS=Homo sapiens GN=AHNAK PE=1 SV=2		142.06	VSGPDLDLNLK	VSGPDLDLNLK	2	y	1	9	137.97	sp|Q09666|AHNK_HUMAN		FALSE	2028.900024	0.993499994	FALSE	1
585.8218994	1071.568115	137.97	Neuroblast differentiation-associated protein AHNAK OS=Homo sapiens GN=AHNAK PE=1 SV=2		114	VSGPDLDLNLK	VSGPDLDLNLK	2	y	1	10	137.97	sp|Q09666|AHNK_HUMAN		FALSE	2028.900024	0.993499994	FALSE	1
585.8218994	715.4348755	137.97	Neuroblast differentiation-associated protein AHNAK OS=Homo sapiens GN=AHNAK PE=1 SV=2		99.06	VSGPDLDLNLK	VSGPDLDLNLK	2	y	1	6	137.97	sp|Q09666|AHNK_HUMAN		FALSE	2028.900024	0.993499994	FALSE	1
585.8218994	602.3508301	137.97	Neuroblast differentiation-associated protein AHNAK OS=Homo sapiens GN=AHNAK PE=1 SV=2		86	VSGPDLDLNLK	VSGPDLDLNLK	2	y	1	5	137.97	sp|Q09666|AHNK_HUMAN		FALSE	2028.900024	0.993499994	FALSE	1
585.8218994	464.2609253	137.97	Neuroblast differentiation-associated protein AHNAK OS=Homo sapiens GN=AHNAK PE=1 SV=2		85	VSGPDLDLNLK	VSGPDLDLNLK	2	y	2	8	137.97	sp|Q09666|AHNK_HUMAN		FALSE	2028.900024	0.993499994	FALSE	1
585.8218994	487.3238525	137.97	Neuroblast differentiation-associated protein AHNAK OS=Homo sapiens GN=AHNAK PE=1 SV=2		85	VSGPDLDLNLK	VSGPDLDLNLK	2	y	1	4	137.97	sp|Q09666|AHNK_HUMAN		FALSE	2028.900024	0.993499994	FALSE	1
585.8218994	536.2876587	137.97	Neuroblast differentiation-associated protein AHNAK OS=Homo sapiens GN=AHNAK PE=1 SV=2		43	VSGPDLDLNLK	VSGPDLDLNLK	2	y	2	10	137.97	sp|Q09666|AHNK_HUMAN		FALSE	2028.900024	0.993499994	FALSE	1
585.8218994	374.2398071	137.97	Neuroblast differentiation-associated protein AHNAK OS=Homo sapiens GN=AHNAK PE=1 SV=2		42	VSGPDLDLNLK	VSGPDLDLNLK	2	y	1	3	137.97	sp|Q09666|AHNK_HUMAN		FALSE	2028.900024	0.993499994	FALSE	1
585.8218994	492.7716675	137.97	Neuroblast differentiation-associated protein AHNAK OS=Homo sapiens GN=AHNAK PE=1 SV=2		42	VSGPDLDLNLK	VSGPDLDLNLK	2	y	2	9	137.97	sp|Q09666|AHNK_HUMAN		FALSE	2028.900024	0.993499994	FALSE	1
585.8218994	576.8165894	137.97	Neuroblast differentiation-associated protein AHNAK OS=Homo sapiens GN=AHNAK PE=1 SV=2		28	VSGPDLDLNLK	VSGPDLDLNLK	2	b	2	11	137.97	sp|Q09666|AHNK_HUMAN		FALSE	2028.900024	0.993499994	FALSE	1
585.8218994	585.8218994	137.97	Neuroblast differentiation-associated protein AHNAK OS=Homo sapiens GN=AHNAK PE=1 SV=2		28	VSGPDLDLNLK	VSGPDLDLNLK	2	y	2	11	137.97	sp|Q09666|AHNK_HUMAN		FALSE	2028.900024	0.993499994	FALSE	1
615.8235474	913.4989014	147.55	Neuroblast differentiation-associated protein AHNAK OS=Homo sapiens GN=AHNAK PE=1 SV=2		525	VSMPDVDLNLK	VSMPDVDLNLK	2	y	1	8	147.55	sp|Q09666|AHNK_HUMAN		FALSE	1984.349976	0.999800026	FALSE	1
615.8235474	457.2531128	147.55	Neuroblast differentiation-associated protein AHNAK OS=Homo sapiens GN=AHNAK PE=1 SV=2		136	VSMPDVDLNLK	VSMPDVDLNLK	2	y	2	8	147.55	sp|Q09666|AHNK_HUMAN		FALSE	1984.349976	0.999800026	FALSE	1
615.8235474	816.446167	147.55	Neuroblast differentiation-associated protein AHNAK OS=Homo sapiens GN=AHNAK PE=1 SV=2		135.03	VSMPDVDLNLK	VSMPDVDLNLK	2	y	1	7	147.55	sp|Q09666|AHNK_HUMAN		FALSE	1984.349976	0.999800026	FALSE	1
615.8235474	1131.571411	147.55	Neuroblast differentiation-associated protein AHNAK OS=Homo sapiens GN=AHNAK PE=1 SV=2		92.41	VSMPDVDLNLK	VSMPDVDLNLK	2	y	1	10	147.55	sp|Q09666|AHNK_HUMAN		FALSE	1984.349976	0.999800026	FALSE	1
615.8235474	701.4191895	147.55	Neuroblast differentiation-associated protein AHNAK OS=Homo sapiens GN=AHNAK PE=1 SV=2		91	VSMPDVDLNLK	VSMPDVDLNLK	2	y	1	6	147.55	sp|Q09666|AHNK_HUMAN		FALSE	1984.349976	0.999800026	FALSE	1
615.8235474	1044.539429	147.55	Neuroblast differentiation-associated protein AHNAK OS=Homo sapiens GN=AHNAK PE=1 SV=2		63	VSMPDVDLNLK	VSMPDVDLNLK	2	y	1	9	147.55	sp|Q09666|AHNK_HUMAN		FALSE	1984.349976	0.999800026	FALSE	1
615.8235474	374.2398071	147.55	Neuroblast differentiation-associated protein AHNAK OS=Homo sapiens GN=AHNAK PE=1 SV=2		49	VSMPDVDLNLK	VSMPDVDLNLK	2	y	1	3	147.55	sp|Q09666|AHNK_HUMAN		FALSE	1984.349976	0.999800026	FALSE	1
615.8235474	487.3238525	147.55	Neuroblast differentiation-associated protein AHNAK OS=Homo sapiens GN=AHNAK PE=1 SV=2		42	VSMPDVDLNLK	VSMPDVDLNLK	2	y	1	4	147.55	sp|Q09666|AHNK_HUMAN		FALSE	1984.349976	0.999800026	FALSE	1
615.8235474	602.3508301	147.55	Neuroblast differentiation-associated protein AHNAK OS=Homo sapiens GN=AHNAK PE=1 SV=2		36	VSMPDVDLNLK	VSMPDVDLNLK	2	y	1	5	147.55	sp|Q09666|AHNK_HUMAN		FALSE	1984.349976	0.999800026	FALSE	1
615.8235474	260.1968689	147.55	Neuroblast differentiation-associated protein AHNAK OS=Homo sapiens GN=AHNAK PE=1 SV=2		28	VSMPDVDLNLK	VSMPDVDLNLK	2	y	1	2	147.55	sp|Q09666|AHNK_HUMAN		FALSE	1984.349976	0.999800026	FALSE	1
615.8235474	415.2009583	147.55	Neuroblast differentiation-associated protein AHNAK OS=Homo sapiens GN=AHNAK PE=1 SV=2		21	VSMPDVDLNLK	VSMPDVDLNLK	2	b	1	4	147.55	sp|Q09666|AHNK_HUMAN		FALSE	1984.349976	0.999800026	FALSE	1
457.7507324	632.3613892	73.35	Neuroblast differentiation-associated protein AHNAK OS=Homo sapiens GN=AHNAK PE=1 SV=2		273	GPQVSGELK	GPQVSGELK	2	y	1	6	73.35	sp|Q09666|AHNK_HUMAN		FALSE	1965.540039	0.995000005	FALSE	1
457.7507324	760.4199219	73.35	Neuroblast differentiation-associated protein AHNAK OS=Homo sapiens GN=AHNAK PE=1 SV=2		243	GPQVSGELK	GPQVSGELK	2	y	1	7	73.35	sp|Q09666|AHNK_HUMAN		FALSE	1965.540039	0.995000005	FALSE	1
457.7507324	533.2929688	73.35	Neuroblast differentiation-associated protein AHNAK OS=Homo sapiens GN=AHNAK PE=1 SV=2		233.21	GPQVSGELK	GPQVSGELK	2	y	1	5	73.35	sp|Q09666|AHNK_HUMAN		FALSE	1965.540039	0.995000005	FALSE	1
457.7507324	457.7507324	73.35	Neuroblast differentiation-associated protein AHNAK OS=Homo sapiens GN=AHNAK PE=1 SV=2		229	GPQVSGELK	GPQVSGELK	2	y	2	9	73.35	sp|Q09666|AHNK_HUMAN		FALSE	1965.540039	0.995000005	FALSE	1
457.7507324	260.1968689	73.35	Neuroblast differentiation-associated protein AHNAK OS=Homo sapiens GN=AHNAK PE=1 SV=2		101	GPQVSGELK	GPQVSGELK	2	y	1	2	73.35	sp|Q09666|AHNK_HUMAN		FALSE	1965.540039	0.995000005	FALSE	1
457.7507324	446.2609253	73.35	Neuroblast differentiation-associated protein AHNAK OS=Homo sapiens GN=AHNAK PE=1 SV=2		86	GPQVSGELK	GPQVSGELK	2	y	1	4	73.35	sp|Q09666|AHNK_HUMAN		FALSE	1965.540039	0.995000005	FALSE	1
457.7507324	283.1400757	73.35	Neuroblast differentiation-associated protein AHNAK OS=Homo sapiens GN=AHNAK PE=1 SV=2		56	GPQVSGELK	GPQVSGELK	2	b	1	3	73.35	sp|Q09666|AHNK_HUMAN		FALSE	1965.540039	0.995000005	FALSE	1
457.7507324	655.3045654	73.35	Neuroblast differentiation-associated protein AHNAK OS=Homo sapiens GN=AHNAK PE=1 SV=2		56	GPQVSGELK	GPQVSGELK	2	b	1	7	73.35	sp|Q09666|AHNK_HUMAN		FALSE	1965.540039	0.995000005	FALSE	1
457.7507324	382.2084961	73.35	Neuroblast differentiation-associated protein AHNAK OS=Homo sapiens GN=AHNAK PE=1 SV=2		28	GPQVSGELK	GPQVSGELK	2	b	1	4	73.35	sp|Q09666|AHNK_HUMAN		FALSE	1965.540039	0.995000005	FALSE	1
457.7507324	429.2399902	73.35	Neuroblast differentiation-associated protein AHNAK OS=Homo sapiens GN=AHNAK PE=1 SV=2		28	GPQVSGELK	GPQVSGELK	2	y	2	8	73.35	sp|Q09666|AHNK_HUMAN		FALSE	1965.540039	0.995000005	FALSE	1
723.3562622	613.3667603	119.84	Neuroblast differentiation-associated protein AHNAK OS=Homo sapiens GN=AHNAK PE=1 SV=2		417	SSGCDVNLPGVNVK	SSGC[CAM]DVNLPGVNVK	2	y	1	6	119.84	sp|Q09666|AHNK_HUMAN		FALSE	1940.97998	0.996200025	FALSE	1
723.3562622	840.4937744	119.84	Neuroblast differentiation-associated protein AHNAK OS=Homo sapiens GN=AHNAK PE=1 SV=2		85.88	SSGCDVNLPGVNVK	SSGC[CAM]DVNLPGVNVK	2	y	1	8	119.84	sp|Q09666|AHNK_HUMAN		FALSE	1940.97998	0.996200025	FALSE	1
723.3562622	360.2241516	119.84	Neuroblast differentiation-associated protein AHNAK OS=Homo sapiens GN=AHNAK PE=1 SV=2		72	SSGCDVNLPGVNVK	SSGC[CAM]DVNLPGVNVK	2	y	1	3	119.84	sp|Q09666|AHNK_HUMAN		FALSE	1940.97998	0.996200025	FALSE	1
723.3562622	1054.589111	119.84	Neuroblast differentiation-associated protein AHNAK OS=Homo sapiens GN=AHNAK PE=1 SV=2		57	SSGCDVNLPGVNVK	SSGC[CAM]DVNLPGVNVK	2	y	1	10	119.84	sp|Q09666|AHNK_HUMAN		FALSE	1940.97998	0.996200025	FALSE	1
723.3562622	507.1503906	119.84	Neuroblast differentiation-associated protein AHNAK OS=Homo sapiens GN=AHNAK PE=1 SV=2		43	SSGCDVNLPGVNVK	SSGC[CAM]DVNLPGVNVK	2	b	1	5	119.84	sp|Q09666|AHNK_HUMAN		FALSE	1940.97998	0.996200025	FALSE	1
723.3562622	833.3457642	119.84	Neuroblast differentiation-associated protein AHNAK OS=Homo sapiens GN=AHNAK PE=1 SV=2		42	SSGCDVNLPGVNVK	SSGC[CAM]DVNLPGVNVK	2	b	1	8	119.84	sp|Q09666|AHNK_HUMAN		FALSE	1940.97998	0.996200025	FALSE	1
723.3562622	459.292572	119.84	Neuroblast differentiation-associated protein AHNAK OS=Homo sapiens GN=AHNAK PE=1 SV=2		37.45	SSGCDVNLPGVNVK	SSGC[CAM]DVNLPGVNVK	2	y	1	4	119.84	sp|Q09666|AHNK_HUMAN		FALSE	1940.97998	0.996200025	FALSE	1
723.3562622	606.218811	119.84	Neuroblast differentiation-associated protein AHNAK OS=Homo sapiens GN=AHNAK PE=1 SV=2		28	SSGCDVNLPGVNVK	SSGC[CAM]DVNLPGVNVK	2	b	1	6	119.84	sp|Q09666|AHNK_HUMAN		FALSE	1940.97998	0.996200025	FALSE	1
723.3562622	723.3562622	119.84	Neuroblast differentiation-associated protein AHNAK OS=Homo sapiens GN=AHNAK PE=1 SV=2		28	SSGCDVNLPGVNVK	SSGC[CAM]DVNLPGVNVK	2	y	2	14	119.84	sp|Q09666|AHNK_HUMAN		FALSE	1940.97998	0.996200025	FALSE	1
737.0413818	1351.721558	137.9	Neuroblast differentiation-associated protein AHNAK OS=Homo sapiens GN=AHNAK PE=1 SV=2		242	GGADVSGGVSAPDISLGEGHLSVK	GGADVSGGVSAPDISLGEGHLSVK	3	y	1	13	137.9	sp|Q09666|AHNK_HUMAN		FALSE	1937.420044	1	FALSE	1
737.0413818	301.1324463	137.9	Neuroblast differentiation-associated protein AHNAK OS=Homo sapiens GN=AHNAK PE=1 SV=2		172.6	GGADVSGGVSAPDISLGEGHLSVK	GGADVSGGVSAPDISLGEGHLSVK	3	b	2	8	137.9	sp|Q09666|AHNK_HUMAN		FALSE	1937.420044	1	FALSE	1
737.0413818	1026.557861	137.9	Neuroblast differentiation-associated protein AHNAK OS=Homo sapiens GN=AHNAK PE=1 SV=2		127	GGADVSGGVSAPDISLGEGHLSVK	GGADVSGGVSAPDISLGEGHLSVK	3	y	1	10	137.9	sp|Q09666|AHNK_HUMAN		FALSE	1937.420044	1	FALSE	1
737.0413818	400.1826782	137.9	Neuroblast differentiation-associated protein AHNAK OS=Homo sapiens GN=AHNAK PE=1 SV=2		79.41	GGADVSGGVSAPDISLGEGHLSVK	GGADVSGGVSAPDISLGEGHLSVK	3	b	1	5	137.9	sp|Q09666|AHNK_HUMAN		FALSE	1937.420044	1	FALSE	1
737.0413818	826.4417725	137.9	Neuroblast differentiation-associated protein AHNAK OS=Homo sapiens GN=AHNAK PE=1 SV=2		78.82	GGADVSGGVSAPDISLGEGHLSVK	GGADVSGGVSAPDISLGEGHLSVK	3	y	1	8	137.9	sp|Q09666|AHNK_HUMAN		FALSE	1937.420044	1	FALSE	1
737.0413818	905.4707031	137.9	Neuroblast differentiation-associated protein AHNAK OS=Homo sapiens GN=AHNAK PE=1 SV=2		72	GGADVSGGVSAPDISLGEGHLSVK	GGADVSGGVSAPDISLGEGHLSVK	3	y	2	19	137.9	sp|Q09666|AHNK_HUMAN		FALSE	1937.420044	1	FALSE	1
737.0413818	640.3776855	137.9	Neuroblast differentiation-associated protein AHNAK OS=Homo sapiens GN=AHNAK PE=1 SV=2		50	GGADVSGGVSAPDISLGEGHLSVK	GGADVSGGVSAPDISLGEGHLSVK	3	y	1	6	137.9	sp|Q09666|AHNK_HUMAN		FALSE	1937.420044	1	FALSE	1
737.0413818	1509.790771	137.9	Neuroblast differentiation-associated protein AHNAK OS=Homo sapiens GN=AHNAK PE=1 SV=2		49	GGADVSGGVSAPDISLGEGHLSVK	GGADVSGGVSAPDISLGEGHLSVK	3	y	1	15	137.9	sp|Q09666|AHNK_HUMAN		FALSE	1937.420044	1	FALSE	1
737.0413818	446.2973022	137.9	Neuroblast differentiation-associated protein AHNAK OS=Homo sapiens GN=AHNAK PE=1 SV=2		44.69	GGADVSGGVSAPDISLGEGHLSVK	GGADVSGGVSAPDISLGEGHLSVK	3	y	1	4	137.9	sp|Q09666|AHNK_HUMAN		FALSE	1937.420044	1	FALSE	1
737.0413818	861.9547119	137.9	Neuroblast differentiation-associated protein AHNAK OS=Homo sapiens GN=AHNAK PE=1 SV=2		42.78	GGADVSGGVSAPDISLGEGHLSVK	GGADVSGGVSAPDISLGEGHLSVK	3	y	2	18	137.9	sp|Q09666|AHNK_HUMAN		FALSE	1937.420044	1	FALSE	1
737.0413818	333.2132568	137.9	Neuroblast differentiation-associated protein AHNAK OS=Homo sapiens GN=AHNAK PE=1 SV=2		35	GGADVSGGVSAPDISLGEGHLSVK	GGADVSGGVSAPDISLGEGHLSVK	3	y	1	3	137.9	sp|Q09666|AHNK_HUMAN		FALSE	1937.420044	1	FALSE	1
737.0413818	395.1911621	137.9	Neuroblast differentiation-associated protein AHNAK OS=Homo sapiens GN=AHNAK PE=1 SV=2		28.41	GGADVSGGVSAPDISLGEGHLSVK	GGADVSGGVSAPDISLGEGHLSVK	3	b	3	14	137.9	sp|Q09666|AHNK_HUMAN		FALSE	1937.420044	1	FALSE	1
737.0413818	939.5258179	137.9	Neuroblast differentiation-associated protein AHNAK OS=Homo sapiens GN=AHNAK PE=1 SV=2		28.38	GGADVSGGVSAPDISLGEGHLSVK	GGADVSGGVSAPDISLGEGHLSVK	3	y	1	9	137.9	sp|Q09666|AHNK_HUMAN		FALSE	1937.420044	1	FALSE	1
737.0413818	676.3644409	137.9	Neuroblast differentiation-associated protein AHNAK OS=Homo sapiens GN=AHNAK PE=1 SV=2		28	GGADVSGGVSAPDISLGEGHLSVK	GGADVSGGVSAPDISLGEGHLSVK	3	y	2	13	137.9	sp|Q09666|AHNK_HUMAN		FALSE	1937.420044	1	FALSE	1
737.0413818	1139.641846	137.9	Neuroblast differentiation-associated protein AHNAK OS=Homo sapiens GN=AHNAK PE=1 SV=2		28	GGADVSGGVSAPDISLGEGHLSVK	GGADVSGGVSAPDISLGEGHLSVK	3	y	1	11	137.9	sp|Q09666|AHNK_HUMAN		FALSE	1937.420044	1	FALSE	1
737.0413818	1422.758667	137.9	Neuroblast differentiation-associated protein AHNAK OS=Homo sapiens GN=AHNAK PE=1 SV=2		28	GGADVSGGVSAPDISLGEGHLSVK	GGADVSGGVSAPDISLGEGHLSVK	3	y	1	14	137.9	sp|Q09666|AHNK_HUMAN		FALSE	1937.420044	1	FALSE	1
737.0413818	244.1109924	137.9	Neuroblast differentiation-associated protein AHNAK OS=Homo sapiens GN=AHNAK PE=1 SV=2		21	GGADVSGGVSAPDISLGEGHLSVK	GGADVSGGVSAPDISLGEGHLSVK	3	b	2	6	137.9	sp|Q09666|AHNK_HUMAN		FALSE	1937.420044	1	FALSE	1
737.0413818	700.3260498	137.9	Neuroblast differentiation-associated protein AHNAK OS=Homo sapiens GN=AHNAK PE=1 SV=2		21	GGADVSGGVSAPDISLGEGHLSVK	GGADVSGGVSAPDISLGEGHLSVK	3	b	1	9	137.9	sp|Q09666|AHNK_HUMAN		FALSE	1937.420044	1	FALSE	1
737.0413818	769.4202881	137.9	Neuroblast differentiation-associated protein AHNAK OS=Homo sapiens GN=AHNAK PE=1 SV=2		21	GGADVSGGVSAPDISLGEGHLSVK	GGADVSGGVSAPDISLGEGHLSVK	3	y	1	7	137.9	sp|Q09666|AHNK_HUMAN		FALSE	1937.420044	1	FALSE	1
737.0413818	1076.547607	137.9	Neuroblast differentiation-associated protein AHNAK OS=Homo sapiens GN=AHNAK PE=1 SV=2		16.09	GGADVSGGVSAPDISLGEGHLSVK	GGADVSGGVSAPDISLGEGHLSVK	3	y	2	23	137.9	sp|Q09666|AHNK_HUMAN		FALSE	1937.420044	1	FALSE	1
737.0413818	583.3562012	137.9	Neuroblast differentiation-associated protein AHNAK OS=Homo sapiens GN=AHNAK PE=1 SV=2		14.41	GGADVSGGVSAPDISLGEGHLSVK	GGADVSGGVSAPDISLGEGHLSVK	3	y	1	5	137.9	sp|Q09666|AHNK_HUMAN		FALSE	1937.420044	1	FALSE	1
737.0413818	1012.518372	137.9	Neuroblast differentiation-associated protein AHNAK OS=Homo sapiens GN=AHNAK PE=1 SV=2		14	GGADVSGGVSAPDISLGEGHLSVK	GGADVSGGVSAPDISLGEGHLSVK	3	y	2	21	137.9	sp|Q09666|AHNK_HUMAN		FALSE	1937.420044	1	FALSE	1
737.0413818	1254.668823	137.9	Neuroblast differentiation-associated protein AHNAK OS=Homo sapiens GN=AHNAK PE=1 SV=2		14	GGADVSGGVSAPDISLGEGHLSVK	GGADVSGGVSAPDISLGEGHLSVK	3	y	1	12	137.9	sp|Q09666|AHNK_HUMAN		FALSE	1937.420044	1	FALSE	1
525.6130981	622.3377075	152.06	Neuroblast differentiation-associated protein AHNAK OS=Homo sapiens GN=AHNAK PE=1 SV=2		3054	ISMPDIDFNLKGPK	ISMPDIDFNLKGPK	3	y	2	11	152.06	sp|Q09666|AHNK_HUMAN		FALSE	1917.77002	0.999899983	FALSE	1
525.6130981	918.5043335	152.06	Neuroblast differentiation-associated protein AHNAK OS=Homo sapiens GN=AHNAK PE=1 SV=2		1695	ISMPDIDFNLKGPK	ISMPDIDFNLKGPK	3	y	1	8	152.06	sp|Q09666|AHNK_HUMAN		FALSE	1917.77002	0.999899983	FALSE	1
525.6130981	1146.615356	152.06	Neuroblast differentiation-associated protein AHNAK OS=Homo sapiens GN=AHNAK PE=1 SV=2		961.03	ISMPDIDFNLKGPK	ISMPDIDFNLKGPK	3	y	1	10	152.06	sp|Q09666|AHNK_HUMAN		FALSE	1917.77002	0.999899983	FALSE	1
525.6130981	1031.588379	152.06	Neuroblast differentiation-associated protein AHNAK OS=Homo sapiens GN=AHNAK PE=1 SV=2		917.34	ISMPDIDFNLKGPK	ISMPDIDFNLKGPK	3	y	1	9	152.06	sp|Q09666|AHNK_HUMAN		FALSE	1917.77002	0.999899983	FALSE	1
525.6130981	803.477417	152.06	Neuroblast differentiation-associated protein AHNAK OS=Homo sapiens GN=AHNAK PE=1 SV=2		910	ISMPDIDFNLKGPK	ISMPDIDFNLKGPK	3	y	1	7	152.06	sp|Q09666|AHNK_HUMAN		FALSE	1917.77002	0.999899983	FALSE	1
525.6130981	731.3739624	152.06	Neuroblast differentiation-associated protein AHNAK OS=Homo sapiens GN=AHNAK PE=1 SV=2		803	ISMPDIDFNLKGPK	ISMPDIDFNLKGPK	3	y	2	13	152.06	sp|Q09666|AHNK_HUMAN		FALSE	1917.77002	0.999899983	FALSE	1
525.6130981	687.8579102	152.06	Neuroblast differentiation-associated protein AHNAK OS=Homo sapiens GN=AHNAK PE=1 SV=2		802	ISMPDIDFNLKGPK	ISMPDIDFNLKGPK	3	y	2	12	152.06	sp|Q09666|AHNK_HUMAN		FALSE	1917.77002	0.999899983	FALSE	1
525.6130981	301.1870422	152.06	Neuroblast differentiation-associated protein AHNAK OS=Homo sapiens GN=AHNAK PE=1 SV=2		758.03	ISMPDIDFNLKGPK	ISMPDIDFNLKGPK	3	y	1	3	152.06	sp|Q09666|AHNK_HUMAN		FALSE	1917.77002	0.999899983	FALSE	1
525.6130981	1243.668091	152.06	Neuroblast differentiation-associated protein AHNAK OS=Homo sapiens GN=AHNAK PE=1 SV=2		722.44	ISMPDIDFNLKGPK	ISMPDIDFNLKGPK	3	y	1	11	152.06	sp|Q09666|AHNK_HUMAN		FALSE	1917.77002	0.999899983	FALSE	1
525.6130981	201.1233673	152.06	Neuroblast differentiation-associated protein AHNAK OS=Homo sapiens GN=AHNAK PE=1 SV=2		565	ISMPDIDFNLKGPK	ISMPDIDFNLKGPK	3	b	1	2	152.06	sp|Q09666|AHNK_HUMAN		FALSE	1917.77002	0.999899983	FALSE	1
525.6130981	656.4089966	152.06	Neuroblast differentiation-associated protein AHNAK OS=Homo sapiens GN=AHNAK PE=1 SV=2		447.31	ISMPDIDFNLKGPK	ISMPDIDFNLKGPK	3	y	1	6	152.06	sp|Q09666|AHNK_HUMAN		FALSE	1917.77002	0.999899983	FALSE	1
525.6130981	429.2819824	152.06	Neuroblast differentiation-associated protein AHNAK OS=Homo sapiens GN=AHNAK PE=1 SV=2		354.54	ISMPDIDFNLKGPK	ISMPDIDFNLKGPK	3	y	1	4	152.06	sp|Q09666|AHNK_HUMAN		FALSE	1917.77002	0.999899983	FALSE	1
525.6130981	516.2978516	152.06	Neuroblast differentiation-associated protein AHNAK OS=Homo sapiens GN=AHNAK PE=1 SV=2		225.12	ISMPDIDFNLKGPK	ISMPDIDFNLKGPK	3	y	2	9	152.06	sp|Q09666|AHNK_HUMAN		FALSE	1917.77002	0.999899983	FALSE	1
525.6130981	542.3660889	152.06	Neuroblast differentiation-associated protein AHNAK OS=Homo sapiens GN=AHNAK PE=1 SV=2		224.07	ISMPDIDFNLKGPK	ISMPDIDFNLKGPK	3	y	1	5	152.06	sp|Q09666|AHNK_HUMAN		FALSE	1917.77002	0.999899983	FALSE	1
525.6130981	525.6130981	152.06	Neuroblast differentiation-associated protein AHNAK OS=Homo sapiens GN=AHNAK PE=1 SV=2		216	ISMPDIDFNLKGPK	ISMPDIDFNLKGPK	3	y	3	14	152.06	sp|Q09666|AHNK_HUMAN		FALSE	1917.77002	0.999899983	FALSE	1
525.6130981	573.8113403	152.06	Neuroblast differentiation-associated protein AHNAK OS=Homo sapiens GN=AHNAK PE=1 SV=2		202	ISMPDIDFNLKGPK	ISMPDIDFNLKGPK	3	y	2	10	152.06	sp|Q09666|AHNK_HUMAN		FALSE	1917.77002	0.999899983	FALSE	1
525.6130981	458.9077148	152.06	Neuroblast differentiation-associated protein AHNAK OS=Homo sapiens GN=AHNAK PE=1 SV=2		108	ISMPDIDFNLKGPK	ISMPDIDFNLKGPK	3	y	3	12	152.06	sp|Q09666|AHNK_HUMAN		FALSE	1917.77002	0.999899983	FALSE	1
525.6130981	244.1655731	152.06	Neuroblast differentiation-associated protein AHNAK OS=Homo sapiens GN=AHNAK PE=1 SV=2		100.41	ISMPDIDFNLKGPK	ISMPDIDFNLKGPK	3	y	1	2	152.06	sp|Q09666|AHNK_HUMAN		FALSE	1917.77002	0.999899983	FALSE	1
525.6130981	402.2423401	152.06	Neuroblast differentiation-associated protein AHNAK OS=Homo sapiens GN=AHNAK PE=1 SV=2		92	ISMPDIDFNLKGPK	ISMPDIDFNLKGPK	3	y	2	7	152.06	sp|Q09666|AHNK_HUMAN		FALSE	1917.77002	0.999899983	FALSE	1
525.6130981	772.3545532	152.06	Neuroblast differentiation-associated protein AHNAK OS=Homo sapiens GN=AHNAK PE=1 SV=2		81.95	ISMPDIDFNLKGPK	ISMPDIDFNLKGPK	3	b	1	7	152.06	sp|Q09666|AHNK_HUMAN		FALSE	1917.77002	0.999899983	FALSE	1
525.6130981	415.2275696	152.06	Neuroblast differentiation-associated protein AHNAK OS=Homo sapiens GN=AHNAK PE=1 SV=2		78	ISMPDIDFNLKGPK	ISMPDIDFNLKGPK	3	y	3	11	152.06	sp|Q09666|AHNK_HUMAN		FALSE	1917.77002	0.999899983	FALSE	1
525.6130981	544.2435303	152.06	Neuroblast differentiation-associated protein AHNAK OS=Homo sapiens GN=AHNAK PE=1 SV=2		71.72	ISMPDIDFNLKGPK	ISMPDIDFNLKGPK	3	b	1	5	152.06	sp|Q09666|AHNK_HUMAN		FALSE	1917.77002	0.999899983	FALSE	1
844.395813	1129.537109	149.39	Neuroblast differentiation-associated protein AHNAK OS=Homo sapiens GN=AHNAK PE=1 SV=2		299.83	MDVNVGDIDIEGPEGK	MDVNVGDIDIEGPEGK	2	y	1	11	149.39	sp|Q09666|AHNK_HUMAN		FALSE	1889.420044	0.999899983	FALSE	1
844.395813	487.2510986	149.39	Neuroblast differentiation-associated protein AHNAK OS=Homo sapiens GN=AHNAK PE=1 SV=2		187	MDVNVGDIDIEGPEGK	MDVNVGDIDIEGPEGK	2	y	1	5	149.39	sp|Q09666|AHNK_HUMAN		FALSE	1889.420044	0.999899983	FALSE	1
844.395813	247.074707	149.39	Neuroblast differentiation-associated protein AHNAK OS=Homo sapiens GN=AHNAK PE=1 SV=2		129	MDVNVGDIDIEGPEGK	MDVNVGDIDIEGPEGK	2	b	1	2	149.39	sp|Q09666|AHNK_HUMAN		FALSE	1889.420044	0.999899983	FALSE	1
844.395813	430.2296143	149.39	Neuroblast differentiation-associated protein AHNAK OS=Homo sapiens GN=AHNAK PE=1 SV=2		114	MDVNVGDIDIEGPEGK	MDVNVGDIDIEGPEGK	2	y	1	4	149.39	sp|Q09666|AHNK_HUMAN		FALSE	1889.420044	0.999899983	FALSE	1
844.395813	844.395813	149.39	Neuroblast differentiation-associated protein AHNAK OS=Homo sapiens GN=AHNAK PE=1 SV=2		92.03	MDVNVGDIDIEGPEGK	MDVNVGDIDIEGPEGK	2	y	2	16	149.39	sp|Q09666|AHNK_HUMAN		FALSE	1889.420044	0.999899983	FALSE	1
844.395813	616.2937012	149.39	Neuroblast differentiation-associated protein AHNAK OS=Homo sapiens GN=AHNAK PE=1 SV=2		85	MDVNVGDIDIEGPEGK	MDVNVGDIDIEGPEGK	2	y	1	6	149.39	sp|Q09666|AHNK_HUMAN		FALSE	1889.420044	0.999899983	FALSE	1
844.395813	559.2544556	149.39	Neuroblast differentiation-associated protein AHNAK OS=Homo sapiens GN=AHNAK PE=1 SV=2		50	MDVNVGDIDIEGPEGK	MDVNVGDIDIEGPEGK	2	b	1	5	149.39	sp|Q09666|AHNK_HUMAN		FALSE	1889.420044	0.999899983	FALSE	1
844.395813	1228.605591	149.39	Neuroblast differentiation-associated protein AHNAK OS=Homo sapiens GN=AHNAK PE=1 SV=2		49.82	MDVNVGDIDIEGPEGK	MDVNVGDIDIEGPEGK	2	y	1	12	149.39	sp|Q09666|AHNK_HUMAN		FALSE	1889.420044	0.999899983	FALSE	1
844.395813	729.3777466	149.39	Neuroblast differentiation-associated protein AHNAK OS=Homo sapiens GN=AHNAK PE=1 SV=2		49	MDVNVGDIDIEGPEGK	MDVNVGDIDIEGPEGK	2	y	1	7	149.39	sp|Q09666|AHNK_HUMAN		FALSE	1889.420044	0.999899983	FALSE	1
844.395813	957.4887695	149.39	Neuroblast differentiation-associated protein AHNAK OS=Homo sapiens GN=AHNAK PE=1 SV=2		49	MDVNVGDIDIEGPEGK	MDVNVGDIDIEGPEGK	2	y	1	9	149.39	sp|Q09666|AHNK_HUMAN		FALSE	1889.420044	0.999899983	FALSE	1
844.395813	1342.64856	149.39	Neuroblast differentiation-associated protein AHNAK OS=Homo sapiens GN=AHNAK PE=1 SV=2		42	MDVNVGDIDIEGPEGK	MDVNVGDIDIEGPEGK	2	y	1	13	149.39	sp|Q09666|AHNK_HUMAN		FALSE	1889.420044	0.999899983	FALSE	1
844.395813	346.1431274	149.39	Neuroblast differentiation-associated protein AHNAK OS=Homo sapiens GN=AHNAK PE=1 SV=2		35	MDVNVGDIDIEGPEGK	MDVNVGDIDIEGPEGK	2	b	1	3	149.39	sp|Q09666|AHNK_HUMAN		FALSE	1889.420044	0.999899983	FALSE	1
844.395813	460.1860352	149.39	Neuroblast differentiation-associated protein AHNAK OS=Homo sapiens GN=AHNAK PE=1 SV=2		28	MDVNVGDIDIEGPEGK	MDVNVGDIDIEGPEGK	2	b	1	4	149.39	sp|Q09666|AHNK_HUMAN		FALSE	1889.420044	0.999899983	FALSE	1
844.395813	1072.515747	149.39	Neuroblast differentiation-associated protein AHNAK OS=Homo sapiens GN=AHNAK PE=1 SV=2		28	MDVNVGDIDIEGPEGK	MDVNVGDIDIEGPEGK	2	y	1	10	149.39	sp|Q09666|AHNK_HUMAN		FALSE	1889.420044	0.999899983	FALSE	1
844.395813	1556.743896	149.39	Neuroblast differentiation-associated protein AHNAK OS=Homo sapiens GN=AHNAK PE=1 SV=2		7	MDVNVGDIDIEGPEGK	MDVNVGDIDIEGPEGK	2	y	1	15	149.39	sp|Q09666|AHNK_HUMAN		FALSE	1889.420044	0.999899983	FALSE	1
550.786438	969.5251465	131.57	Neuroblast differentiation-associated protein AHNAK OS=Homo sapiens GN=AHNAK PE=1 SV=2		202	MPDVDISVPK	MPDVDISVPK	2	y	1	9	131.57	sp|Q09666|AHNK_HUMAN		FALSE	1883.180054	0.999800026	FALSE	1
550.786438	244.1655731	131.57	Neuroblast differentiation-associated protein AHNAK OS=Homo sapiens GN=AHNAK PE=1 SV=2		143	MPDVDISVPK	MPDVDISVPK	2	y	1	2	131.57	sp|Q09666|AHNK_HUMAN		FALSE	1883.180054	0.999800026	FALSE	1
550.786438	872.4723511	131.57	Neuroblast differentiation-associated protein AHNAK OS=Homo sapiens GN=AHNAK PE=1 SV=2		99	MPDVDISVPK	MPDVDISVPK	2	y	1	8	131.57	sp|Q09666|AHNK_HUMAN		FALSE	1883.180054	0.999800026	FALSE	1
550.786438	485.2662048	131.57	Neuroblast differentiation-associated protein AHNAK OS=Homo sapiens GN=AHNAK PE=1 SV=2		85	MPDVDISVPK	MPDVDISVPK	2	y	2	9	131.57	sp|Q09666|AHNK_HUMAN		FALSE	1883.180054	0.999800026	FALSE	1
550.786438	229.1005249	131.57	Neuroblast differentiation-associated protein AHNAK OS=Homo sapiens GN=AHNAK PE=1 SV=2		71	MPDVDISVPK	MPDVDISVPK	2	b	1	2	131.57	sp|Q09666|AHNK_HUMAN		FALSE	1883.180054	0.999800026	FALSE	1
550.786438	550.786438	131.57	Neuroblast differentiation-associated protein AHNAK OS=Homo sapiens GN=AHNAK PE=1 SV=2		57	MPDVDISVPK	MPDVDISVPK	2	y	2	10	131.57	sp|Q09666|AHNK_HUMAN		FALSE	1883.180054	0.999800026	FALSE	1
550.786438	658.3770142	131.57	Neuroblast differentiation-associated protein AHNAK OS=Homo sapiens GN=AHNAK PE=1 SV=2		57	MPDVDISVPK	MPDVDISVPK	2	y	1	6	131.57	sp|Q09666|AHNK_HUMAN		FALSE	1883.180054	0.999800026	FALSE	1
550.786438	558.2228394	131.57	Neuroblast differentiation-associated protein AHNAK OS=Homo sapiens GN=AHNAK PE=1 SV=2		56	MPDVDISVPK	MPDVDISVPK	2	b	1	5	131.57	sp|Q09666|AHNK_HUMAN		FALSE	1883.180054	0.999800026	FALSE	1
550.786438	757.4454346	131.57	Neuroblast differentiation-associated protein AHNAK OS=Homo sapiens GN=AHNAK PE=1 SV=2		43	MPDVDISVPK	MPDVDISVPK	2	y	1	7	131.57	sp|Q09666|AHNK_HUMAN		FALSE	1883.180054	0.999800026	FALSE	1
550.786438	344.1274719	131.57	Neuroblast differentiation-associated protein AHNAK OS=Homo sapiens GN=AHNAK PE=1 SV=2		28	MPDVDISVPK	MPDVDISVPK	2	b	1	3	131.57	sp|Q09666|AHNK_HUMAN		FALSE	1883.180054	0.999800026	FALSE	1
550.786438	443.1958923	131.57	Neuroblast differentiation-associated protein AHNAK OS=Homo sapiens GN=AHNAK PE=1 SV=2		28	MPDVDISVPK	MPDVDISVPK	2	b	1	4	131.57	sp|Q09666|AHNK_HUMAN		FALSE	1883.180054	0.999800026	FALSE	1
550.786438	857.4073486	131.57	Neuroblast differentiation-associated protein AHNAK OS=Homo sapiens GN=AHNAK PE=1 SV=2		28	MPDVDISVPK	MPDVDISVPK	2	b	1	8	131.57	sp|Q09666|AHNK_HUMAN		FALSE	1883.180054	0.999800026	FALSE	1
708.8701172	1035.531738	115.08	Neuroblast differentiation-associated protein AHNAK OS=Homo sapiens GN=AHNAK PE=1 SV=2		352.41	GPQVSSALNLDTSK	GPQVSSALNLDTSK	2	y	1	10	115.08	sp|Q09666|AHNK_HUMAN		FALSE	1880.670044	1	FALSE	1
708.8701172	1134.600098	115.08	Neuroblast differentiation-associated protein AHNAK OS=Homo sapiens GN=AHNAK PE=1 SV=2		166.41	GPQVSSALNLDTSK	GPQVSSALNLDTSK	2	y	1	11	115.08	sp|Q09666|AHNK_HUMAN		FALSE	1880.670044	1	FALSE	1
708.8701172	677.3464355	115.08	Neuroblast differentiation-associated protein AHNAK OS=Homo sapiens GN=AHNAK PE=1 SV=2		114	GPQVSSALNLDTSK	GPQVSSALNLDTSK	2	y	1	6	115.08	sp|Q09666|AHNK_HUMAN		FALSE	1880.670044	1	FALSE	1
708.8701172	948.4996338	115.08	Neuroblast differentiation-associated protein AHNAK OS=Homo sapiens GN=AHNAK PE=1 SV=2		110.48	GPQVSSALNLDTSK	GPQVSSALNLDTSK	2	y	1	9	115.08	sp|Q09666|AHNK_HUMAN		FALSE	1880.670044	1	FALSE	1
708.8701172	283.1400757	115.08	Neuroblast differentiation-associated protein AHNAK OS=Homo sapiens GN=AHNAK PE=1 SV=2		70.41	GPQVSSALNLDTSK	GPQVSSALNLDTSK	2	b	1	3	115.08	sp|Q09666|AHNK_HUMAN		FALSE	1880.670044	1	FALSE	1
708.8701172	450.2194519	115.08	Neuroblast differentiation-associated protein AHNAK OS=Homo sapiens GN=AHNAK PE=1 SV=2		62.84	GPQVSSALNLDTSK	GPQVSSALNLDTSK	2	y	1	4	115.08	sp|Q09666|AHNK_HUMAN		FALSE	1880.670044	1	FALSE	1
708.8701172	563.3035278	115.08	Neuroblast differentiation-associated protein AHNAK OS=Homo sapiens GN=AHNAK PE=1 SV=2		50	GPQVSSALNLDTSK	GPQVSSALNLDTSK	2	y	1	5	115.08	sp|Q09666|AHNK_HUMAN		FALSE	1880.670044	1	FALSE	1
708.8701172	790.430481	115.08	Neuroblast differentiation-associated protein AHNAK OS=Homo sapiens GN=AHNAK PE=1 SV=2		49	GPQVSSALNLDTSK	GPQVSSALNLDTSK	2	y	1	7	115.08	sp|Q09666|AHNK_HUMAN		FALSE	1880.670044	1	FALSE	1
708.8701172	1262.658691	115.08	Neuroblast differentiation-associated protein AHNAK OS=Homo sapiens GN=AHNAK PE=1 SV=2		42.41	GPQVSSALNLDTSK	GPQVSSALNLDTSK	2	y	1	12	115.08	sp|Q09666|AHNK_HUMAN		FALSE	1880.670044	1	FALSE	1
708.8701172	861.4676514	115.08	Neuroblast differentiation-associated protein AHNAK OS=Homo sapiens GN=AHNAK PE=1 SV=2		42	GPQVSSALNLDTSK	GPQVSSALNLDTSK	2	y	1	8	115.08	sp|Q09666|AHNK_HUMAN		FALSE	1880.670044	1	FALSE	1
708.8701172	382.2084961	115.08	Neuroblast differentiation-associated protein AHNAK OS=Homo sapiens GN=AHNAK PE=1 SV=2		40.11	GPQVSSALNLDTSK	GPQVSSALNLDTSK	2	b	1	4	115.08	sp|Q09666|AHNK_HUMAN		FALSE	1880.670044	1	FALSE	1
708.8701172	469.240509	115.08	Neuroblast differentiation-associated protein AHNAK OS=Homo sapiens GN=AHNAK PE=1 SV=2		28	GPQVSSALNLDTSK	GPQVSSALNLDTSK	2	b	1	5	115.08	sp|Q09666|AHNK_HUMAN		FALSE	1880.670044	1	FALSE	1
708.8701172	708.8701172	115.08	Neuroblast differentiation-associated protein AHNAK OS=Homo sapiens GN=AHNAK PE=1 SV=2		21	GPQVSSALNLDTSK	GPQVSSALNLDTSK	2	y	2	14	115.08	sp|Q09666|AHNK_HUMAN		FALSE	1880.670044	1	FALSE	1
708.8701172	234.1448364	115.08	Neuroblast differentiation-associated protein AHNAK OS=Homo sapiens GN=AHNAK PE=1 SV=2		14	GPQVSSALNLDTSK	GPQVSSALNLDTSK	2	y	1	2	115.08	sp|Q09666|AHNK_HUMAN		FALSE	1880.670044	1	FALSE	1
401.5531616	660.302124	104.96	Neuroblast differentiation-associated protein AHNAK OS=Homo sapiens GN=AHNAK PE=1 SV=2		448.31	IKGDMDISVPK	IKGDMDISVPK	3	b	1	6	104.96	sp|Q09666|AHNK_HUMAN		FALSE	1874.209961	0.999899983	FALSE	1
401.5531616	430.2660217	104.96	Neuroblast differentiation-associated protein AHNAK OS=Homo sapiens GN=AHNAK PE=1 SV=2		367	IKGDMDISVPK	IKGDMDISVPK	3	y	1	4	104.96	sp|Q09666|AHNK_HUMAN		FALSE	1874.209961	0.999899983	FALSE	1
401.5531616	244.1655731	104.96	Neuroblast differentiation-associated protein AHNAK OS=Homo sapiens GN=AHNAK PE=1 SV=2		364.59	IKGDMDISVPK	IKGDMDISVPK	3	y	1	2	104.96	sp|Q09666|AHNK_HUMAN		FALSE	1874.209961	0.999899983	FALSE	1
401.5531616	543.3500977	104.96	Neuroblast differentiation-associated protein AHNAK OS=Homo sapiens GN=AHNAK PE=1 SV=2		100	IKGDMDISVPK	IKGDMDISVPK	3	y	1	5	104.96	sp|Q09666|AHNK_HUMAN		FALSE	1874.209961	0.999899983	FALSE	1
401.5531616	343.2339783	104.96	Neuroblast differentiation-associated protein AHNAK OS=Homo sapiens GN=AHNAK PE=1 SV=2		81.11	IKGDMDISVPK	IKGDMDISVPK	3	y	1	3	104.96	sp|Q09666|AHNK_HUMAN		FALSE	1874.209961	0.999899983	FALSE	1
401.5531616	330.6546936	104.96	Neuroblast differentiation-associated protein AHNAK OS=Homo sapiens GN=AHNAK PE=1 SV=2		50	IKGDMDISVPK	IKGDMDISVPK	3	b	2	6	104.96	sp|Q09666|AHNK_HUMAN		FALSE	1874.209961	0.999899983	FALSE	1
401.5531616	401.5531616	104.96	Neuroblast differentiation-associated protein AHNAK OS=Homo sapiens GN=AHNAK PE=1 SV=2		49	IKGDMDISVPK	IKGDMDISVPK	3	y	3	11	104.96	sp|Q09666|AHNK_HUMAN		FALSE	1874.209961	0.999899983	FALSE	1
401.5531616	414.2347107	104.96	Neuroblast differentiation-associated protein AHNAK OS=Homo sapiens GN=AHNAK PE=1 SV=2		49	IKGDMDISVPK	IKGDMDISVPK	3	b	1	4	104.96	sp|Q09666|AHNK_HUMAN		FALSE	1874.209961	0.999899983	FALSE	1
401.5531616	658.3770142	104.96	Neuroblast differentiation-associated protein AHNAK OS=Homo sapiens GN=AHNAK PE=1 SV=2		29	IKGDMDISVPK	IKGDMDISVPK	3	y	1	6	104.96	sp|Q09666|AHNK_HUMAN		FALSE	1874.209961	0.999899983	FALSE	1
401.5531616	272.1786804	104.96	Neuroblast differentiation-associated protein AHNAK OS=Homo sapiens GN=AHNAK PE=1 SV=2		28	IKGDMDISVPK	IKGDMDISVPK	3	y	2	5	104.96	sp|Q09666|AHNK_HUMAN		FALSE	1874.209961	0.999899983	FALSE	1
401.5531616	773.3862305	104.96	Neuroblast differentiation-associated protein AHNAK OS=Homo sapiens GN=AHNAK PE=1 SV=2		23.63	IKGDMDISVPK	IKGDMDISVPK	3	b	1	7	104.96	sp|Q09666|AHNK_HUMAN		FALSE	1874.209961	0.999899983	FALSE	1
401.5531616	242.1863098	104.96	Neuroblast differentiation-associated protein AHNAK OS=Homo sapiens GN=AHNAK PE=1 SV=2		21	IKGDMDISVPK	IKGDMDISVPK	3	b	1	2	104.96	sp|Q09666|AHNK_HUMAN		FALSE	1874.209961	0.999899983	FALSE	1
401.5531616	481.2366028	104.96	Neuroblast differentiation-associated protein AHNAK OS=Homo sapiens GN=AHNAK PE=1 SV=2		21	IKGDMDISVPK	IKGDMDISVPK	3	y	2	9	104.96	sp|Q09666|AHNK_HUMAN		FALSE	1874.209961	0.999899983	FALSE	1
401.5531616	545.2840576	104.96	Neuroblast differentiation-associated protein AHNAK OS=Homo sapiens GN=AHNAK PE=1 SV=2		21	IKGDMDISVPK	IKGDMDISVPK	3	y	2	10	104.96	sp|Q09666|AHNK_HUMAN		FALSE	1874.209961	0.999899983	FALSE	1
401.5531616	959.4866333	104.96	Neuroblast differentiation-associated protein AHNAK OS=Homo sapiens GN=AHNAK PE=1 SV=2		7.44	IKGDMDISVPK	IKGDMDISVPK	3	b	1	9	104.96	sp|Q09666|AHNK_HUMAN		FALSE	1874.209961	0.999899983	FALSE	1
750.8883057	919.4519653	146.27	Neuroblast differentiation-associated protein AHNAK OS=Homo sapiens GN=AHNAK PE=1 SV=2		357.69	ISAPNVDFNLEGPK	ISAPNVDFNLEGPK	2	y	1	8	146.27	sp|Q09666|AHNK_HUMAN		FALSE	1863.130005	0.998399973	FALSE	1
750.8883057	1229.616089	146.27	Neuroblast differentiation-associated protein AHNAK OS=Homo sapiens GN=AHNAK PE=1 SV=2		185.82	ISAPNVDFNLEGPK	ISAPNVDFNLEGPK	2	y	1	11	146.27	sp|Q09666|AHNK_HUMAN		FALSE	1863.130005	0.998399973	FALSE	1
750.8883057	615.3117065	146.27	Neuroblast differentiation-associated protein AHNAK OS=Homo sapiens GN=AHNAK PE=1 SV=2		173.82	ISAPNVDFNLEGPK	ISAPNVDFNLEGPK	2	y	2	11	146.27	sp|Q09666|AHNK_HUMAN		FALSE	1863.130005	0.998399973	FALSE	1
750.8883057	301.1870422	146.27	Neuroblast differentiation-associated protein AHNAK OS=Homo sapiens GN=AHNAK PE=1 SV=2		130	ISAPNVDFNLEGPK	ISAPNVDFNLEGPK	2	y	1	3	146.27	sp|Q09666|AHNK_HUMAN		FALSE	1863.130005	0.998399973	FALSE	1
750.8883057	804.4250488	146.27	Neuroblast differentiation-associated protein AHNAK OS=Homo sapiens GN=AHNAK PE=1 SV=2		128	ISAPNVDFNLEGPK	ISAPNVDFNLEGPK	2	y	1	7	146.27	sp|Q09666|AHNK_HUMAN		FALSE	1863.130005	0.998399973	FALSE	1
750.8883057	1018.520386	146.27	Neuroblast differentiation-associated protein AHNAK OS=Homo sapiens GN=AHNAK PE=1 SV=2		115	ISAPNVDFNLEGPK	ISAPNVDFNLEGPK	2	y	1	9	146.27	sp|Q09666|AHNK_HUMAN		FALSE	1863.130005	0.998399973	FALSE	1
750.8883057	657.3566284	146.27	Neuroblast differentiation-associated protein AHNAK OS=Homo sapiens GN=AHNAK PE=1 SV=2		72	ISAPNVDFNLEGPK	ISAPNVDFNLEGPK	2	y	1	6	146.27	sp|Q09666|AHNK_HUMAN		FALSE	1863.130005	0.998399973	FALSE	1
750.8883057	750.8883057	146.27	Neuroblast differentiation-associated protein AHNAK OS=Homo sapiens GN=AHNAK PE=1 SV=2		58	ISAPNVDFNLEGPK	ISAPNVDFNLEGPK	2	y	2	14	146.27	sp|Q09666|AHNK_HUMAN		FALSE	1863.130005	0.998399973	FALSE	1
750.8883057	1132.563354	146.27	Neuroblast differentiation-associated protein AHNAK OS=Homo sapiens GN=AHNAK PE=1 SV=2		57	ISAPNVDFNLEGPK	ISAPNVDFNLEGPK	2	y	1	10	146.27	sp|Q09666|AHNK_HUMAN		FALSE	1863.130005	0.998399973	FALSE	1
750.8883057	244.1655731	146.27	Neuroblast differentiation-associated protein AHNAK OS=Homo sapiens GN=AHNAK PE=1 SV=2		28	ISAPNVDFNLEGPK	ISAPNVDFNLEGPK	2	y	1	2	146.27	sp|Q09666|AHNK_HUMAN		FALSE	1863.130005	0.998399973	FALSE	1
750.8883057	543.3136597	146.27	Neuroblast differentiation-associated protein AHNAK OS=Homo sapiens GN=AHNAK PE=1 SV=2		28	ISAPNVDFNLEGPK	ISAPNVDFNLEGPK	2	y	1	5	146.27	sp|Q09666|AHNK_HUMAN		FALSE	1863.130005	0.998399973	FALSE	1
390.895813	614.3143921	109.15	Neuroblast differentiation-associated protein AHNAK OS=Homo sapiens GN=AHNAK PE=1 SV=2		447	VKGDVDISLPK	VKGDVDISLPK	3	b	1	6	109.15	sp|Q09666|AHNK_HUMAN		FALSE	1843.829956	0.99849999	FALSE	1
390.895813	444.2816467	109.15	Neuroblast differentiation-associated protein AHNAK OS=Homo sapiens GN=AHNAK PE=1 SV=2		442.81	VKGDVDISLPK	VKGDVDISLPK	3	y	1	4	109.15	sp|Q09666|AHNK_HUMAN		FALSE	1843.829956	0.99849999	FALSE	1
390.895813	244.1655731	109.15	Neuroblast differentiation-associated protein AHNAK OS=Homo sapiens GN=AHNAK PE=1 SV=2		348.64	VKGDVDISLPK	VKGDVDISLPK	3	y	1	2	109.15	sp|Q09666|AHNK_HUMAN		FALSE	1843.829956	0.99849999	FALSE	1
390.895813	307.6608582	109.15	Neuroblast differentiation-associated protein AHNAK OS=Homo sapiens GN=AHNAK PE=1 SV=2		87	VKGDVDISLPK	VKGDVDISLPK	3	b	2	6	109.15	sp|Q09666|AHNK_HUMAN		FALSE	1843.829956	0.99849999	FALSE	1
390.895813	228.1706543	109.15	Neuroblast differentiation-associated protein AHNAK OS=Homo sapiens GN=AHNAK PE=1 SV=2		81.83	VKGDVDISLPK	VKGDVDISLPK	3	b	1	2	109.15	sp|Q09666|AHNK_HUMAN		FALSE	1843.829956	0.99849999	FALSE	1
390.895813	357.2496338	109.15	Neuroblast differentiation-associated protein AHNAK OS=Homo sapiens GN=AHNAK PE=1 SV=2		71	VKGDVDISLPK	VKGDVDISLPK	3	y	1	3	109.15	sp|Q09666|AHNK_HUMAN		FALSE	1843.829956	0.99849999	FALSE	1
390.895813	400.2190552	109.15	Neuroblast differentiation-associated protein AHNAK OS=Homo sapiens GN=AHNAK PE=1 SV=2		71	VKGDVDISLPK	VKGDVDISLPK	3	b	1	4	109.15	sp|Q09666|AHNK_HUMAN		FALSE	1843.829956	0.99849999	FALSE	1
390.895813	390.895813	109.15	Neuroblast differentiation-associated protein AHNAK OS=Homo sapiens GN=AHNAK PE=1 SV=2		56	VKGDVDISLPK	VKGDVDISLPK	3	y	3	11	109.15	sp|Q09666|AHNK_HUMAN		FALSE	1843.829956	0.99849999	FALSE	1
390.895813	672.3926392	109.15	Neuroblast differentiation-associated protein AHNAK OS=Homo sapiens GN=AHNAK PE=1 SV=2		42	VKGDVDISLPK	VKGDVDISLPK	3	y	1	6	109.15	sp|Q09666|AHNK_HUMAN		FALSE	1843.829956	0.99849999	FALSE	1
390.895813	727.3984985	109.15	Neuroblast differentiation-associated protein AHNAK OS=Homo sapiens GN=AHNAK PE=1 SV=2		42	VKGDVDISLPK	VKGDVDISLPK	3	b	1	7	109.15	sp|Q09666|AHNK_HUMAN		FALSE	1843.829956	0.99849999	FALSE	1
390.895813	814.430481	109.15	Neuroblast differentiation-associated protein AHNAK OS=Homo sapiens GN=AHNAK PE=1 SV=2		14.89	VKGDVDISLPK	VKGDVDISLPK	3	b	1	8	109.15	sp|Q09666|AHNK_HUMAN		FALSE	1843.829956	0.99849999	FALSE	1
474.2287598	244.1655731	98.21	Neuroblast differentiation-associated protein AHNAK OS=Homo sapiens GN=AHNAK PE=1 SV=2		316	GDMDVSVPK	GDMDVSVPK	2	y	1	2	98.21	sp|Q09666|AHNK_HUMAN		FALSE	1782.140015	1	FALSE	1
474.2287598	644.3613892	98.21	Neuroblast differentiation-associated protein AHNAK OS=Homo sapiens GN=AHNAK PE=1 SV=2		243	GDMDVSVPK	GDMDVSVPK	2	y	1	6	98.21	sp|Q09666|AHNK_HUMAN		FALSE	1782.140015	1	FALSE	1
474.2287598	775.4018555	98.21	Neuroblast differentiation-associated protein AHNAK OS=Homo sapiens GN=AHNAK PE=1 SV=2		127	GDMDVSVPK	GDMDVSVPK	2	y	1	7	98.21	sp|Q09666|AHNK_HUMAN		FALSE	1782.140015	1	FALSE	1
474.2287598	430.2660217	98.21	Neuroblast differentiation-associated protein AHNAK OS=Homo sapiens GN=AHNAK PE=1 SV=2		114	GDMDVSVPK	GDMDVSVPK	2	y	1	4	98.21	sp|Q09666|AHNK_HUMAN		FALSE	1782.140015	1	FALSE	1
474.2287598	474.2287598	98.21	Neuroblast differentiation-associated protein AHNAK OS=Homo sapiens GN=AHNAK PE=1 SV=2		85	GDMDVSVPK	GDMDVSVPK	2	y	2	9	98.21	sp|Q09666|AHNK_HUMAN		FALSE	1782.140015	1	FALSE	1
474.2287598	518.1915283	98.21	Neuroblast differentiation-associated protein AHNAK OS=Homo sapiens GN=AHNAK PE=1 SV=2		70	GDMDVSVPK	GDMDVSVPK	2	b	1	5	98.21	sp|Q09666|AHNK_HUMAN		FALSE	1782.140015	1	FALSE	1
474.2287598	529.3344116	98.21	Neuroblast differentiation-associated protein AHNAK OS=Homo sapiens GN=AHNAK PE=1 SV=2		70	GDMDVSVPK	GDMDVSVPK	2	y	1	5	98.21	sp|Q09666|AHNK_HUMAN		FALSE	1782.140015	1	FALSE	1
474.2287598	388.2045593	98.21	Neuroblast differentiation-associated protein AHNAK OS=Homo sapiens GN=AHNAK PE=1 SV=2		29	GDMDVSVPK	GDMDVSVPK	2	y	2	7	98.21	sp|Q09666|AHNK_HUMAN		FALSE	1782.140015	1	FALSE	1
474.2287598	304.0961609	98.21	Neuroblast differentiation-associated protein AHNAK OS=Homo sapiens GN=AHNAK PE=1 SV=2		28	GDMDVSVPK	GDMDVSVPK	2	b	1	3	98.21	sp|Q09666|AHNK_HUMAN		FALSE	1782.140015	1	FALSE	1
474.2287598	343.2339783	98.21	Neuroblast differentiation-associated protein AHNAK OS=Homo sapiens GN=AHNAK PE=1 SV=2		28	GDMDVSVPK	GDMDVSVPK	2	y	1	3	98.21	sp|Q09666|AHNK_HUMAN		FALSE	1782.140015	1	FALSE	1
474.2287598	465.2234802	98.21	Neuroblast differentiation-associated protein AHNAK OS=Homo sapiens GN=AHNAK PE=1 SV=2		28	GDMDVSVPK	GDMDVSVPK	2	b	2	9	98.21	sp|Q09666|AHNK_HUMAN		FALSE	1782.140015	1	FALSE	1
696.3261108	947.4138794	155.13	Neuroblast differentiation-associated protein AHNAK OS=Homo sapiens GN=AHNAK PE=1 SV=2		143	GPFVEAEVPDVDLECPDAK	GPFVEAEVPDVDLEC[CAM]PDAK	3	y	1	8	155.13	sp|Q09666|AHNK_HUMAN		FALSE	1770.98999	1	FALSE	1
696.3261108	590.2602539	155.13	Neuroblast differentiation-associated protein AHNAK OS=Homo sapiens GN=AHNAK PE=1 SV=2		128	GPFVEAEVPDVDLECPDAK	GPFVEAEVPDVDLEC[CAM]PDAK	3	y	1	5	155.13	sp|Q09666|AHNK_HUMAN		FALSE	1770.98999	1	FALSE	1
696.3261108	829.3743286	155.13	Neuroblast differentiation-associated protein AHNAK OS=Homo sapiens GN=AHNAK PE=1 SV=2		122	GPFVEAEVPDVDLECPDAK	GPFVEAEVPDVDLEC[CAM]PDAK	3	b	2	15	155.13	sp|Q09666|AHNK_HUMAN		FALSE	1770.98999	1	FALSE	1
696.3261108	719.3028564	155.13	Neuroblast differentiation-associated protein AHNAK OS=Homo sapiens GN=AHNAK PE=1 SV=2		107	GPFVEAEVPDVDLECPDAK	GPFVEAEVPDVDLEC[CAM]PDAK	3	y	1	6	155.13	sp|Q09666|AHNK_HUMAN		FALSE	1770.98999	1	FALSE	1
696.3261108	430.2296143	155.13	Neuroblast differentiation-associated protein AHNAK OS=Homo sapiens GN=AHNAK PE=1 SV=2		78	GPFVEAEVPDVDLECPDAK	GPFVEAEVPDVDLEC[CAM]PDAK	3	y	1	4	155.13	sp|Q09666|AHNK_HUMAN		FALSE	1770.98999	1	FALSE	1
696.3261108	218.1499176	155.13	Neuroblast differentiation-associated protein AHNAK OS=Homo sapiens GN=AHNAK PE=1 SV=2		56	GPFVEAEVPDVDLECPDAK	GPFVEAEVPDVDLEC[CAM]PDAK	3	y	1	2	155.13	sp|Q09666|AHNK_HUMAN		FALSE	1770.98999	1	FALSE	1
696.3261108	1255.584106	155.13	Neuroblast differentiation-associated protein AHNAK OS=Homo sapiens GN=AHNAK PE=1 SV=2		44.7	GPFVEAEVPDVDLECPDAK	GPFVEAEVPDVDLEC[CAM]PDAK	3	b	1	12	155.13	sp|Q09666|AHNK_HUMAN		FALSE	1770.98999	1	FALSE	1
696.3261108	1041.48877	155.13	Neuroblast differentiation-associated protein AHNAK OS=Homo sapiens GN=AHNAK PE=1 SV=2		44.51	GPFVEAEVPDVDLECPDAK	GPFVEAEVPDVDLEC[CAM]PDAK	3	b	1	10	155.13	sp|Q09666|AHNK_HUMAN		FALSE	1770.98999	1	FALSE	1
696.3261108	730.3406372	155.13	Neuroblast differentiation-associated protein AHNAK OS=Homo sapiens GN=AHNAK PE=1 SV=2		35.38	GPFVEAEVPDVDLECPDAK	GPFVEAEVPDVDLEC[CAM]PDAK	3	b	1	7	155.13	sp|Q09666|AHNK_HUMAN		FALSE	1770.98999	1	FALSE	1
696.3261108	1258.562012	155.13	Neuroblast differentiation-associated protein AHNAK OS=Homo sapiens GN=AHNAK PE=1 SV=2		35.03	GPFVEAEVPDVDLECPDAK	GPFVEAEVPDVDLEC[CAM]PDAK	3	y	1	11	155.13	sp|Q09666|AHNK_HUMAN		FALSE	1770.98999	1	FALSE	1
696.3261108	832.3869019	155.13	Neuroblast differentiation-associated protein AHNAK OS=Homo sapiens GN=AHNAK PE=1 SV=2		22.97	GPFVEAEVPDVDLECPDAK	GPFVEAEVPDVDLEC[CAM]PDAK	3	y	1	7	155.13	sp|Q09666|AHNK_HUMAN		FALSE	1770.98999	1	FALSE	1
696.3261108	201.1042023	155.13	Neuroblast differentiation-associated protein AHNAK OS=Homo sapiens GN=AHNAK PE=1 SV=2		21	GPFVEAEVPDVDLECPDAK	GPFVEAEVPDVDLEC[CAM]PDAK	3	b	3	6	155.13	sp|Q09666|AHNK_HUMAN		FALSE	1770.98999	1	FALSE	1
696.3261108	601.2980347	155.13	Neuroblast differentiation-associated protein AHNAK OS=Homo sapiens GN=AHNAK PE=1 SV=2		21	GPFVEAEVPDVDLECPDAK	GPFVEAEVPDVDLEC[CAM]PDAK	3	b	1	6	155.13	sp|Q09666|AHNK_HUMAN		FALSE	1770.98999	1	FALSE	1
696.3261108	629.7846069	155.13	Neuroblast differentiation-associated protein AHNAK OS=Homo sapiens GN=AHNAK PE=1 SV=2		21	GPFVEAEVPDVDLECPDAK	GPFVEAEVPDVDLEC[CAM]PDAK	3	y	2	11	155.13	sp|Q09666|AHNK_HUMAN		FALSE	1770.98999	1	FALSE	1
696.3261108	1046.4823	155.13	Neuroblast differentiation-associated protein AHNAK OS=Homo sapiens GN=AHNAK PE=1 SV=2		21	GPFVEAEVPDVDLECPDAK	GPFVEAEVPDVDLEC[CAM]PDAK	3	y	1	9	155.13	sp|Q09666|AHNK_HUMAN		FALSE	1770.98999	1	FALSE	1
696.3261108	1161.509277	155.13	Neuroblast differentiation-associated protein AHNAK OS=Homo sapiens GN=AHNAK PE=1 SV=2		14	GPFVEAEVPDVDLECPDAK	GPFVEAEVPDVDLEC[CAM]PDAK	3	y	1	10	155.13	sp|Q09666|AHNK_HUMAN		FALSE	1770.98999	1	FALSE	1
696.3261108	1357.630371	155.13	Neuroblast differentiation-associated protein AHNAK OS=Homo sapiens GN=AHNAK PE=1 SV=2		7.44	GPFVEAEVPDVDLECPDAK	GPFVEAEVPDVDLEC[CAM]PDAK	3	y	1	12	155.13	sp|Q09666|AHNK_HUMAN		FALSE	1770.98999	1	FALSE	1
622.8313599	927.5145874	149.45	Neuroblast differentiation-associated protein AHNAK OS=Homo sapiens GN=AHNAK PE=1 SV=2		412	VSMPDVELNLK	VSMPDVELNLK	2	y	1	8	149.45	sp|Q09666|AHNK_HUMAN		FALSE	1746.650024	0.99940002	FALSE	1
622.8313599	464.2609253	149.45	Neuroblast differentiation-associated protein AHNAK OS=Homo sapiens GN=AHNAK PE=1 SV=2		92	VSMPDVELNLK	VSMPDVELNLK	2	y	2	8	149.45	sp|Q09666|AHNK_HUMAN		FALSE	1746.650024	0.99940002	FALSE	1
622.8313599	830.461792	149.45	Neuroblast differentiation-associated protein AHNAK OS=Homo sapiens GN=AHNAK PE=1 SV=2		91	VSMPDVELNLK	VSMPDVELNLK	2	y	1	7	149.45	sp|Q09666|AHNK_HUMAN		FALSE	1746.650024	0.99940002	FALSE	1
622.8313599	715.4348755	149.45	Neuroblast differentiation-associated protein AHNAK OS=Homo sapiens GN=AHNAK PE=1 SV=2		71	VSMPDVELNLK	VSMPDVELNLK	2	y	1	6	149.45	sp|Q09666|AHNK_HUMAN		FALSE	1746.650024	0.99940002	FALSE	1
622.8313599	1145.587036	149.45	Neuroblast differentiation-associated protein AHNAK OS=Homo sapiens GN=AHNAK PE=1 SV=2		56	VSMPDVELNLK	VSMPDVELNLK	2	y	1	10	149.45	sp|Q09666|AHNK_HUMAN		FALSE	1746.650024	0.99940002	FALSE	1
622.8313599	616.3664551	149.45	Neuroblast differentiation-associated protein AHNAK OS=Homo sapiens GN=AHNAK PE=1 SV=2		50	VSMPDVELNLK	VSMPDVELNLK	2	y	1	5	149.45	sp|Q09666|AHNK_HUMAN		FALSE	1746.650024	0.99940002	FALSE	1
622.8313599	374.2398071	149.45	Neuroblast differentiation-associated protein AHNAK OS=Homo sapiens GN=AHNAK PE=1 SV=2		49	VSMPDVELNLK	VSMPDVELNLK	2	y	1	3	149.45	sp|Q09666|AHNK_HUMAN		FALSE	1746.650024	0.99940002	FALSE	1
622.8313599	529.781189	149.45	Neuroblast differentiation-associated protein AHNAK OS=Homo sapiens GN=AHNAK PE=1 SV=2		42	VSMPDVELNLK	VSMPDVELNLK	2	y	2	9	149.45	sp|Q09666|AHNK_HUMAN		FALSE	1746.650024	0.99940002	FALSE	1
622.8313599	1058.555054	149.45	Neuroblast differentiation-associated protein AHNAK OS=Homo sapiens GN=AHNAK PE=1 SV=2		35.03	VSMPDVELNLK	VSMPDVELNLK	2	y	1	9	149.45	sp|Q09666|AHNK_HUMAN		FALSE	1746.650024	0.99940002	FALSE	1
622.8313599	487.3238525	149.45	Neuroblast differentiation-associated protein AHNAK OS=Homo sapiens GN=AHNAK PE=1 SV=2		35	VSMPDVELNLK	VSMPDVELNLK	2	y	1	4	149.45	sp|Q09666|AHNK_HUMAN		FALSE	1746.650024	0.99940002	FALSE	1
622.8313599	260.1968689	149.45	Neuroblast differentiation-associated protein AHNAK OS=Homo sapiens GN=AHNAK PE=1 SV=2		14	VSMPDVELNLK	VSMPDVELNLK	2	y	1	2	149.45	sp|Q09666|AHNK_HUMAN		FALSE	1746.650024	0.99940002	FALSE	1
622.8313599	613.8261108	149.45	Neuroblast differentiation-associated protein AHNAK OS=Homo sapiens GN=AHNAK PE=1 SV=2		14	VSMPDVELNLK	VSMPDVELNLK	2	b	2	11	149.45	sp|Q09666|AHNK_HUMAN		FALSE	1746.650024	0.99940002	FALSE	1
622.8313599	622.8313599	149.45	Neuroblast differentiation-associated protein AHNAK OS=Homo sapiens GN=AHNAK PE=1 SV=2		14	VSMPDVELNLK	VSMPDVELNLK	2	y	2	11	149.45	sp|Q09666|AHNK_HUMAN		FALSE	1746.650024	0.99940002	FALSE	1
591.6452026	802.430481	116.33	Neuroblast differentiation-associated protein AHNAK OS=Homo sapiens GN=AHNAK PE=1 SV=2		403	MQVGGDGVKVPGIDATTK	MQVGGDGVKVPGIDATTK	3	y	1	8	116.33	sp|Q09666|AHNK_HUMAN		FALSE	1739.890015	0.998399973	FALSE	1
591.6452026	757.4146729	116.33	Neuroblast differentiation-associated protein AHNAK OS=Homo sapiens GN=AHNAK PE=1 SV=2		225.1	MQVGGDGVKVPGIDATTK	MQVGGDGVKVPGIDATTK	3	y	2	16	116.33	sp|Q09666|AHNK_HUMAN		FALSE	1739.890015	0.998399973	FALSE	1
591.6452026	260.1063538	116.33	Neuroblast differentiation-associated protein AHNAK OS=Homo sapiens GN=AHNAK PE=1 SV=2		137	MQVGGDGVKVPGIDATTK	MQVGGDGVKVPGIDATTK	3	b	1	2	116.33	sp|Q09666|AHNK_HUMAN		FALSE	1739.890015	0.998399973	FALSE	1
591.6452026	707.8804321	116.33	Neuroblast differentiation-associated protein AHNAK OS=Homo sapiens GN=AHNAK PE=1 SV=2		135.41	MQVGGDGVKVPGIDATTK	MQVGGDGVKVPGIDATTK	3	y	2	15	116.33	sp|Q09666|AHNK_HUMAN		FALSE	1739.890015	0.998399973	FALSE	1
591.6452026	705.3777466	116.33	Neuroblast differentiation-associated protein AHNAK OS=Homo sapiens GN=AHNAK PE=1 SV=2		91	MQVGGDGVKVPGIDATTK	MQVGGDGVKVPGIDATTK	3	y	1	7	116.33	sp|Q09666|AHNK_HUMAN		FALSE	1739.890015	0.998399973	FALSE	1
591.6452026	472.256073	116.33	Neuroblast differentiation-associated protein AHNAK OS=Homo sapiens GN=AHNAK PE=1 SV=2		85	MQVGGDGVKVPGIDATTK	MQVGGDGVKVPGIDATTK	3	y	3	15	116.33	sp|Q09666|AHNK_HUMAN		FALSE	1739.890015	0.998399973	FALSE	1
591.6452026	420.2452698	116.33	Neuroblast differentiation-associated protein AHNAK OS=Homo sapiens GN=AHNAK PE=1 SV=2		79	MQVGGDGVKVPGIDATTK	MQVGGDGVKVPGIDATTK	3	y	1	4	116.33	sp|Q09666|AHNK_HUMAN		FALSE	1739.890015	0.998399973	FALSE	1
591.6452026	1029.593872	116.33	Neuroblast differentiation-associated protein AHNAK OS=Homo sapiens GN=AHNAK PE=1 SV=2		77.35	MQVGGDGVKVPGIDATTK	MQVGGDGVKVPGIDATTK	3	y	1	10	116.33	sp|Q09666|AHNK_HUMAN		FALSE	1739.890015	0.998399973	FALSE	1
591.6452026	268.1483459	116.33	Neuroblast differentiation-associated protein AHNAK OS=Homo sapiens GN=AHNAK PE=1 SV=2		59.14	MQVGGDGVKVPGIDATTK	MQVGGDGVKVPGIDATTK	3	y	3	8	116.33	sp|Q09666|AHNK_HUMAN		FALSE	1739.890015	0.998399973	FALSE	1
591.6452026	591.6452026	116.33	Neuroblast differentiation-associated protein AHNAK OS=Homo sapiens GN=AHNAK PE=1 SV=2		57.41	MQVGGDGVKVPGIDATTK	MQVGGDGVKVPGIDATTK	3	y	3	18	116.33	sp|Q09666|AHNK_HUMAN		FALSE	1739.890015	0.998399973	FALSE	1
591.6452026	648.3562622	116.33	Neuroblast differentiation-associated protein AHNAK OS=Homo sapiens GN=AHNAK PE=1 SV=2		51.17	MQVGGDGVKVPGIDATTK	MQVGGDGVKVPGIDATTK	3	y	1	6	116.33	sp|Q09666|AHNK_HUMAN		FALSE	1739.890015	0.998399973	FALSE	1
591.6452026	679.369751	116.33	Neuroblast differentiation-associated protein AHNAK OS=Homo sapiens GN=AHNAK PE=1 SV=2		49	MQVGGDGVKVPGIDATTK	MQVGGDGVKVPGIDATTK	3	y	2	14	116.33	sp|Q09666|AHNK_HUMAN		FALSE	1739.890015	0.998399973	FALSE	1
591.6452026	248.1604767	116.33	Neuroblast differentiation-associated protein AHNAK OS=Homo sapiens GN=AHNAK PE=1 SV=2		42	MQVGGDGVKVPGIDATTK	MQVGGDGVKVPGIDATTK	3	y	1	2	116.33	sp|Q09666|AHNK_HUMAN		FALSE	1739.890015	0.998399973	FALSE	1
591.6452026	535.2722168	116.33	Neuroblast differentiation-associated protein AHNAK OS=Homo sapiens GN=AHNAK PE=1 SV=2		42	MQVGGDGVKVPGIDATTK	MQVGGDGVKVPGIDATTK	3	y	1	5	116.33	sp|Q09666|AHNK_HUMAN		FALSE	1739.890015	0.998399973	FALSE	1
591.6452026	821.4439697	116.33	Neuroblast differentiation-associated protein AHNAK OS=Homo sapiens GN=AHNAK PE=1 SV=2		42	MQVGGDGVKVPGIDATTK	MQVGGDGVKVPGIDATTK	3	y	2	17	116.33	sp|Q09666|AHNK_HUMAN		FALSE	1739.890015	0.998399973	FALSE	1
591.6452026	359.1747437	116.33	Neuroblast differentiation-associated protein AHNAK OS=Homo sapiens GN=AHNAK PE=1 SV=2		40.32	MQVGGDGVKVPGIDATTK	MQVGGDGVKVPGIDATTK	3	b	1	3	116.33	sp|Q09666|AHNK_HUMAN		FALSE	1739.890015	0.998399973	FALSE	1
591.6452026	744.3344727	116.33	Neuroblast differentiation-associated protein AHNAK OS=Homo sapiens GN=AHNAK PE=1 SV=2		35	MQVGGDGVKVPGIDATTK	MQVGGDGVKVPGIDATTK	3	b	1	8	116.33	sp|Q09666|AHNK_HUMAN		FALSE	1739.890015	0.998399973	FALSE	1
591.6452026	971.4978638	116.33	Neuroblast differentiation-associated protein AHNAK OS=Homo sapiens GN=AHNAK PE=1 SV=2		21	MQVGGDGVKVPGIDATTK	MQVGGDGVKVPGIDATTK	3	b	1	10	116.33	sp|Q09666|AHNK_HUMAN		FALSE	1739.890015	0.998399973	FALSE	1
591.6452026	1185.683716	116.33	Neuroblast differentiation-associated protein AHNAK OS=Homo sapiens GN=AHNAK PE=1 SV=2		14.41	MQVGGDGVKVPGIDATTK	MQVGGDGVKVPGIDATTK	3	y	1	12	116.33	sp|Q09666|AHNK_HUMAN		FALSE	1739.890015	0.998399973	FALSE	1
591.6452026	1128.662354	116.33	Neuroblast differentiation-associated protein AHNAK OS=Homo sapiens GN=AHNAK PE=1 SV=2		14	MQVGGDGVKVPGIDATTK	MQVGGDGVKVPGIDATTK	3	y	1	11	116.33	sp|Q09666|AHNK_HUMAN		FALSE	1739.890015	0.998399973	FALSE	1
591.6452026	1414.753662	116.33	Neuroblast differentiation-associated protein AHNAK OS=Homo sapiens GN=AHNAK PE=1 SV=2		7	MQVGGDGVKVPGIDATTK	MQVGGDGVKVPGIDATTK	3	y	1	15	116.33	sp|Q09666|AHNK_HUMAN		FALSE	1739.890015	0.998399973	FALSE	1
639.8235474	947.4832764	162.89	Neuroblast differentiation-associated protein AHNAK OS=Homo sapiens GN=AHNAK PE=1 SV=2		287.34	ISMPDVDFNLK	ISMPDVDFNLK	2	y	1	8	162.89	sp|Q09666|AHNK_HUMAN		FALSE	1728.52002	0.999199986	FALSE	1
639.8235474	850.430481	162.89	Neuroblast differentiation-associated protein AHNAK OS=Homo sapiens GN=AHNAK PE=1 SV=2		84	ISMPDVDFNLK	ISMPDVDFNLK	2	y	1	7	162.89	sp|Q09666|AHNK_HUMAN		FALSE	1728.52002	0.999199986	FALSE	1
639.8235474	474.2452698	162.89	Neuroblast differentiation-associated protein AHNAK OS=Homo sapiens GN=AHNAK PE=1 SV=2		64	ISMPDVDFNLK	ISMPDVDFNLK	2	y	2	8	162.89	sp|Q09666|AHNK_HUMAN		FALSE	1728.52002	0.999199986	FALSE	1
639.8235474	521.3082275	162.89	Neuroblast differentiation-associated protein AHNAK OS=Homo sapiens GN=AHNAK PE=1 SV=2		56.38	ISMPDVDFNLK	ISMPDVDFNLK	2	y	1	4	162.89	sp|Q09666|AHNK_HUMAN		FALSE	1728.52002	0.999199986	FALSE	1
639.8235474	735.4035645	162.89	Neuroblast differentiation-associated protein AHNAK OS=Homo sapiens GN=AHNAK PE=1 SV=2		56	ISMPDVDFNLK	ISMPDVDFNLK	2	y	1	6	162.89	sp|Q09666|AHNK_HUMAN		FALSE	1728.52002	0.999199986	FALSE	1
639.8235474	636.335144	162.89	Neuroblast differentiation-associated protein AHNAK OS=Homo sapiens GN=AHNAK PE=1 SV=2		49	ISMPDVDFNLK	ISMPDVDFNLK	2	y	1	5	162.89	sp|Q09666|AHNK_HUMAN		FALSE	1728.52002	0.999199986	FALSE	1
639.8235474	1078.523804	162.89	Neuroblast differentiation-associated protein AHNAK OS=Homo sapiens GN=AHNAK PE=1 SV=2		42	ISMPDVDFNLK	ISMPDVDFNLK	2	y	1	9	162.89	sp|Q09666|AHNK_HUMAN		FALSE	1728.52002	0.999199986	FALSE	1
639.8235474	1165.555786	162.89	Neuroblast differentiation-associated protein AHNAK OS=Homo sapiens GN=AHNAK PE=1 SV=2		42	ISMPDVDFNLK	ISMPDVDFNLK	2	y	1	10	162.89	sp|Q09666|AHNK_HUMAN		FALSE	1728.52002	0.999199986	FALSE	1
639.8235474	539.7655029	162.89	Neuroblast differentiation-associated protein AHNAK OS=Homo sapiens GN=AHNAK PE=1 SV=2		35	ISMPDVDFNLK	ISMPDVDFNLK	2	y	2	9	162.89	sp|Q09666|AHNK_HUMAN		FALSE	1728.52002	0.999199986	FALSE	1
639.8235474	374.2398071	162.89	Neuroblast differentiation-associated protein AHNAK OS=Homo sapiens GN=AHNAK PE=1 SV=2		29	ISMPDVDFNLK	ISMPDVDFNLK	2	y	1	3	162.89	sp|Q09666|AHNK_HUMAN		FALSE	1728.52002	0.999199986	FALSE	1
639.8235474	332.1638489	162.89	Neuroblast differentiation-associated protein AHNAK OS=Homo sapiens GN=AHNAK PE=1 SV=2		21	ISMPDVDFNLK	ISMPDVDFNLK	2	b	1	3	162.89	sp|Q09666|AHNK_HUMAN		FALSE	1728.52002	0.999199986	FALSE	1
639.8235474	215.1119537	162.89	Neuroblast differentiation-associated protein AHNAK OS=Homo sapiens GN=AHNAK PE=1 SV=2		14	ISMPDVDFNLK	ISMPDVDFNLK	2	b	2	4	162.89	sp|Q09666|AHNK_HUMAN		FALSE	1728.52002	0.999199986	FALSE	1
639.8235474	260.1968689	162.89	Neuroblast differentiation-associated protein AHNAK OS=Homo sapiens GN=AHNAK PE=1 SV=2		14	ISMPDVDFNLK	ISMPDVDFNLK	2	y	1	2	162.89	sp|Q09666|AHNK_HUMAN		FALSE	1728.52002	0.999199986	FALSE	1
639.8235474	639.8235474	162.89	Neuroblast differentiation-associated protein AHNAK OS=Homo sapiens GN=AHNAK PE=1 SV=2		14	ISMPDVDFNLK	ISMPDVDFNLK	2	y	2	11	162.89	sp|Q09666|AHNK_HUMAN		FALSE	1728.52002	0.999199986	FALSE	1
614.9924927	884.5200195	147.8	Neuroblast differentiation-associated protein AHNAK OS=Homo sapiens GN=AHNAK PE=1 SV=2		70.8	SPQISMSDIDLNLKGPK	SPQISMSDIDLNLKGPK	3	y	1	8	147.8	sp|Q09666|AHNK_HUMAN		FALSE	1700.430054	0.999899983	FALSE	1
614.9924927	769.493042	147.8	Neuroblast differentiation-associated protein AHNAK OS=Homo sapiens GN=AHNAK PE=1 SV=2		60.55	SPQISMSDIDLNLKGPK	SPQISMSDIDLNLKGPK	3	y	1	7	147.8	sp|Q09666|AHNK_HUMAN		FALSE	1700.430054	0.999899983	FALSE	1
614.9924927	313.1506348	147.8	Neuroblast differentiation-associated protein AHNAK OS=Homo sapiens GN=AHNAK PE=1 SV=2		56	SPQISMSDIDLNLKGPK	SPQISMSDIDLNLKGPK	3	b	1	3	147.8	sp|Q09666|AHNK_HUMAN		FALSE	1700.430054	0.999899983	FALSE	1
614.9924927	656.4089966	147.8	Neuroblast differentiation-associated protein AHNAK OS=Homo sapiens GN=AHNAK PE=1 SV=2		56	SPQISMSDIDLNLKGPK	SPQISMSDIDLNLKGPK	3	y	1	6	147.8	sp|Q09666|AHNK_HUMAN		FALSE	1700.430054	0.999899983	FALSE	1
614.9924927	301.1870422	147.8	Neuroblast differentiation-associated protein AHNAK OS=Homo sapiens GN=AHNAK PE=1 SV=2		49	SPQISMSDIDLNLKGPK	SPQISMSDIDLNLKGPK	3	y	1	3	147.8	sp|Q09666|AHNK_HUMAN		FALSE	1700.430054	0.999899983	FALSE	1
614.9924927	846.3662109	147.8	Neuroblast differentiation-associated protein AHNAK OS=Homo sapiens GN=AHNAK PE=1 SV=2		49	SPQISMSDIDLNLKGPK	SPQISMSDIDLNLKGPK	3	b	1	8	147.8	sp|Q09666|AHNK_HUMAN		FALSE	1700.430054	0.999899983	FALSE	1
614.9924927	1199.663086	147.8	Neuroblast differentiation-associated protein AHNAK OS=Homo sapiens GN=AHNAK PE=1 SV=2		42.38	SPQISMSDIDLNLKGPK	SPQISMSDIDLNLKGPK	3	y	1	11	147.8	sp|Q09666|AHNK_HUMAN		FALSE	1700.430054	0.999899983	FALSE	1
614.9924927	426.2347107	147.8	Neuroblast differentiation-associated protein AHNAK OS=Homo sapiens GN=AHNAK PE=1 SV=2		42	SPQISMSDIDLNLKGPK	SPQISMSDIDLNLKGPK	3	b	1	4	147.8	sp|Q09666|AHNK_HUMAN		FALSE	1700.430054	0.999899983	FALSE	1
614.9924927	600.335144	147.8	Neuroblast differentiation-associated protein AHNAK OS=Homo sapiens GN=AHNAK PE=1 SV=2		42	SPQISMSDIDLNLKGPK	SPQISMSDIDLNLKGPK	3	y	2	11	147.8	sp|Q09666|AHNK_HUMAN		FALSE	1700.430054	0.999899983	FALSE	1
614.9924927	542.3660889	147.8	Neuroblast differentiation-associated protein AHNAK OS=Homo sapiens GN=AHNAK PE=1 SV=2		35	SPQISMSDIDLNLKGPK	SPQISMSDIDLNLKGPK	3	y	1	5	147.8	sp|Q09666|AHNK_HUMAN		FALSE	1700.430054	0.999899983	FALSE	1
614.9924927	499.3056641	147.8	Neuroblast differentiation-associated protein AHNAK OS=Homo sapiens GN=AHNAK PE=1 SV=2		28	SPQISMSDIDLNLKGPK	SPQISMSDIDLNLKGPK	3	y	2	9	147.8	sp|Q09666|AHNK_HUMAN		FALSE	1700.430054	0.999899983	FALSE	1
614.9924927	585.9818115	147.8	Neuroblast differentiation-associated protein AHNAK OS=Homo sapiens GN=AHNAK PE=1 SV=2		28	SPQISMSDIDLNLKGPK	SPQISMSDIDLNLKGPK	3	y	3	16	147.8	sp|Q09666|AHNK_HUMAN		FALSE	1700.430054	0.999899983	FALSE	1
614.9924927	709.3713989	147.8	Neuroblast differentiation-associated protein AHNAK OS=Homo sapiens GN=AHNAK PE=1 SV=2		28	SPQISMSDIDLNLKGPK	SPQISMSDIDLNLKGPK	3	y	2	13	147.8	sp|Q09666|AHNK_HUMAN		FALSE	1700.430054	0.999899983	FALSE	1
614.9924927	997.6040649	147.8	Neuroblast differentiation-associated protein AHNAK OS=Homo sapiens GN=AHNAK PE=1 SV=2		28	SPQISMSDIDLNLKGPK	SPQISMSDIDLNLKGPK	3	y	1	9	147.8	sp|Q09666|AHNK_HUMAN		FALSE	1700.430054	0.999899983	FALSE	1
614.9924927	1074.477173	147.8	Neuroblast differentiation-associated protein AHNAK OS=Homo sapiens GN=AHNAK PE=1 SV=2		28	SPQISMSDIDLNLKGPK	SPQISMSDIDLNLKGPK	3	b	1	10	147.8	sp|Q09666|AHNK_HUMAN		FALSE	1700.430054	0.999899983	FALSE	1
614.9924927	429.2819824	147.8	Neuroblast differentiation-associated protein AHNAK OS=Homo sapiens GN=AHNAK PE=1 SV=2		21	SPQISMSDIDLNLKGPK	SPQISMSDIDLNLKGPK	3	y	1	4	147.8	sp|Q09666|AHNK_HUMAN		FALSE	1700.430054	0.999899983	FALSE	1
614.9924927	614.9924927	147.8	Neuroblast differentiation-associated protein AHNAK OS=Homo sapiens GN=AHNAK PE=1 SV=2		21	SPQISMSDIDLNLKGPK	SPQISMSDIDLNLKGPK	3	y	3	17	147.8	sp|Q09666|AHNK_HUMAN		FALSE	1700.430054	0.999899983	FALSE	1
614.9924927	765.9134521	147.8	Neuroblast differentiation-associated protein AHNAK OS=Homo sapiens GN=AHNAK PE=1 SV=2		21	SPQISMSDIDLNLKGPK	SPQISMSDIDLNLKGPK	3	y	2	14	147.8	sp|Q09666|AHNK_HUMAN		FALSE	1700.430054	0.999899983	FALSE	1
614.9924927	1112.630981	147.8	Neuroblast differentiation-associated protein AHNAK OS=Homo sapiens GN=AHNAK PE=1 SV=2		21	SPQISMSDIDLNLKGPK	SPQISMSDIDLNLKGPK	3	y	1	10	147.8	sp|Q09666|AHNK_HUMAN		FALSE	1700.430054	0.999899983	FALSE	1
614.9924927	1330.703491	147.8	Neuroblast differentiation-associated protein AHNAK OS=Homo sapiens GN=AHNAK PE=1 SV=2		14	SPQISMSDIDLNLKGPK	SPQISMSDIDLNLKGPK	3	y	1	12	147.8	sp|Q09666|AHNK_HUMAN		FALSE	1700.430054	0.999899983	FALSE	1
[truncated: 350,728 more rows]
[truncated: 4 more columns]
