# Supplementary material for: THP1 proteomics in response to mycobacterium tuberculosis infection
Source: Data Brief. 2021 Jan 30;35:106803. doi: 10.1016/j.dib.2021.106803 (PMC7892794; doi:10.1016/j.dib.2021.106803)
Supplement: Supplementary file 2 [file mmc2.xlsx]

## Sheet: AJAY_THP1_LIBRARY_Long_Column_w
library	THP1_LIBRARY_Long_Column	Name of library file being analyzed
format	Peakview	Library format, one of OpenSWATH, Peakview, or Spectronaut
pepions	26131	Number of peptide ions (i.e. precursor, sequence + modifications + charge)
fragments	352478	Number of fragment (fragment ions) in library
ptp_percent	100	Percentage of proteotypic pepions (not shared)
shared_percent	0	Percentage of shared peptide ions (pepions)
shared_pepions	0	Number of shared pepions
peptides	23877	Number of distinct peptide sequences
mod_peps	26131	Number of distinct modified peptides (sequences + modifications)
mod_percent	22	percentage of distinct modified peptides with a mass modification
total_mods	6780	Number of mass modified amino acids
chg_2	44.8	Percentage of charge 2 precursors
chg_3	48.6	Percentage of charge 3 precursors
precursor_min	350.2	Minimum precursor m/z (mass/charge) in library
precursor_max	1243.2	Maximum precursor m/z in library
fragment_min	200.1	Minimum fragment m/z in library
fragment_max	1800	Maximum fragment m/z in library
avg_len	12.2	Average peptide Length
avg_num_frags	13.49	Average number of fragment per assay (precursor)
avg_frag_len	1.11	Average fragment sequence length
short_perc	2.2	Percentage of assays with 5 or fewer transitions
fragment_above_precursor	0.519	Percentage of fragment m/z above precursor m/z
y_perc	69.7	Percentage of y ions
b_perc	30.3	Percentage of b ions
t6_y_perc	80.3	Percentage of y ions considering only the top 6 fragments per assay
avg_intensity	273	Average Intensity
rt_min	29.8	Minimum RT (retention time) in library
rt_max	317.9	Maximum RT in library
rt_med	110.5	Median RT in library
rt_rsq	na	r-squared value of fit between RT of +2 and +3 charge states for the same modified peptide
rt_five	na	Percentage of +2/+3 charge pairs of the same mod pep within 5 RT units of each other
n_irt	9	Number of iRT peptides in library
irt_cnt	196	Number of iRT assays (precursor + fragment)
low_nr	22684	Number of fragment annotated as y1,y2,b1, or b2
db_peps	0	Peptides in reference library, often 7-50 AA
seen_peps	0	Number of library peptides seen
mc_peps	6647	Number of Missed cleavage peptides
db_prots	0	Number of Proteins in reference library
lib_prots	2776	Number of proteins with at least one assay in ion library
seen_prots	N/A	Number of library proteins seen
ux_prots	N/A	Unexplained (not in reference library) proteins
decoy_pct	0	Percentage of decoy (optionally includes "alternative", non-db decoys) assays
mixed_pct	0	Percentage of mixed decoy/target (has both decoy and no-decoy annotations) assays
fwd_pct	100	Percentage of target (non-decoy) assays
med_ppp	5	Median number of pepions per protein
mean_ppp	9.4	Mean number of pepions per protein
stddev_ppp	15.5	Standard deviation of the number of pepions per protein
3_sigma_ppp	51	number of pepions per protein more than 3 standard deviations from the mean
max_intensity_idx	1	Average index of most intense fragment
precursor_ok	26131	Number of assays where precursor is within 5 PPM (parts per million m/z) of theoretical
precursor_bad	0	Number of assays where precursor is more than 5 PPM from theoretical
fragment_ok	352478	Number of assays where fragment is within 1 PPM of theoretical
fragment_bad	0	Number of assays where fragment is more than 1 PPM from theoretical
fragment_na	0	Number of assays where peak annotation not found in expected b/y series
fragment_avg_mdiff	0	Average m/z difference between reported and theoretical fragment
problem_assays	0	Assays whose precursor or any fragment m/z values do not match SWATHs file or differ significantly from theoretical values
